# Supplementary material for: Comprehensive analysis of lncRNAs and mRNAs revealed potential participants in the process of avian reovirus infection
Source: Front Microbiol. 2025 Feb 5;16:1539903. doi: 10.3389/fmicb.2025.1539903 (PMC11835999; doi:10.3389/fmicb.2025.1539903)
Supplement: Supplementary file 3 [file Table_3.xlsx]

## Sheet: Sheet1
Supplementary Table3-Differentially expressed genes-mRNAs
id	baseMean	baseMean_DEF_C	baseMean_DEF_V	foldChange(DEF_V/DEF_C)	log2FoldChange	pval	padj	Chromosome	Start Site	End Site	Direction	Length	Name	GO	KEGG	eggNOG Class	eggNOG	Description	BP	CC	MF	Pathway
ENSAPLG00020012367	559.073	1118.15	0	0	-Inf	1.04548e-179	1.23359e-177	VSDN01000572.1	2386	19280	-	6447	-	GO:0005515	-	WV	veNOG09439	-	-	-	GO:0005515//protein binding;	-
ENSAPLG00020002536	215.385	430.771	0	0	-Inf	7.9656e-134	3.9892e-132	30	294905	313932	-	819	-	-	K10072	TV	veNOG24843;veNOG20552;KOG4297	-	-	-	-	-
ENSAPLG00020015276	152.217	304.433	0	0	-Inf	1.2217e-98	2.9006e-97	VSDN01000924.1	6795	10362	-	2088	-	-	-	WV	KOG1216;veNOG09439	-	-	-	-	-
ENSAPLG00020005062	92.5025	185.005	0	0	-Inf	5.84741e-58	5.64621e-57	6	22939475	22947306	+	3757	-	GO:0005515	K19574	T	veNOG03624	-	-	-	GO:0005515//protein binding;	-
ENSAPLG00020003577	74.508	149.016	0	0	-Inf	6.17783e-54	5.30136e-53	31	1368589	1382884	+	2321	PDE1B	GO:0004114;GO:0007165;GO:0008081	K13755	T	veNOG01706	phosphodiesterase 1B [Source:HGNC Symbol;Acc:HGNC:8775]	GO:0007165//signal transduction;	-	GO:0004114//3',5'-cyclic-nucleotide phosphodiesterase activity;GO:0008081//phosphoric diester hydrolase activity;	ko04020(Calcium signaling pathway);ko00230(Purine metabolism)
ENSAPLG00020009923	51.3384	102.677	0	0	-Inf	2.05672e-38	1.16655e-37	11	4087470	4091202	-	1215	-	GO:0016021	K19522	S	veNOG14550;opiNOG23830	-	-	GO:0016021//integral component of membrane;	-	-
ENSAPLG00020006146	48.8824	97.7648	0	0	-Inf	1.01855e-36	5.51597e-36	4	67589065	67602265	+	5726	-	-	K06548	T	veNOG01000	-	-	-	-	ko04514(Cell adhesion molecules)
ENSAPLG00020002131	47.1428	94.2857	0	0	-Inf	1.61795e-35	8.50384e-35	20	4987490	4990469	+	1329	DHRS13	-	K11169	Q	veNOG05739	dehydrogenase/reductase 13 [Source:HGNC Symbol;Acc:HGNC:28326]	-	-	-	-
ENSAPLG00020005157	57.6029	115.206	0	0	-Inf	1.03967e-32	5.03979e-32	6	22948069	22951607	+	2266	-	-	K19574	T	veNOG03624	-	-	-	-	-
ENSAPLG00020000994	63.2866	126.573	0	0	-Inf	5.49599e-32	2.60578e-31	8	21718437	21730505	+	4341	TIE1	GO:0004672;GO:0004713;GO:0005515;GO:0005524;GO:0006468;GO:0004672;GO:0004713;GO:0005515;GO:0005524;GO:0006468;GO:0004672;GO:0004713;GO:0005515;GO:0005524;GO:0006468	K05120	T	veNOG06880	tyrosine kinase with immunoglobulin like and EGF like domains 1 [Source:HGNC Symbol;Acc:HGNC:11809]	GO:0006468//protein phosphorylation;GO:0006468//protein phosphorylation;GO:0006468//protein phosphorylation;	-	GO:0004672//protein kinase activity;GO:0004713//protein tyrosine kinase activity;GO:0005515//protein binding;GO:0005524//ATP binding;GO:0004672//protein kinase activity;GO:0004713//protein tyrosine kinase activity;GO:0005515//protein binding;GO:0005524//ATP binding;GO:0004672//protein kinase activity;GO:0004713//protein tyrosine kinase activity;GO:0005515//protein binding;GO:0005524//ATP binding;	-
ENSAPLG00020015277	42.0536	84.1073	0	0	-Inf	6.62662e-32	3.12946e-31	VSDN01000924.1	18270	22687	+	1216	-	GO:0007160	-	SWV	NOG14549;opiNOG44263;veNOG02635;veNOG09439	-	GO:0007160//cell-matrix adhesion;	-	-	-
ENSAPLG00020011432	39.8694	79.7389	0	0	-Inf	1.85258e-30	8.39508e-30	4	77413716	77428806	-	5647	-	-	K06548	T	veNOG01000	-	-	-	-	ko04514(Cell adhesion molecules)
ENSAPLG00020009922	38.1018	76.2036	0	0	-Inf	4.41358e-29	1.92715e-28	11	4081006	4086356	-	2513	NOX1	GO:0016020;GO:0016175;GO:0016491;GO:0042554;GO:0055114	K08008	QP	veNOG03901	NADPH oxidase 1 [Source:NCBI gene;Acc:101798310]	GO:0042554//superoxide anion generation;GO:0055114//obsolete oxidation-reduction process;	GO:0016020//membrane;	GO:0016175//superoxide-generating NAD(P)H oxidase activity;GO:0016491//oxidoreductase activity;	-
ENSAPLG00020012896	40.8777	81.7554	0	0	-Inf	4.96374e-26	1.9717e-25	3	118572344	118574535	+	1497	CD93	GO:0005509	K06702	T	veNOG10500	CD93 molecule [Source:HGNC Symbol;Acc:HGNC:15855]	-	-	GO:0005509//calcium ion binding;	-
ENSAPLG00020010078	28.0536	56.1071	0	0	-Inf	7.66738e-22	2.64964e-21	19	7814828	7822190	-	1884	-	-	K06247	W	veNOG02293	-	-	-	-	ko04512(ECM-receptor interaction);ko04510(Focal adhesion)
ENSAPLG00020000033	27.959	55.9179	0	0	-Inf	9.93739e-22	3.4212e-21	1	616166	617944	+	1779	LRRC4	GO:0005515	K16351	T	veNOG08858	leucine rich repeat containing 4 [Source:HGNC Symbol;Acc:HGNC:15586]	-	-	GO:0005515//protein binding;	ko04514(Cell adhesion molecules)
ENSAPLG00020007990	26.8785	53.7569	0	0	-Inf	5.27883e-21	1.77385e-20	37	80621	84368	-	2877	-	GO:0003676	-	SK	NOG91165;veNOG14310	-	-	-	GO:0003676//nucleic acid binding;	-
ENSAPLG00020017284	26.8413	53.6826	0	0	-Inf	5.9485e-21	1.99543e-20	11	13061591	13062706	-	1116	-	GO:0004930;GO:0007186;GO:0016021	K04274	T	veNOG03209	-	GO:0007186//G protein-coupled receptor signaling pathway;	GO:0016021//integral component of membrane;	GO:0004930//G protein-coupled receptor activity;	ko04080(Neuroactive ligand-receptor interaction)
ENSAPLG00020002090	25.0498	50.0996	0	0	-Inf	1.07478e-19	3.46721e-19	15	12784290	12787256	-	1206	-	-	-	R	veNOG23785;veNOG05612	-	-	-	-	-
ENSAPLG00020002656	20.3328	40.6655	0	0	-Inf	3.7545e-16	1.07632e-15	30	346448	348333	-	624	-	-	K10072	TV	veNOG24843;veNOG20552	-	-	-	-	-
ENSAPLG00020010159	20.2626	40.5253	0	0	-Inf	4.03833e-16	1.15662e-15	4	67087266	67103757	+	4544	-	-	K15719	SO	veNOG07454;veNOG10872;NOG01330	-	-	-	-	-
ENSAPLG00020003224	19.9211	39.8423	0	0	-Inf	7.38245e-16	2.09553e-15	24	2109345	2110373	+	1029	GJA4	GO:0005922;GO:0007154	K07613	T	veNOG07029	gap junction protein alpha 4 [Source:NCBI gene;Acc:101797008]	GO:0007154//cell communication;	GO:0005922//connexin complex;	-	-
ENSAPLG00020011937	19.1065	38.2131	0	0	-Inf	3.34754e-15	9.27557e-15	2	162600729	162610795	-	1418	-	-	K04905	TP	meNOG60445;veNOG00096	-	-	-	-	-
ENSAPLG00020002261	18.7347	37.4695	0	0	-Inf	5.82191e-15	1.59895e-14	30	188169	189086	-	243	-	-	K10072	T	veNOG24843	-	-	-	-	-
ENSAPLG00020013644	18.6267	37.2534	0	0	-Inf	7.08119e-15	1.93694e-14	15	4084478	4085565	-	996	-	GO:0005337;GO:0008504;GO:0016021;GO:0055085;GO:1901642	K03323	P	veNOG00583	-	GO:0055085//transmembrane transport;GO:1901642//nucleoside transmembrane transport;	GO:0016021//integral component of membrane;	GO:0005337//nucleoside transmembrane transporter activity;GO:0008504//monoamine transmembrane transporter activity;	-
ENSAPLG00020016970	18.4805	36.9611	0	0	-Inf	4.23504e-14	1.12754e-13	15	1710943	1711356	-	414	-	GO:0001664	-	T	veNOG24895	-	-	-	GO:0001664//G protein-coupled receptor binding;	-
ENSAPLG00020011530	17.6922	35.3844	0	0	-Inf	8.16312e-14	2.14873e-13	2	92114628	92115844	+	972	PPP1R3G	GO:0005515	-	T	veNOG09728	protein phosphatase 1 regulatory subunit 3G [Source:HGNC Symbol;Acc:HGNC:14945]	-	-	GO:0005515//protein binding;	-
ENSAPLG00020000825	17.248	34.4961	0	0	-Inf	8.84306e-14	2.32457e-13	5	33504681	33523036	+	2419	-	-	-	S	veNOG14361	transmembrane protein 151B-like [Source:NCBI gene;Acc:101793181]	-	-	-	-
ENSAPLG00020016439	16.6958	33.3916	0	0	-Inf	2.02432e-13	5.2478e-13	21	1497756	1512674	+	1323	IGSF21	-	-	R	veNOG00702	immunoglobin superfamily member 21 [Source:HGNC Symbol;Acc:HGNC:28246]	-	-	-	-
ENSAPLG00020004366	16.636	33.2721	0	0	-Inf	2.34336e-13	6.05774e-13	2	23694445	23704061	+	1305	GDF6	GO:0008083	K20012	T	veNOG08835	growth differentiation factor 6 [Source:NCBI gene;Acc:106020640]	-	-	GO:0008083//growth factor activity;	ko04350(TGF-beta signaling pathway);ko04060(Cytokine-cytokine receptor interaction)
ENSAPLG00020008304	16.2137	32.4273	0	0	-Inf	4.31512e-13	1.10449e-12	Z	10076355	10130466	-	2898	-	GO:0005515;GO:0005515	-	T	veNOG30039	-	-	-	GO:0005515//protein binding;GO:0005515//protein binding;	-
ENSAPLG00020003027	16.3072	32.6144	0	0	-Inf	1.48183e-12	3.70755e-12	40	543730	545140	+	489	-	GO:0016233;GO:0070187	K11112	K	veNOG10376	-	GO:0016233//telomere capping;	GO:0070187//shelterin complex;	-	-
ENSAPLG00020011283	15.5021	31.0043	0	0	-Inf	1.63741e-12	4.08829e-12	14	12482953	12484665	+	1133	-	GO:0004930;GO:0007186;GO:0016021;GO:0004930;GO:0007186;GO:0016021	-	TR	veNOG28128;veNOG06982	-	GO:0007186//G protein-coupled receptor signaling pathway;GO:0007186//G protein-coupled receptor signaling pathway;	GO:0016021//integral component of membrane;GO:0016021//integral component of membrane;	GO:0004930//G protein-coupled receptor activity;GO:0004930//G protein-coupled receptor activity;	-
ENSAPLG00020016449	30.3366	60.6732	0	0	-Inf	1.78309e-12	4.44346e-12	20	6231235	6231973	-	273	-	GO:0005576;GO:0006955;GO:0008009	K12499	R	veNOG26986	-	GO:0006955//immune response;	GO:0005576//extracellular region;	GO:0008009//chemokine activity;	ko05168(Herpes simplex virus 1 infection);ko05164(Influenza A);ko04623(Cytosolic DNA-sensing pathway);ko04621(NOD-like receptor signaling pathway);ko04620(Toll-like receptor signaling pathway);ko04060(Cytokine-cytokine receptor interaction)
ENSAPLG00020004505	21.9434	43.8869	0	0	-Inf	1.26764e-11	3.05154e-11	5	30315798	30316762	+	399	-	-	K06115	Z	veNOG09612	-	-	-	-	-
ENSAPLG00020003253	14.2054	28.4108	0	0	-Inf	1.61703e-11	3.87763e-11	24	2124790	2127936	-	1416	-	GO:0023052	-	T	veNOG04803	-	GO:0023052//signaling;	-	-	-
ENSAPLG00020000985	13.8513	27.7025	0	0	-Inf	3.29458e-11	7.79716e-11	9	16272741	16280271	+	1602	KY	-	-	D	veNOG13795	kyphoscoliosis peptidase [Source:HGNC Symbol;Acc:HGNC:26576]	-	-	-	-
ENSAPLG00020004495	13.2615	26.5229	0	0	-Inf	7.90479e-11	1.85083e-10	6	32119924	32125009	-	2935	SLC11A1	GO:0016020;GO:0030001;GO:0046873;GO:0016020;GO:0030001;GO:0046873;GO:0016020;GO:0030001;GO:0046873;GO:0016020;GO:0030001;GO:0046873;GO:0016020;GO:0030001;GO:0046873	K12347	P	veNOG02746	solute carrier family 11 member 1 [Source:HGNC Symbol;Acc:HGNC:10907]	GO:0030001//metal ion transport;GO:0030001//metal ion transport;GO:0030001//metal ion transport;GO:0030001//metal ion transport;GO:0030001//metal ion transport;	GO:0016020//membrane;GO:0016020//membrane;GO:0016020//membrane;GO:0016020//membrane;GO:0016020//membrane;	GO:0046873//metal ion transmembrane transporter activity;GO:0046873//metal ion transmembrane transporter activity;GO:0046873//metal ion transmembrane transporter activity;GO:0046873//metal ion transmembrane transporter activity;GO:0046873//metal ion transmembrane transporter activity;	ko04142(Lysosome)
ENSAPLG00020017111	12.7033	25.4067	0	0	-Inf	2.17656e-10	5.00073e-10	27	1877597	1879745	+	1861	-	GO:0005125;GO:0005152;GO:0005615;GO:0006954;GO:0006955;GO:2000660;GO:0005125;GO:0005149;GO:0005152;GO:0005615;GO:0006954;GO:0006955;GO:2000660	K04519	T	veNOG09186	-	GO:0006954//inflammatory response;GO:0006955//immune response;GO:2000660//negative regulation of interleukin-1-mediated signaling pathway;GO:0006954//inflammatory response;GO:0006955//immune response;GO:2000660//negative regulation of interleukin-1-mediated signaling pathway;	GO:0005615//extracellular space;GO:0005615//extracellular space;	GO:0005125//cytokine activity;GO:0005152//interleukin-1 receptor antagonist activity;GO:0005125//cytokine activity;GO:0005149//interleukin-1 receptor binding;GO:0005152//interleukin-1 receptor antagonist activity;	ko05168(Herpes simplex virus 1 infection);ko05164(Influenza A);ko05132(Salmonella infection);ko04625(C-type lectin receptor signaling pathway);ko04623(Cytosolic DNA-sensing pathway);ko04621(NOD-like receptor signaling pathway);ko04620(Toll-like receptor signaling pathway);ko04217(Necroptosis);ko04060(Cytokine-cytokine receptor interaction);ko04010(MAPK signaling pathway)
ENSAPLG00020003237	12.2067	24.4134	0	0	-Inf	5.62639e-10	1.27315e-09	24	2120633	2126950	-	2012	-	GO:0023052	-	T	veNOG04803	-	GO:0023052//signaling;	-	-	-
ENSAPLG00020005615	12.0624	24.1249	0	0	-Inf	7.13461e-10	1.60929e-09	26	6747193	6748536	+	1344	-	GO:0004930;GO:0007186;GO:0016021	K08414	T	veNOG06460	G protein-coupled receptor 61 [Source:NCBI gene;Acc:101789802]	GO:0007186//G protein-coupled receptor signaling pathway;	GO:0016021//integral component of membrane;	GO:0004930//G protein-coupled receptor activity;	-
ENSAPLG00020011428	12.0077	24.0153	0	0	-Inf	7.55952e-10	1.70316e-09	4	77387409	77403249	-	3066	-	GO:0003677;GO:0003700;GO:0006355;GO:0006357;GO:0007601;GO:0043565;GO:0048048	K09318	K	spriNOG12338;opiNOG16888;veNOG04524	-	GO:0006355//regulation of transcription, DNA-templated;GO:0006357//regulation of transcription by RNA polymerase II;GO:0007601//visual perception;GO:0048048//embryonic eye morphogenesis;	-	GO:0003677//DNA binding;GO:0003700//DNA-binding transcription factor activity;GO:0043565//sequence-specific DNA binding;	-
ENSAPLG00020001612	11.995	23.99	0	0	-Inf	7.66141e-10	1.72562e-09	5	29840623	29841571	+	764	-	GO:0060548;GO:0071480	-	S	aveNOG16358;veNOG03779	-	GO:0060548//negative regulation of cell death;GO:0071480//cellular response to gamma radiation;	-	-	-
ENSAPLG00020008294	11.8611	23.7223	0	0	-Inf	9.61142e-10	2.15703e-09	Z	10070634	10074707	-	1565	-	GO:0005515	-	T	veNOG30039	-	-	-	GO:0005515//protein binding;	-
ENSAPLG00020002310	10.9751	21.9502	0	0	-Inf	4.85904e-09	1.05389e-08	30	226155	231744	-	1988	-	GO:0016491;GO:0055114	K03334	Q	veNOG08062	-	GO:0055114//obsolete oxidation-reduction process;	-	GO:0016491//oxidoreductase activity;	ko00400(Phenylalanine, tyrosine and tryptophan biosynthesis);ko00380(Tryptophan metabolism);ko00360(Phenylalanine metabolism);ko00350(Tyrosine metabolism);ko00280(Valine, leucine and isoleucine degradation);ko00270(Cysteine and methionine metabolism);ko00250(Alanine, aspartate and glutamate metabolism)
ENSAPLG00020015072	9.71185	19.4237	0	0	-Inf	4.37022e-08	9.12048e-08	1	2219668	2225971	-	2736	-	GO:0016021;GO:0055085	-	P	veNOG07371;veNOG12422	-	GO:0055085//transmembrane transport;	GO:0016021//integral component of membrane;	-	-
ENSAPLG00020011488	9.90586	19.8117	0	0	-Inf	4.97844e-08	1.03718e-07	14	12931324	12932517	-	426	-	GO:0005911;GO:0007155;GO:0007156	K16499	S	veNOG07505	-	GO:0007155//cell adhesion;GO:0007156//homophilic cell adhesion via plasma membrane adhesion molecules;	GO:0005911//cell-cell junction;	-	-
ENSAPLG00020007328	9.12881	18.2576	0	0	-Inf	1.24803e-07	2.54225e-07	27	547252	553001	+	1296	-	GO:0003676;GO:0005524	K14810	A	veNOG11386	-	-	-	GO:0003676//nucleic acid binding;GO:0005524//ATP binding;	-
ENSAPLG00020013405	8.87866	17.7573	0	0	-Inf	1.93436e-07	3.90508e-07	23	7675940	7682380	+	3887	-	GO:0005515	K06784	T	KOG4222;veNOG12299	-	-	-	GO:0005515//protein binding;	-
ENSAPLG00020003588	8.76832	17.5366	0	0	-Inf	2.17661e-07	4.37881e-07	25	5672545	5678557	-	744	C1QL1	GO:0005515	-	W	veNOG08178	complement C1q like 1 [Source:HGNC Symbol;Acc:HGNC:24182]	-	-	GO:0005515//protein binding;	-
ENSAPLG00020017838	8.44807	16.8961	0	0	-Inf	3.96228e-07	7.88053e-07	6	8851987	8859162	-	435	RAMP1	GO:0006886;GO:0008277;GO:0015026;GO:0016021	K08447	T	veNOG22548	receptor activity modifying protein 1 [Source:HGNC Symbol;Acc:HGNC:9843]	GO:0006886//intracellular protein transport;GO:0008277//regulation of G protein-coupled receptor signaling pathway;	GO:0016021//integral component of membrane;	GO:0015026//coreceptor activity;	ko04270(Vascular smooth muscle contraction)
ENSAPLG00020016796	12.7861	25.5721	0	0	-Inf	4.22288e-07	8.38599e-07	13	9045145	9048921	+	855	-	GO:0001934;GO:0005157;GO:0005615;GO:0008284;GO:0001934;GO:0005157;GO:0005615;GO:0008284	-	R	veNOG14208	-	GO:0001934//positive regulation of protein phosphorylation;GO:0008284//positive regulation of cell population proliferation;GO:0001934//positive regulation of protein phosphorylation;GO:0008284//positive regulation of cell population proliferation;	GO:0005615//extracellular space;GO:0005615//extracellular space;	GO:0005157//macrophage colony-stimulating factor receptor binding;GO:0005157//macrophage colony-stimulating factor receptor binding;	-
ENSAPLG00020006615	8.32414	16.6483	0	0	-Inf	4.92865e-07	9.74901e-07	30	1012067	1023279	-	2219	TAP1	GO:0002479;GO:0005524;GO:0015433;GO:0016021;GO:0016887;GO:0030176;GO:0042287;GO:0042626;GO:0042825;GO:0046979;GO:0055085;GO:0002479;GO:0005524;GO:0015433;GO:0016021;GO:0016887;GO:0030176;GO:0042287;GO:0042626;GO:0042825;GO:0046979;GO:0055085;GO:0002479;GO:0005524;GO:0015433;GO:0016021;GO:0016887;GO:0030176;GO:0042287;GO:0042626;GO:0042825;GO:0046979;GO:0055085	K05653	U	spriNOG05050;veNOG06227	transporter 1, ATP binding cassette subfamily B member [Source:HGNC Symbol;Acc:HGNC:43]	GO:0002479//antigen processing and presentation of exogenous peptide antigen via MHC class I, TAP-dependent;GO:0055085//transmembrane transport;GO:0002479//antigen processing and presentation of exogenous peptide antigen via MHC class I, TAP-dependent;GO:0055085//transmembrane transport;GO:0002479//antigen processing and presentation of exogenous peptide antigen via MHC class I, TAP-dependent;GO:…	GO:0016021//integral component of membrane;GO:0030176//integral component of endoplasmic reticulum membrane;GO:0042825//TAP complex;GO:0016021//integral component of membrane;GO:0030176//integral component of endoplasmic reticulum membrane;GO:0042825//TAP complex;GO:0016021//integral component of membrane;GO:0030176//integral component of endoplasmic reticulum membrane;GO:0042825//TAP complex;	GO:0005524//ATP binding;GO:0015433//ABC-type peptide antigen transporter activity;GO:0016887//ATP hydrolysis activity;GO:0042287//MHC protein binding;GO:0042626//ATPase-coupled transmembrane transporter activity;GO:0046979//TAP2 binding;GO:0005524//ATP binding;GO:0015433//ABC-type peptide antigen transporter activity;GO:0016887//ATP hydrolysis activity;GO:0042287//MHC protein binding;GO:0042626//…	ko05168(Herpes simplex virus 1 infection);ko04145(Phagosome);ko02010(ABC transporters)
ENSAPLG00020005731	8.03016	16.0603	0	0	-Inf	9.52745e-07	1.8572e-06	VSDN01001215.1	6201	13164	+	868	-	GO:0004252;GO:0006508	K01312	O	veNOG11864;veNOG10428;veNOG13060;veNOG00481	-	GO:0006508//proteolysis;	-	GO:0004252//serine-type endopeptidase activity;	ko05164(Influenza A);ko04080(Neuroactive ligand-receptor interaction)
ENSAPLG00020001380	7.99893	15.9979	0	0	-Inf	9.84635e-07	1.91816e-06	3	4239833	4262155	+	1792	GATA4	GO:0003677;GO:0003700;GO:0005634;GO:0006355;GO:0008270;GO:0043565;GO:0045893	K09183	K	veNOG09556	GATA binding protein 4 [Source:NCBI gene;Acc:101796398]	GO:0006355//regulation of transcription, DNA-templated;GO:0045893//positive regulation of transcription, DNA-templated;	GO:0005634//nucleus;	GO:0003677//DNA binding;GO:0003700//DNA-binding transcription factor activity;GO:0008270//zinc ion binding;GO:0043565//sequence-specific DNA binding;	ko04530(Tight junction);ko04218(Cellular senescence)
ENSAPLG00020012392	7.40418	14.8084	0	0	-Inf	2.62302e-06	5.00104e-06	6	38122057	38122600	-	366	RPRM	GO:0007050;GO:0007346	K10128	S	veNOG21395	reprimo, TP53 dependent G2 arrest mediator homolog [Source:HGNC Symbol;Acc:HGNC:24201]	GO:0007346//regulation of mitotic cell cycle;	-	-	ko04115(p53 signaling pathway)
ENSAPLG00020018078	7.39556	14.7911	0	0	-Inf	2.6473e-06	5.04549e-06	25	2233970	2235519	+	594	CSF3	GO:0005125;GO:0005576;GO:0006955;GO:0045639	K05423	T	veNOG02568	colony stimulating factor 3 [Source:HGNC Symbol;Acc:HGNC:2438]	GO:0006955//immune response;GO:0045639//positive regulation of myeloid cell differentiation;	GO:0005576//extracellular region;	GO:0005125//cytokine activity;	ko04060(Cytokine-cytokine receptor interaction)
ENSAPLG00020008351	7.32411	14.6482	0	0	-Inf	2.85857e-06	5.43703e-06	28	365451	367904	-	1814	-	GO:0004252;GO:0006508	-	O	veNOG06487	-	GO:0006508//proteolysis;	-	GO:0004252//serine-type endopeptidase activity;	-
ENSAPLG00020009802	6.95637	13.9127	0	0	-Inf	5.98309e-06	1.11828e-05	21	5693082	5694004	-	270	-	GO:0005515	K10454	T	veNOG08166	-	-	-	GO:0005515//protein binding;	-
ENSAPLG00020003244	6.81845	13.6369	0	0	-Inf	7.56076e-06	1.40423e-05	24	2122321	2122921	-	432	-	GO:0023052	-	T	veNOG04803	-	GO:0023052//signaling;	-	-	-
ENSAPLG00020014944	6.76233	13.5247	0	0	-Inf	8.02942e-06	1.48985e-05	5	54009467	54010418	+	740	CNTF	GO:0005127;GO:0043524;GO:0070120	K05420	T	veNOG14021	ciliary neurotrophic factor [Source:HGNC Symbol;Acc:HGNC:2169]	GO:0043524//negative regulation of neuron apoptotic process;GO:0070120//ciliary neurotrophic factor-mediated signaling pathway;	-	GO:0005127//ciliary neurotrophic factor receptor binding;	ko04060(Cytokine-cytokine receptor interaction)
ENSAPLG00020013150	6.72344	13.4469	0	0	-Inf	8.37311e-06	1.55085e-05	14	11785072	11791803	+	3894	STING1	GO:0002218;GO:0032481;GO:0035438	K12654	T	veNOG10495	stimulator of interferon response cGAMP interactor 1 [Source:HGNC Symbol;Acc:HGNC:27962]	GO:0002218//activation of innate immune response;GO:0032481//positive regulation of type I interferon production;	-	GO:0035438//cyclic-di-GMP binding;	ko05168(Herpes simplex virus 1 infection);ko04623(Cytosolic DNA-sensing pathway);ko04622(RIG-I-like receptor signaling pathway);ko04621(NOD-like receptor signaling pathway)
ENSAPLG00020015298	6.2354	12.4708	0	0	-Inf	1.9968e-05	3.61967e-05	23	824342	844192	-	480	-	-	K06491	T	veNOG00007	-	-	-	-	ko04514(Cell adhesion molecules)
ENSAPLG00020003869	7.24446	14.4889	0	0	-Inf	2.33819e-05	4.22327e-05	26	6095895	6099824	-	1240	ALX3	GO:0003677;GO:0006355;GO:0043565;GO:0048701;GO:0003677;GO:0006355;GO:0043565;GO:0048701;GO:0003677;GO:0006355;GO:0043565;GO:0048701	K09323	K	veNOG01121	ALX homeobox 3 [Source:HGNC Symbol;Acc:HGNC:449]	GO:0006355//regulation of transcription, DNA-templated;GO:0048701//embryonic cranial skeleton morphogenesis;GO:0006355//regulation of transcription, DNA-templated;GO:0048701//embryonic cranial skeleton morphogenesis;GO:0006355//regulation of transcription, DNA-templated;GO:0048701//embryonic cranial skeleton morphogenesis;	-	GO:0003677//DNA binding;GO:0043565//sequence-specific DNA binding;GO:0003677//DNA binding;GO:0043565//sequence-specific DNA binding;GO:0003677//DNA binding;GO:0043565//sequence-specific DNA binding;	-
ENSAPLG00020018155	6.14498	12.29	0	0	-Inf	2.39851e-05	4.33072e-05	25	2562574	2564840	-	798	-	GO:0005198	K07604	S	veNOG11354;veNOG33887;veNOG27306	-	-	-	GO:0005198//structural molecule activity;	-
ENSAPLG00020013521	6.07623	12.1525	0	0	-Inf	2.81535e-05	5.06516e-05	9	17459781	17460374	+	594	SFT2D3	GO:0016021;GO:0016192	-	SU	veNOG18397;opiNOG18254;veNOG35247	SFT2 domain containing 3 [Source:HGNC Symbol;Acc:HGNC:28767]	GO:0016192//vesicle-mediated transport;	GO:0016021//integral component of membrane;	-	-
ENSAPLG00020014465	6.06129	12.1226	0	0	-Inf	2.86082e-05	5.1434e-05	14	9252986	9255634	-	1242	-	-	-	R	veNOG15934	-	-	-	-	-
ENSAPLG00020003195	5.88987	11.7797	0	0	-Inf	4.09054e-05	7.2945e-05	1	206484311	206532764	+	3283	-	GO:0004114;GO:0005515;GO:0007165;GO:0008081;GO:0004114;GO:0005515;GO:0007165;GO:0008081;GO:0004114;GO:0005515;GO:0007165;GO:0008081	K18283	T	veNOG04335	-	GO:0007165//signal transduction;GO:0007165//signal transduction;GO:0007165//signal transduction;	-	GO:0004114//3',5'-cyclic-nucleotide phosphodiesterase activity;GO:0005515//protein binding;GO:0008081//phosphoric diester hydrolase activity;GO:0004114//3',5'-cyclic-nucleotide phosphodiesterase activity;GO:0005515//protein binding;GO:0008081//phosphoric diester hydrolase activity;GO:0004114//3',5'-cyclic-nucleotide phosphodiesterase activity;GO:0005515//protein binding;GO:0008081//phosphoric die…	ko00230(Purine metabolism)
ENSAPLG00020007899	5.76998	11.54	0	0	-Inf	5.07383e-05	9.00773e-05	28	1126361	1130858	-	982	-	-	-	S	veNOG13447	-	-	-	-	-
ENSAPLG00020006166	5.62935	11.2587	0	0	-Inf	5.90106e-05	0.000104312	1	207132634	207135993	-	2408	ART3	GO:0003956;GO:0006471;GO:0003956;GO:0006471	K19977	R	veNOG11579	ADP-ribosyltransferase 3 [Source:HGNC Symbol;Acc:HGNC:725]	GO:0006471//protein ADP-ribosylation;GO:0006471//protein ADP-ribosylation;	-	GO:0003956//NAD(P)+-protein-arginine ADP-ribosyltransferase activity;GO:0003956//NAD(P)+-protein-arginine ADP-ribosyltransferase activity;	-
ENSAPLG00020010931	5.61307	11.2261	0	0	-Inf	6.00635e-05	0.000106149	37	1993571	1995508	+	774	-	GO:0006812;GO:0015267;GO:0046930;GO:0046931;GO:0052331	-	S	veNOG26606	-	GO:0006812//cation transport;GO:0046931//pore complex assembly;GO:0052331//obsolete hemolysis in other organism involved in symbiotic interaction;	GO:0046930//pore complex;	GO:0015267//channel activity;	-
ENSAPLG00020010498	5.57688	11.1538	0	0	-Inf	6.8061e-05	0.000120051	16	1776562	1779391	+	753	R3HDML	-	-	S	KOG3017;veNOG09720	R3H domain containing like [Source:HGNC Symbol;Acc:HGNC:16249]	-	-	-	-
ENSAPLG00020003749	5.49412	10.9882	0	0	-Inf	7.44309e-05	0.000130946	1	206759117	206759592	-	300	-	GO:0042007	-	R	veNOG16848	-	-	-	GO:0042007//interleukin-18 binding;	-
ENSAPLG00020007566	5.71117	11.4223	0	0	-Inf	8.55803e-05	0.000150069	27	6076038	6080537	-	2367	-	GO:0005515	-	S	veNOG03049;opiNOG13261	-	-	-	GO:0005515//protein binding;	-
ENSAPLG00020014975	5.3118	10.6236	0	0	-Inf	0.000107641	0.000187466	21	6985371	7021269	-	1311	-	-	-	S	veNOG07919	-	-	-	-	-
ENSAPLG00020009938	5.19151	10.383	0	0	-Inf	0.000133609	0.000231526	11	4229663	4244085	-	1593	F9	GO:0004252;GO:0005509;GO:0005576;GO:0006508;GO:0007596	K01321	O	veNOG03259	coagulation factor IX [Source:NCBI gene;Acc:101804105]	GO:0006508//proteolysis;GO:0007596//blood coagulation;	GO:0005576//extracellular region;	GO:0004252//serine-type endopeptidase activity;GO:0005509//calcium ion binding;	-
ENSAPLG00020010438	7.42448	14.849	0	0	-Inf	0.000153148	0.000264385	31	782744	784402	+	1247	MIP	GO:0015267;GO:0016020;GO:0055085;GO:0015267;GO:0016020;GO:0055085	K09863	G	veNOG03185	major intrinsic protein of lens fiber [Source:HGNC Symbol;Acc:HGNC:7103]	GO:0055085//transmembrane transport;GO:0055085//transmembrane transport;	GO:0016020//membrane;GO:0016020//membrane;	GO:0015267//channel activity;GO:0015267//channel activity;	-
ENSAPLG00020018156	5.09248	10.185	0	0	-Inf	0.000162096	0.000279274	25	2571375	2573300	-	783	-	GO:0005198	K07604	S	veNOG11354;veNOG33887;veNOG27306	-	-	-	GO:0005198//structural molecule activity;	-
ENSAPLG00020003035	5.08884	10.1777	0	0	-Inf	0.000162731	0.000280276	1	206163422	206164356	+	588	-	-	-	R	veNOG16945	-	-	-	-	-
ENSAPLG00020005305	5.01376	10.0275	0	0	-Inf	0.000192455	0.000329443	20	6781860	6792083	-	2931	TMEM120A	GO:0016021	-	S	veNOG04086	transmembrane protein 120A [Source:HGNC Symbol;Acc:HGNC:21697]	-	GO:0016021//integral component of membrane;	-	-
ENSAPLG00020008693	4.98618	9.97235	0	0	-Inf	0.000198224	0.000338969	Z	10185466	10187394	+	1521	-	GO:0008017;GO:0008017	-	R	veNOG09755	-	-	-	GO:0008017//microtubule binding;GO:0008017//microtubule binding;	-
ENSAPLG00020004903	4.80478	9.60957	0	0	-Inf	0.000262854	0.000446013	25	709493	712350	-	975	LRRC46	GO:0005515	-	T	veNOG08250	leucine rich repeat containing 46 [Source:HGNC Symbol;Acc:HGNC:25047]	-	-	GO:0005515//protein binding;	-
ENSAPLG00020004986	7.38559	14.7712	0	0	-Inf	0.00026683	0.000452414	1	207900774	207902511	-	1320	-	GO:0042007;GO:0042007	-	R	veNOG16848	-	-	-	GO:0042007//interleukin-18 binding;GO:0042007//interleukin-18 binding;	-
ENSAPLG00020007973	6.77957	13.5591	0	0	-Inf	0.000288144	0.00048765	37	72968	230425	-	2862	-	GO:0005044;GO:0016020	K13912	SR	veNOG04547;NOG04258	-	-	GO:0016020//membrane;	GO:0005044//scavenger receptor activity;	-
ENSAPLG00020007766	4.71706	9.43411	0	0	-Inf	0.00031506	0.00053193	16	15649243	15652568	-	1325	-	GO:0004867;GO:0005576;GO:0030414	K12864	O	meNOG27344;veNOG26016;opiNOG25785	-	-	GO:0005576//extracellular region;	GO:0004867//serine-type endopeptidase inhibitor activity;GO:0030414//peptidase inhibitor activity;	ko03040(Spliceosome)
ENSAPLG00020003838	4.67453	9.34906	0	0	-Inf	0.000329898	0.000556078	30	673631	676821	+	879	-	-	K19721	W	veNOG02999	-	-	-	-	-
ENSAPLG00020006633	4.6569	9.31381	0	0	-Inf	0.000336285	0.000566477	1	33052261	33056289	+	684	-	GO:0005179;GO:0005576	K05439	T	veNOG13324	-	-	GO:0005576//extracellular region;	GO:0005179//hormone activity;	ko04080(Neuroactive ligand-receptor interaction);ko04060(Cytokine-cytokine receptor interaction)
ENSAPLG00020003288	4.43799	8.87599	0	0	-Inf	0.000552633	0.000918793	5	29928904	29930085	+	822	LRRC10B	GO:0005515	-	S	veNOG08704	leucine rich repeat containing 10B [Source:HGNC Symbol;Acc:HGNC:37215]	-	-	GO:0005515//protein binding;	-
ENSAPLG00020007638	4.30275	8.6055	0	0	-Inf	0.000639169	0.00105837	37	3031731	3032765	-	957	-	GO:0003676;GO:0005515	K10516	R	veNOG10423	-	-	-	GO:0003676//nucleic acid binding;GO:0005515//protein binding;	-
ENSAPLG00020010612	4.28512	8.57024	0	0	-Inf	0.000651582	0.00107801	30	1574227	1579834	+	2035	-	GO:0008270	K12015	O	veNOG01728;KOG2177	-	-	-	GO:0008270//zinc ion binding;	-
ENSAPLG00020006325	4.22269	8.44538	0	0	-Inf	0.000759858	0.00125143	7	14813697	14821203	-	1977	CRTAC1	GO:0005509	-	W	veNOG06209	cartilage acidic protein 1 [Source:HGNC Symbol;Acc:HGNC:14882]	-	-	GO:0005509//calcium ion binding;	-
ENSAPLG00020001804	4.21906	8.43811	0	0	-Inf	0.000762852	0.00125596	1	111169164	111170060	+	897	OLIG2	GO:0003700;GO:0006355;GO:0021778;GO:0030182;GO:0042552;GO:0046983;GO:0048709	K09085	K	veNOG07092;NOG10038	oligodendrocyte transcription factor 2 [Source:NCBI gene;Acc:113842338]	GO:0006355//regulation of transcription, DNA-templated;GO:0021778//oligodendrocyte cell fate specification;GO:0030182//neuron differentiation;GO:0042552//myelination;GO:0048709//oligodendrocyte differentiation;	-	GO:0003700//DNA-binding transcription factor activity;GO:0046983//protein dimerization activity;	-
ENSAPLG00020016190	4.21906	8.43811	0	0	-Inf	0.000762852	0.00125596	3	1764978	1766813	+	438	-	-	-	-	-	-	-	-	-	-
ENSAPLG00020005421	4.21408	8.42815	0	0	-Inf	0.000766975	0.00126235	2	24356941	24358262	+	576	-	-	K03096	T	veNOG19923	-	-	-	-	ko04310(Wnt signaling pathway)
ENSAPLG00020016001	4.19645	8.3929	0	0	-Inf	0.000781783	0.00128577	2	97589221	97620934	-	1298	ADTRP	GO:0016021	-	W	veNOG09883	androgen dependent TFPI regulating protein [Source:NCBI gene;Acc:101802686]	-	GO:0016021//integral component of membrane;	-	-
ENSAPLG00020015386	4.09742	8.19484	0	0	-Inf	0.000948807	0.00155211	8	10217673	10218408	+	507	-	GO:0005125;GO:0005515	K05469	S	veNOG33291	-	-	-	GO:0005125//cytokine activity;GO:0005515//protein binding;	ko04060(Cytokine-cytokine receptor interaction)
ENSAPLG00020002352	4.0888	8.17761	0	0	-Inf	0.000957703	0.00156552	25	7437638	7470120	+	2688	-	-	-	R	veNOG25617	-	-	-	-	-
ENSAPLG00020006451	3.94994	7.89987	0	0	-Inf	0.00121375	0.00196774	7	14987628	14988330	+	450	-	-	K14454	E	veNOG09353	-	-	-	-	ko00400(Phenylalanine, tyrosine and tryptophan biosynthesis);ko00360(Phenylalanine metabolism);ko00350(Tyrosine metabolism);ko00330(Arginine and proline metabolism);ko00270(Cysteine and methionine metabolism);ko00250(Alanine, aspartate and glutamate metabolism);ko00220(Arginine biosynthesis)
ENSAPLG00020017502	3.94497	7.88994	0	0	-Inf	0.00133171	0.00215428	8	24184971	24186065	-	387	-	GO:0046983	K09068	K	veNOG11696	-	-	-	GO:0046983//protein dimerization activity;	-
ENSAPLG00020005824	3.91873	7.83746	0	0	-Inf	0.00136948	0.00221423	27	385771	386661	+	891	-	GO:0004930;GO:0004935;GO:0004937;GO:0006937;GO:0007186;GO:0016021;GO:0019229;GO:0055117	K04135	T	veNOG07666	-	GO:0006937//regulation of muscle contraction;GO:0007186//G protein-coupled receptor signaling pathway;GO:0019229//regulation of vasoconstriction;GO:0055117//regulation of cardiac muscle contraction;	GO:0016021//integral component of membrane;	GO:0004930//G protein-coupled receptor activity;GO:0004935//adrenergic receptor activity;GO:0004937//alpha1-adrenergic receptor activity;	ko04270(Vascular smooth muscle contraction);ko04261(Adrenergic signaling in cardiomyocytes);ko04080(Neuroactive ligand-receptor interaction);ko04020(Calcium signaling pathway)
ENSAPLG00020006519	3.89114	7.78229	0	0	-Inf	0.00141057	0.00227736	32	279775	280059	+	285	-	-	-	-	-	-	-	-	-	-
ENSAPLG00020008573	3.84229	7.68459	0	0	-Inf	0.00148701	0.00239679	27	4260565	4261947	+	546	-	-	K20234	T	veNOG12101;veNOG13109	-	-	-	-	-
ENSAPLG00020004189	3.83597	7.67194	0	0	-Inf	0.00149727	0.00241257	27	3995599	3998128	+	1414	-	GO:0003676	K12497	K	veNOG09594	-	-	-	GO:0003676//nucleic acid binding;	ko04625(C-type lectin receptor signaling pathway)
ENSAPLG00020012338	3.81741	7.63482	0	0	-Inf	0.0016671	0.0026757	VSDN01000499.1	261	8091	+	1069	-	-	K10059	TV	veNOG08839;veNOG16786	C-type lectin domain family 4 member D-like [Source:NCBI gene;Acc:113842105]	-	-	-	ko04625(C-type lectin receptor signaling pathway)
ENSAPLG00020010531	3.80113	7.60225	0	0	-Inf	0.00169628	0.0027203	32	2474931	2477126	-	618	-	-	K07764	O	veNOG02639	-	-	-	-	-
ENSAPLG00020002995	3.7247	7.44941	0	0	-Inf	0.00201131	0.0032103	VSDN01000669.1	51	5097	+	723	-	GO:0003924;GO:0005525	-	R	KOG2037;veNOG06755	-	-	-	GO:0003924//GTPase activity;GO:0005525//GTP binding;	-
ENSAPLG00020015605	4.14894	8.29789	0	0	-Inf	0.00230267	0.00365811	4	52955136	52955711	-	576	RHOH	GO:0003924;GO:0005525;GO:0007264	K07873	R	veNOG01689	ras homolog family member H [Source:NCBI gene;Acc:101793630]	GO:0007264//small GTPase mediated signal transduction;	-	GO:0003924//GTPase activity;GO:0005525//GTP binding;	ko05132(Salmonella infection)
ENSAPLG00020004001	3.58448	7.16896	0	0	-Inf	0.00233803	0.00371013	30	723292	725600	-	834	-	GO:0006955;GO:0016020;GO:0019882;GO:0042613	K06752	R	veNOG02747	-	GO:0006955//immune response;GO:0019882//antigen processing and presentation;	GO:0016020//membrane;GO:0042613//MHC class II protein complex;	-	ko05168(Herpes simplex virus 1 infection);ko05164(Influenza A);ko04672(Intestinal immune network for IgA production);ko04514(Cell adhesion molecules);ko04145(Phagosome)
ENSAPLG00020018459	3.56187	7.12374	0	0	-Inf	0.00239654	0.00380025	15	12175374	12179370	+	1260	-	GO:0004888;GO:0004930;GO:0004967;GO:0007166;GO:0007186;GO:0016020;GO:0016021	K04583	T	veNOG01716	-	GO:0007166//cell surface receptor signaling pathway;GO:0007186//G protein-coupled receptor signaling pathway;	GO:0016020//membrane;GO:0016021//integral component of membrane;	GO:0004888//transmembrane signaling receptor activity;GO:0004930//G protein-coupled receptor activity;GO:0004967//glucagon receptor activity;	ko04080(Neuroactive ligand-receptor interaction)
ENSAPLG00020003762	3.55689	7.11378	0	0	-Inf	0.00240966	0.0038199	1	206771149	206774839	+	1471	-	GO:0000012;GO:0003684;GO:0005634	K10803	RP	veNOG34186;veNOG00608	-	GO:0000012//single strand break repair;	GO:0005634//nucleus;	GO:0003684//damaged DNA binding;	ko03410(Base excision repair)
ENSAPLG00020006074	3.56592	7.13184	0	0	-Inf	0.00260292	0.00411787	4	67549313	67550956	-	606	AP5S1	GO:0000724;GO:0016197;GO:0030119	K19024	U	veNOG14354	adaptor related protein complex 5 subunit sigma 1 [Source:HGNC Symbol;Acc:HGNC:15875]	GO:0000724//double-strand break repair via homologous recombination;GO:0016197//endosomal transport;	GO:0030119//AP-type membrane coat adaptor complex;	-	-
ENSAPLG00020006993	3.56323	7.12646	0	0	-Inf	0.00261039	0.00412927	17	9860462	9863673	+	1539	-	GO:0005883;GO:0033693	K04574	Z	veNOG00832;opiNOG04473	-	GO:0033693//neurofilament bundle assembly;	GO:0005883//neurofilament;	-	-
ENSAPLG00020001462	5.22312	10.4462	0	0	-Inf	0.00303905	0.00477726	3	4366015	4385712	+	596	bd2	GO:0005576;GO:0006952;GO:0005576;GO:0006952	-	R	veNOG31626	antimicrobial peptide THP2 [Source:NCBI gene;Acc:101795872]	GO:0006952//defense response;GO:0006952//defense response;	GO:0005576//extracellular region;GO:0005576//extracellular region;	-	-
ENSAPLG00020010316	3.45195	6.9039	0	0	-Inf	0.00321221	0.00503981	VSDN01000767.1	21821	23942	+	942	-	-	K15009	T	veNOG05372;veNOG33774	-	-	-	-	-
ENSAPLG00020014140	3.39678	6.79355	0	0	-Inf	0.00340757	0.00533182	31	2163991	2164656	-	666	-	-	-	-	-	-	-	-	-	-
ENSAPLG00020017501	3.39543	6.79086	0	0	-Inf	0.00341251	0.00533847	8	24167458	24168681	-	369	-	GO:0016020	-	S	opiNOG39755;veNOG21516	-	-	GO:0016020//membrane;	-	-
ENSAPLG00020005095	3.36421	6.72842	0	0	-Inf	0.00352971	0.00551684	25	721046	729159	-	2029	TBX21	GO:0003700;GO:0005634;GO:0006355	K10166	K	veNOG00572	T-box transcription factor 21 [Source:HGNC Symbol;Acc:HGNC:11599]	GO:0006355//regulation of transcription, DNA-templated;	GO:0005634//nucleus;	GO:0003700//DNA-binding transcription factor activity;	-
ENSAPLG00020018045	3.33528	6.67056	0	0	-Inf	0.00364274	0.00568638	25	2141221	2143700	+	942	-	-	K11150	Q	veNOG08805	-	-	-	-	ko00830(Retinol metabolism)
ENSAPLG00020001516	3.30904	6.61807	0	0	-Inf	0.00374911	0.00584333	1	180138710	180147996	-	1083	-	-	-	R	veNOG11121	-	-	-	-	-
ENSAPLG00020007956	4.35522	8.71044	0	0	-Inf	0.00375493	0.00585064	28	124844	127528	+	1801	-	GO:0004252;GO:0006508	K01319	O	veNOG07915	-	GO:0006508//proteolysis;	-	GO:0004252//serine-type endopeptidase activity;	ko04142(Lysosome);ko04080(Neuroactive ligand-receptor interaction)
ENSAPLG00020013171	4.35522	8.71044	0	0	-Inf	0.00375493	0.00585064	32	1281940	1283912	-	744	-	-	K06511	R	veNOG33476;veNOG17641;carNOG04633;veNOG06694	-	-	-	-	-
ENSAPLG00020015169	3.29048	6.58095	0	0	-Inf	0.00417053	0.00646972	1	2332315	2334121	+	672	-	GO:0035723;GO:0042010	K05074	T	veNOG20489	-	GO:0035723//interleukin-15-mediated signaling pathway;	-	GO:0042010//interleukin-15 receptor activity;	ko04672(Intestinal immune network for IgA production);ko04060(Cytokine-cytokine receptor interaction)
ENSAPLG00020017327	3.27783	6.55566	0	0	-Inf	0.00422762	0.00655371	8	12230666	12236457	+	1179	NPHS2	GO:0016020	K18268	C	veNOG13255	NPHS2 stomatin family member, podocin [Source:HGNC Symbol;Acc:HGNC:13394]	-	GO:0016020//membrane;	-	-
ENSAPLG00020003987	3.26787	6.53574	0	0	-Inf	0.00427324	0.00662312	30	718124	721058	-	827	-	GO:0006955;GO:0016020;GO:0019882;GO:0042613;GO:0006955;GO:0016020;GO:0019882;GO:0042613	K06752	R	veNOG02747	Anas platyrhynchos class II histocompatibility antigen, B-L beta chain (LOC101789604), mRNA. [Source:RefSeq mRNA;Acc:NM_001310815]	GO:0006955//immune response;GO:0019882//antigen processing and presentation;GO:0006955//immune response;GO:0019882//antigen processing and presentation;	GO:0016020//membrane;GO:0042613//MHC class II protein complex;GO:0016020//membrane;GO:0042613//MHC class II protein complex;	-	ko05168(Herpes simplex virus 1 infection);ko05164(Influenza A);ko04672(Intestinal immune network for IgA production);ko04514(Cell adhesion molecules);ko04145(Phagosome)
ENSAPLG00020018203	3.26518	6.53036	0	0	-Inf	0.00428566	0.00663973	25	2825862	2870136	-	1032	-	GO:0003676;GO:0008270	-	R	veNOG06815	-	-	-	GO:0003676//nucleic acid binding;GO:0008270//zinc ion binding;	-
ENSAPLG00020008326	3.2602	6.5204	0	0	-Inf	0.00430879	0.00667423	Z	10119679	10120961	-	1041	-	-	-	-	-	-	-	-	-	-
ENSAPLG00020008963	3.23759	6.47519	0	0	-Inf	0.00441572	0.00683375	17	9657717	9688850	-	4220	NOS1	GO:0004517;GO:0005515;GO:0005516;GO:0006809;GO:0010181;GO:0016491;GO:0020037;GO:0050660;GO:0050661;GO:0055114	K13240	C	veNOG00439	nitric oxide synthase 1 [Source:HGNC Symbol;Acc:HGNC:7872]	GO:0006809//nitric oxide biosynthetic process;GO:0055114//obsolete oxidation-reduction process;	-	GO:0004517//nitric-oxide synthase activity;GO:0005515//protein binding;GO:0005516//calmodulin binding;GO:0010181//FMN binding;GO:0016491//oxidoreductase activity;GO:0020037//heme binding;GO:0050660//flavin adenine dinucleotide binding;GO:0050661//NADP binding;	ko04371(Apelin signaling pathway);ko04145(Phagosome);ko04020(Calcium signaling pathway);ko00330(Arginine and proline metabolism);ko00220(Arginine biosynthesis)
ENSAPLG00020003188	3.19009	6.38018	0	0	-Inf	0.00465127	0.00718187	18	1544621	1546576	+	882	CPSF4L	GO:0046872	K14404	A	veNOG01183;veNOG14964	cleavage and polyadenylation specific factor 4 like [Source:HGNC Symbol;Acc:HGNC:33632]	-	-	GO:0046872//metal ion binding;	ko05164(Influenza A);ko03015(mRNA surveillance pathway)
ENSAPLG00020010910	3.19777	6.39554	0	0	-Inf	0.0050314	0.00774655	37	1928769	2029485	-	819	-	-	-	-	-	-	-	-	-	-
ENSAPLG00020005520	3.17785	6.3557	0	0	-Inf	0.00513956	0.00790683	14	9323807	9325401	-	1595	-	GO:0004930;GO:0007186;GO:0016021	-	T	veNOG13159;veNOG04110	-	GO:0007186//G protein-coupled receptor signaling pathway;	GO:0016021//integral component of membrane;	GO:0004930//G protein-coupled receptor activity;	-
ENSAPLG00020007524	3.1652	6.33041	0	0	-Inf	0.00520975	0.00801163	25	1796718	1800074	+	1206	-	GO:0003677;GO:0006355;GO:0043565	K09314	K	veNOG13848	-	GO:0006355//regulation of transcription, DNA-templated;	-	GO:0003677//DNA binding;GO:0043565//sequence-specific DNA binding;	-
ENSAPLG00020014741	3.13896	6.27792	0	0	-Inf	0.00535919	0.00823089	10	13358147	13361488	-	2565	-	-	-	S	veNOG00768	-	-	-	-	-
ENSAPLG00020018123	3.04894	6.09789	0	0	-Inf	0.00644557	0.0098296	25	2383253	2385062	-	1105	-	-	-	W	veNOG30220;opiNOG13677	-	-	-	-	-
ENSAPLG00020010146	2.916	5.83201	0	0	-Inf	0.00811903	0.0122735	25	2110662	2113182	+	1422	PNMT	GO:0008168	K00553	E	veNOG06780	phenylethanolamine N-methyltransferase [Source:HGNC Symbol;Acc:HGNC:9160]	-	-	GO:0008168//methyltransferase activity;	ko00350(Tyrosine metabolism)
ENSAPLG00020000948	2.88344	5.76688	0	0	-Inf	0.00840983	0.0126946	8	10613356	10615500	+	1188	MYOC	GO:0001952;GO:0005615;GO:0030335;GO:0051492;GO:0001952;GO:0005615;GO:0030335;GO:0051492	-	W	veNOG04155	myocilin [Source:HGNC Symbol;Acc:HGNC:7610]	GO:0001952//regulation of cell-matrix adhesion;GO:0030335//positive regulation of cell migration;GO:0051492//regulation of stress fiber assembly;GO:0001952//regulation of cell-matrix adhesion;GO:0030335//positive regulation of cell migration;GO:0051492//regulation of stress fiber assembly;	GO:0005615//extracellular space;GO:0005615//extracellular space;	-	-
ENSAPLG00020017207	2.85087	5.70174	0	0	-Inf	0.00871389	0.0131358	8	23200455	23203318	-	1631	-	GO:0008430	-	R	veNOG25255	selenoprotein Pb [Source:NCBI gene;Acc:101803314]	-	-	GO:0008430//selenium binding;	-
ENSAPLG00020002371	2.84496	5.68992	0	0	-Inf	0.00957273	0.0143706	30	260837	263104	-	633	-	GO:0003676	-	RK	veNOG04540;veNOG06686	-	-	-	GO:0003676//nucleic acid binding;	-
ENSAPLG00020011710	2.84362	5.68723	0	0	-Inf	0.00958638	0.0143897	2	161742380	161743745	+	924	-	GO:0005525	-	R	veNOG09902;veNOG12224;veNOG13342	-	-	-	GO:0005525//GTP binding;	-
ENSAPLG00020008236	3.06252	6.12505	0	0	-Inf	0.00959095	0.0143952	Z	10052311	10057874	+	2495	-	-	-	-	-	-	-	-	-	-
ENSAPLG00020012999	2.70838	5.41677	0	0	-Inf	0.0121042	0.0180078	28	4223840	4227571	+	1963	-	GO:0005216;GO:0005249;GO:0006811;GO:0006813;GO:0008076;GO:0016020;GO:0051260;GO:0055085	-	P	veNOG10422	-	GO:0006811//ion transport;GO:0006813//potassium ion transport;GO:0051260//protein homooligomerization;GO:0055085//transmembrane transport;	GO:0008076//voltage-gated potassium channel complex;GO:0016020//membrane;	GO:0005216//ion channel activity;GO:0005249//voltage-gated potassium channel activity;	-
ENSAPLG00020017762	2.6672	5.3344	0	0	-Inf	0.0126497	0.0187799	14	5689698	5690861	+	1164	-	GO:0004930;GO:0004983;GO:0007186;GO:0016021	K04205	T	veNOG09304	-	GO:0007186//G protein-coupled receptor signaling pathway;	GO:0016021//integral component of membrane;	GO:0004930//G protein-coupled receptor activity;GO:0004983//neuropeptide Y receptor activity;	ko04080(Neuroactive ligand-receptor interaction)
ENSAPLG00020013691	2.66317	5.32634	0	0	-Inf	0.0127048	0.0188563	5	24793064	24794260	+	1197	CLEC14A	-	K17528	R	veNOG11720	C-type lectin domain containing 14A [Source:HGNC Symbol;Acc:HGNC:19832]	-	-	-	-
ENSAPLG00020000784	2.65455	5.30911	0	0	-Inf	0.0128236	0.0190253	5	26427199	26436724	+	1362	-	-	-	TU	veNOG20318;opiNOG14385	-	-	-	-	-
ENSAPLG00020005877	2.63329	5.26658	0	0	-Inf	0.0131229	0.0194508	16	14884291	14896739	-	2836	SNPH	GO:0017075	-	S	veNOG08134	syntaphilin [Source:HGNC Symbol;Acc:HGNC:15931]	-	-	GO:0017075//syntaxin-1 binding;	-
ENSAPLG00020002468	2.59845	5.1969	0	0	-Inf	0.014879	0.0219326	11	14014356	14015802	+	642	-	GO:0004930;GO:0007165;GO:0007186;GO:0016020;GO:0016021	K04306	T	opiNOG03974;meNOG04691;veNOG04484	-	GO:0007165//signal transduction;GO:0007186//G protein-coupled receptor signaling pathway;	GO:0016020//membrane;GO:0016021//integral component of membrane;	GO:0004930//G protein-coupled receptor activity;	ko04080(Neuroactive ligand-receptor interaction)
ENSAPLG00020003202	2.53197	5.06394	0	0	-Inf	0.0159762	0.0234779	11	14792535	14796551	+	1692	-	-	-	TR	veNOG13267;veNOG25002;veNOG33134	-	-	-	-	-
ENSAPLG00020014014	19.1497	38.2994	0	0	-Inf	0.0165163	0.0242292	1	80904106	80937694	+	4601	-	GO:0004866;GO:0005576;GO:0005615;GO:0004866;GO:0005576;GO:0005615	K03910	O	veNOG06233	-	-	GO:0005576//extracellular region;GO:0005615//extracellular space;GO:0005576//extracellular region;GO:0005615//extracellular space;	GO:0004866//endopeptidase inhibitor activity;GO:0004866//endopeptidase inhibitor activity;	-
ENSAPLG00020001869	2.7007	5.4014	0	0	-Inf	0.0184253	0.0269332	5	31525440	31526443	+	496	IFITM5	GO:0016021	K06566	S	veNOG21145	Anas platyrhynchos interferon induced transmembrane protein 5 (IFITM5), mRNA. [Source:RefSeq mRNA;Acc:NM_001310780]	-	GO:0016021//integral component of membrane;	-	-
ENSAPLG00020007569	2.45191	4.90383	0	0	-Inf	0.0190153	0.0277593	28	1045930	1050705	-	2402	-	-	-	R	veNOG11846	-	-	-	-	-
ENSAPLG00020009103	2.42433	4.84865	0	0	-Inf	0.0195859	0.0285387	18	7602599	7603927	-	1050	-	GO:0001604;GO:0004930;GO:0007186;GO:0008217;GO:0016021;GO:0097746	K04241	T	veNOG10465	-	GO:0007186//G protein-coupled receptor signaling pathway;GO:0008217//regulation of blood pressure;GO:0097746//blood vessel diameter maintenance;	GO:0016021//integral component of membrane;	GO:0001604//urotensin II receptor activity;GO:0004930//G protein-coupled receptor activity;	ko04080(Neuroactive ligand-receptor interaction)
ENSAPLG00020017092	2.62966	5.25931	0	0	-Inf	0.0238787	0.0344745	8	22535493	22536969	+	333	-	GO:0003676	K17845	K	veNOG14649	-	-	-	GO:0003676//nucleic acid binding;	ko04371(Apelin signaling pathway);ko04068(FoxO signaling pathway)
ENSAPLG00020003098	2.8183	5.63661	0	0	-Inf	0.0241687	0.0348769	11	18769262	18770770	+	867	SPRY3	GO:0007275;GO:0009966;GO:0016020;GO:0061564	K17384	T	veNOG11624	sprouty RTK signaling antagonist 3 [Source:HGNC Symbol;Acc:HGNC:11271]	GO:0007275//multicellular organism development;GO:0009966//regulation of signal transduction;GO:0061564//axon development;	GO:0016020//membrane;	-	-
ENSAPLG00020001899	2.29273	4.58546	0	0	-Inf	0.0246402	0.035508	1	140847598	140849742	+	441	-	-	-	R	veNOG19728;veNOG35446	-	-	-	-	-
ENSAPLG00020013651	4.73508	9.47016	0	0	-Inf	0.0249913	0.035984	15	4228830	4232138	-	1637	-	GO:0005337;GO:0008504;GO:0016021;GO:0055085;GO:1901642;GO:0005337;GO:0008504;GO:0016021;GO:0055085;GO:1901642;GO:0005337;GO:0008504;GO:0016021;GO:0055085;GO:1901642	K03323	P	veNOG00583	-	GO:0055085//transmembrane transport;GO:1901642//nucleoside transmembrane transport;GO:0055085//transmembrane transport;GO:1901642//nucleoside transmembrane transport;GO:0055085//transmembrane transport;GO:1901642//nucleoside transmembrane transport;	GO:0016021//integral component of membrane;GO:0016021//integral component of membrane;GO:0016021//integral component of membrane;	GO:0005337//nucleoside transmembrane transporter activity;GO:0008504//monoamine transmembrane transporter activity;GO:0005337//nucleoside transmembrane transporter activity;GO:0008504//monoamine transmembrane transporter activity;GO:0005337//nucleoside transmembrane transporter activity;GO:0008504//monoamine transmembrane transporter activity;	-
ENSAPLG00020011697	2.26151	4.52302	0	0	-Inf	0.0254902	0.036655	2	161735320	161852033	+	7201	-	GO:0005525;GO:0005525;GO:0005525	-	R	veNOG09902;veNOG12224	-	-	-	GO:0005525//GTP binding;GO:0005525//GTP binding;GO:0005525//GTP binding;	-
ENSAPLG00020003736	2.26016	4.52033	0	0	-Inf	0.0255277	0.0367054	5	29088730	29089804	+	891	-	GO:0060548;GO:0071480	-	S	aveNOG16358;veNOG03779	-	GO:0060548//negative regulation of cell death;GO:0071480//cellular response to gamma radiation;	-	-	-
ENSAPLG00020018272	2.20904	4.41808	0	0	-Inf	0.0294452	0.0420665	6	11014395	11017782	+	1827	-	GO:0005515;GO:0006805;GO:0009410	K09093	K	veNOG06749	-	GO:0006805//xenobiotic metabolic process;GO:0009410//response to xenobiotic stimulus;	-	GO:0005515//protein binding;	-
ENSAPLG00020004757	2.19141	4.38282	0	0	-Inf	0.0300049	0.0428318	7	34052305	34062450	-	1967	TACR2	GO:0004930;GO:0004995;GO:0005886;GO:0007186;GO:0016021;GO:0004930;GO:0004995;GO:0005886;GO:0007186;GO:0016021	K04223	T	veNOG07359	tachykinin receptor 2 [Source:HGNC Symbol;Acc:HGNC:11527]	GO:0007186//G protein-coupled receptor signaling pathway;GO:0007186//G protein-coupled receptor signaling pathway;	GO:0005886//plasma membrane;GO:0016021//integral component of membrane;GO:0005886//plasma membrane;GO:0016021//integral component of membrane;	GO:0004930//G protein-coupled receptor activity;GO:0004995//tachykinin receptor activity;GO:0004930//G protein-coupled receptor activity;GO:0004995//tachykinin receptor activity;	ko04080(Neuroactive ligand-receptor interaction);ko04020(Calcium signaling pathway)
ENSAPLG00020000632	2.17015	4.34029	0	0	-Inf	0.0306993	0.0437858	5	26034520	26036409	-	1299	INSM2	GO:0003676;GO:0003700	-	K	veNOG09402	INSM transcriptional repressor 2 [Source:HGNC Symbol;Acc:HGNC:17539]	-	-	GO:0003676//nucleic acid binding;GO:0003700//DNA-binding transcription factor activity;	-
ENSAPLG00020002273	2.17015	4.34029	0	0	-Inf	0.0306993	0.0437858	12	13996817	13997284	-	468	-	-	K18806	Z	veNOG02207	-	-	-	-	ko04340(Hedgehog signaling pathway)
ENSAPLG00020015495	2.15521	4.31042	0	0	-Inf	0.0312002	0.0444596	29	53118	60071	-	1988	-	GO:0003676;GO:0003676	K09228	-	-	-	-	-	GO:0003676//nucleic acid binding;GO:0003676//nucleic acid binding;	ko05168(Herpes simplex virus 1 infection)
ENSAPLG00020002209	2.15023	4.30046	0	0	-Inf	0.0313696	0.0446887	25	7363576	7365255	+	462	-	-	-	R	veNOG27195;veNOG23275;veNOG23045	-	-	-	-	-
ENSAPLG00020000836	2.1326	4.2652	0	0	-Inf	0.0319794	0.04552	2	125522534	125522995	-	336	-	-	-	-	-	-	-	-	-	-
ENSAPLG00020015324	2.09776	4.19552	0	0	-Inf	0.0362488	0.0512784	9	25025925	25027073	-	840	-	GO:0009055;GO:0050660	K03522	C	veNOG04058	-	-	-	GO:0009055//electron transfer activity;GO:0050660//flavin adenine dinucleotide binding;	-
ENSAPLG00020010384	2.05254	4.10509	0	0	-Inf	0.0380432	0.0537046	32	1070173	1070604	-	432	-	GO:0005200;GO:0005882	-	S	veNOG26517	-	-	GO:0005882//intermediate filament;	GO:0005200//structural constituent of cytoskeleton;	-
ENSAPLG00020007978	2.03128	4.06256	0	0	-Inf	0.0389293	0.0549108	1	83491560	83493746	-	552	-	-	-	TU	NOG59420;veNOG16195	-	-	-	-	-
ENSAPLG00020013293	2.03128	4.06256	0	0	-Inf	0.0389293	0.0549108	9	23205371	23207658	-	768	-	GO:0016021;GO:0051180;GO:0090482	K14610	P	veNOG05420	-	GO:0051180//vitamin transport;	GO:0016021//integral component of membrane;	GO:0090482//vitamin transmembrane transporter activity;	-
ENSAPLG00020017198	4.00742	8.01483	0	0	-Inf	0.0399585	0.0562809	18	12445350	12465592	+	6274	-	GO:0003774;GO:0005515;GO:0005524;GO:0016459;GO:0051015;GO:0003774;GO:0005515;GO:0005524;GO:0016459;GO:0051015;GO:0003774;GO:0005515;GO:0005524;GO:0016459;GO:0051015;GO:0003774;GO:0005515;GO:0005524;GO:0016459;GO:0051015;GO:0003774;GO:0005515;GO:0005524;GO:0016459;GO:0051015;GO:0003774;GO:0005515;GO:0005524;GO:0016459;GO:0051015;GO:0003774;GO:0005515;GO:0005524;GO:0016459;GO:0051015;GO:0003774;GO:…	K10352	Z	veNOG00003	-	-	GO:0016459//myosin complex;GO:0016459//myosin complex;GO:0016459//myosin complex;GO:0016459//myosin complex;GO:0016459//myosin complex;GO:0016459//myosin complex;GO:0016459//myosin complex;GO:0016459//myosin complex;GO:0016459//myosin complex;GO:0016459//myosin complex;	GO:0003774//cytoskeletal motor activity;GO:0005515//protein binding;GO:0005524//ATP binding;GO:0051015//actin filament binding;GO:0003774//cytoskeletal motor activity;GO:0005515//protein binding;GO:0005524//ATP binding;GO:0051015//actin filament binding;GO:0003774//cytoskeletal motor activity;GO:0005515//protein binding;GO:0005524//ATP binding;GO:0051015//actin filament binding;GO:0003774//cytosk…	ko04810(Regulation of actin cytoskeleton);ko04530(Tight junction);ko04270(Vascular smooth muscle contraction)
ENSAPLG00020011739	1.9562	3.91241	0	0	-Inf	0.0460822	0.0643877	2	161881150	161881953	+	504	-	-	K09228	-	-	-	-	-	-	ko05168(Herpes simplex virus 1 infection)
ENSAPLG00020013070	1.95257	3.90513	0	0	-Inf	0.0462613	0.0646322	16	14830079	14843724	+	5653	-	-	K06551	T	veNOG12168	-	-	-	-	-
ENSAPLG00020005890	1.94624	3.89249	0	0	-Inf	0.0465752	0.0650357	14	12388297	12388920	-	192	-	-	K16497	S	veNOG28055;veNOG00220	-	-	-	-	-
ENSAPLG00020017367	1.9449	3.8898	0	0	-Inf	0.0466423	0.0651236	8	12770335	12783585	+	3890	SEC16B	GO:0048208;GO:0048208;GO:0048208	K20353	U	opiNOG06675;veNOG04471	SEC16 homolog B, endoplasmic reticulum export factor [Source:HGNC Symbol;Acc:HGNC:30301]	GO:0048208//COPII vesicle coating;GO:0048208//COPII vesicle coating;GO:0048208//COPII vesicle coating;	-	-	-
ENSAPLG00020002712	1.92996	3.85992	0	0	-Inf	0.0473972	0.0661183	25	179709	184520	-	1257	ABI3	GO:0005515	-	T	veNOG15220	ABI family member 3 [Source:HGNC Symbol;Acc:HGNC:29859]	-	-	GO:0005515//protein binding;	-
ENSAPLG00020004544	1.92364	3.84727	0	0	-Inf	0.0477219	0.0665413	15	1375406	1403968	-	3423	GRID2IP	GO:0005515	-	T	veNOG08044	Grid2 interacting protein [Source:HGNC Symbol;Acc:HGNC:18464]	-	-	GO:0005515//protein binding;	-
ENSAPLG00020018064	1.90735	3.81471	0	0	-Inf	0.0485724	0.0676051	25	2202146	2203523	-	780	-	GO:0005515	-	WT	veNOG10026	-	-	-	GO:0005515//protein binding;	-
ENSAPLG00020004832	2.07152	4.14303	0	0	-Inf	0.0509781	0.0707525	18	1041261	1041865	+	363	NPB	GO:0001664	K05267	T	veNOG22267	neuropeptide B [Source:HGNC Symbol;Acc:HGNC:30099]	-	-	GO:0001664//G protein-coupled receptor binding;	ko04080(Neuroactive ligand-receptor interaction)
ENSAPLG00020016382	2.04488	4.08975	0	0	-Inf	0.0538086	0.0743893	13	7473332	7489508	+	1047	-	GO:0004930;GO:0004966;GO:0007186;GO:0007194;GO:0007204;GO:0016021	K04230	T	veNOG01709	-	GO:0007186//G protein-coupled receptor signaling pathway;GO:0007194//negative regulation of adenylate cyclase activity;GO:0007204//positive regulation of cytosolic calcium ion concentration;	GO:0016021//integral component of membrane;	GO:0004930//G protein-coupled receptor activity;GO:0004966//galanin receptor activity;	ko04080(Neuroactive ligand-receptor interaction)
ENSAPLG00020003732	1.88112	3.76225	0	0	-Inf	0.0546085	0.0754422	30	656449	661116	-	2698	-	GO:0005515;GO:0005515;GO:0005515	K06712	R	veNOG05912	-	-	-	GO:0005515//protein binding;GO:0005515//protein binding;GO:0005515//protein binding;	-
ENSAPLG00020013231	1.85488	3.70976	0	0	-Inf	0.0561323	0.077423	14	11936998	11957969	+	2812	-	GO:0005509;GO:0005886;GO:0007155;GO:0007156;GO:0016020	K16493	S	veNOG00220	-	GO:0007155//cell adhesion;GO:0007156//homophilic cell adhesion via plasma membrane adhesion molecules;	GO:0005886//plasma membrane;GO:0016020//membrane;	GO:0005509//calcium ion binding;	-
ENSAPLG00020009624	1.80603	3.61207	0	0	-Inf	0.0591348	0.0813697	31	478013	478618	-	378	INHBC	GO:0008083	K04667	T	KOG3900;veNOG14020	inhibin subunit beta C [Source:HGNC Symbol;Acc:HGNC:6068]	-	-	GO:0008083//growth factor activity;	ko04350(TGF-beta signaling pathway);ko04060(Cytokine-cytokine receptor interaction)
ENSAPLG00020010444	1.79971	3.59942	0	0	-Inf	0.0595401	0.0818696	2	81295620	81296849	+	1230	FOXQ1	GO:0003700;GO:0006355;GO:0043565	K09410	K	veNOG17907	forkhead box Q1 [Source:HGNC Symbol;Acc:HGNC:20951]	GO:0006355//regulation of transcription, DNA-templated;	-	GO:0003700//DNA-binding transcription factor activity;GO:0043565//sequence-specific DNA binding;	-
ENSAPLG00020017283	1.78975	3.5795	0	0	-Inf	0.0601865	0.0826854	11	13049688	13050674	-	987	-	GO:0004930;GO:0007186;GO:0016021	K08391	T	veNOG03122	-	GO:0007186//G protein-coupled receptor signaling pathway;	GO:0016021//integral component of membrane;	GO:0004930//G protein-coupled receptor activity;	-
ENSAPLG00020003018	1.75584	3.51168	0	0	-Inf	0.0624639	0.0856479	4	39638061	39639244	+	594	-	-	K16499	S	veNOG02208	-	-	-	-	-
ENSAPLG00020014603	1.75584	3.51168	0	0	-Inf	0.0624639	0.0856479	5	53887691	53888803	-	1113	APLNR	GO:0004930;GO:0007186;GO:0016021	K04174	T	veNOG03938	apelin receptor [Source:NCBI gene;Acc:106020638]	GO:0007186//G protein-coupled receptor signaling pathway;	GO:0016021//integral component of membrane;	GO:0004930//G protein-coupled receptor activity;	ko04371(Apelin signaling pathway);ko04080(Neuroactive ligand-receptor interaction)
ENSAPLG00020006515	1.85125	3.70249	0	0	-Inf	0.0678157	0.0924894	32	271762	272382	+	621	-	-	-	-	-	-	-	-	-	-
ENSAPLG00020006657	1.74858	3.49716	0	0	-Inf	0.0687477	0.0936785	13	9662075	9674988	-	4281	CARMIL2	GO:0005515;GO:0016477;GO:0030011;GO:0005515;GO:0016477;GO:0030011	K20493	N	veNOG01203	capping protein regulator and myosin 1 linker 2 [Source:HGNC Symbol;Acc:HGNC:27089]	GO:0016477//cell migration;GO:0030011//maintenance of cell polarity;GO:0016477//cell migration;GO:0030011//maintenance of cell polarity;	-	GO:0005515//protein binding;GO:0005515//protein binding;	-
ENSAPLG00020011052	1.74226	3.48452	0	0	-Inf	0.069204	0.0942756	17	13499948	13501492	-	1545	-	-	K06544	R	opiNOG53296;veNOG00190	-	-	-	-	ko04514(Cell adhesion molecules)
ENSAPLG00020005190	1.7323	3.4646	0	0	-Inf	0.0699317	0.0952003	1	186422821	186423825	+	1005	GPR12	GO:0004930;GO:0007186;GO:0016021	K04315	T	veNOG05116	G protein-coupled receptor 12 [Source:NCBI gene;Acc:101802124]	GO:0007186//G protein-coupled receptor signaling pathway;	GO:0016021//integral component of membrane;	GO:0004930//G protein-coupled receptor activity;	-
ENSAPLG00020006462	1.72961	3.45922	0	0	-Inf	0.0701301	0.095437	7	15011616	15013411	+	1173	NKX2-3	GO:0003677;GO:0006355;GO:0043565	K09343	K	veNOG05229	NK2 homeobox 3 [Source:HGNC Symbol;Acc:HGNC:7836]	GO:0006355//regulation of transcription, DNA-templated;	-	GO:0003677//DNA binding;GO:0043565//sequence-specific DNA binding;	-
ENSAPLG00020012337	1.72961	3.45922	0	0	-Inf	0.0701301	0.095437	12	21813419	21815183	+	1476	-	GO:0005515	-	R	veNOG00752	-	-	-	GO:0005515//protein binding;	-
ENSAPLG00020001837	1.70835	3.41669	0	0	-Inf	0.0717282	0.09745	5	31473027	31476405	+	1311	SIGIRR	GO:0005515;GO:0007165;GO:0005515;GO:0007165	K05169	T	veNOG08093	single Ig and TIR domain containing [Source:HGNC Symbol;Acc:HGNC:30575]	GO:0007165//signal transduction;GO:0007165//signal transduction;	-	GO:0005515//protein binding;GO:0005515//protein binding;	-
ENSAPLG00020005640	1.70835	3.41669	0	0	-Inf	0.0717282	0.09745	9	12759982	12761298	-	798	-	GO:0005515	-	R	veNOG18384;veNOG10271	-	-	-	GO:0005515//protein binding;	-
ENSAPLG00020003193	1.70337	3.40674	0	0	-Inf	0.0721101	0.0979262	18	140466	147556	+	2818	-	GO:0036297;GO:0043240	K10993	S	veNOG07269	-	GO:0036297//interstrand cross-link repair;	GO:0043240//Fanconi anaemia nuclear complex;	-	ko03460(Fanconi anemia pathway)
ENSAPLG00020006197	1.69839	3.39678	0	0	-Inf	0.072495	0.0984145	5	54624780	54627812	-	1322	DBX1	GO:0003677;GO:0006355;GO:0043565	-	K	veNOG05254	developing brain homeobox 1 [Source:HGNC Symbol;Acc:HGNC:33185]	GO:0006355//regulation of transcription, DNA-templated;	-	GO:0003677//DNA binding;GO:0043565//sequence-specific DNA binding;	-
ENSAPLG00020002072	1.67578	3.35156	0	0	-Inf	0.0742807	0.100676	19	5665668	5667273	+	867	-	-	K17308	R	aveNOG15435;veNOG20841;veNOG34978	-	-	-	-	-
ENSAPLG00020002848	1.67578	3.35156	0	0	-Inf	0.0742807	0.100676	30	416424	425250	+	742	-	-	K10072	T	veNOG24843	-	-	-	-	-
ENSAPLG00020010240	1.66448	3.32895	0	0	-Inf	0.0751976	0.101755	VSDN01000113.1	17099	18866	-	1027	-	-	-	W	veNOG30220;opiNOG13677	-	-	-	-	-
ENSAPLG00020001265	1.62963	3.25927	0	0	-Inf	0.0853231	0.114719	5	27814914	27816512	-	1599	-	-	-	S	veNOG18859;veNOG27165	-	-	-	-	-
ENSAPLG00020012178	1.707	3.41401	0	0	-Inf	0.0857105	0.11522	1	152689761	152690819	+	1059	-	GO:0004930;GO:0007186;GO:0016021	K04305	R	veNOG07909	G-protein coupled receptor 183-like [Source:NCBI gene;Acc:101789851]	GO:0007186//G protein-coupled receptor signaling pathway;	GO:0016021//integral component of membrane;	GO:0004930//G protein-coupled receptor activity;	-
ENSAPLG00020012520	1.59707	3.19414	0	0	-Inf	0.0882863	0.118437	16	14184612	14199026	-	3411	OPRL1	GO:0001626;GO:0004930;GO:0004985;GO:0007186;GO:0016021	K04216	T	veNOG15154	opioid related nociceptin receptor 1 [Source:HGNC Symbol;Acc:HGNC:8155]	GO:0007186//G protein-coupled receptor signaling pathway;	GO:0016021//integral component of membrane;	GO:0001626//nociceptin receptor activity;GO:0004930//G protein-coupled receptor activity;GO:0004985//G protein-coupled opioid receptor activity;	ko04080(Neuroactive ligand-receptor interaction)
ENSAPLG00020006196	1.59572	3.19145	0	0	-Inf	0.0884119	0.118596	16	15112663	15117352	+	3096	MYLK2	GO:0004672;GO:0005524;GO:0006468;GO:0004672;GO:0005524;GO:0006468	K00907	Z	veNOG01789;opiNOG01190	myosin light chain kinase 2 [Source:HGNC Symbol;Acc:HGNC:16243]	GO:0006468//protein phosphorylation;GO:0006468//protein phosphorylation;	-	GO:0004672//protein kinase activity;GO:0005524//ATP binding;GO:0004672//protein kinase activity;GO:0005524//ATP binding;	ko04810(Regulation of actin cytoskeleton);ko04510(Focal adhesion);ko04371(Apelin signaling pathway);ko04270(Vascular smooth muscle contraction);ko04020(Calcium signaling pathway)
ENSAPLG00020012135	1.57312	3.14623	0	0	-Inf	0.090565	0.121296	20	57789	63397	+	1560	TEKT1	-	K18628	Z	veNOG06146	tektin 1 [Source:NCBI gene;Acc:101792906]	-	-	-	-
ENSAPLG00020011750	1.54687	3.09375	0	0	-Inf	0.093164	0.124573	2	161893562	161895428	+	681	-	-	-	-	-	-	-	-	-	-
ENSAPLG00020018388	1.54189	3.08379	0	0	-Inf	0.0936697	0.125185	18	13136244	13139421	-	1999	-	GO:0004930;GO:0007186;GO:0016021	K04231	T	veNOG00098	-	GO:0007186//G protein-coupled receptor signaling pathway;	GO:0016021//integral component of membrane;	GO:0004930//G protein-coupled receptor activity;	ko04080(Neuroactive ligand-receptor interaction)
ENSAPLG00020012724	1.53557	3.07114	0	0	-Inf	0.0943179	0.125986	1	80393196	80394511	-	360	-	GO:0002237;GO:0002755;GO:0005515;GO:0006954;GO:0007165;GO:0016021;GO:0034134;GO:0045087;GO:0050707;GO:0050729	-	T	veNOG23315;opiNOG40720	-	GO:0002237//response to molecule of bacterial origin;GO:0002755//MyD88-dependent toll-like receptor signaling pathway;GO:0006954//inflammatory response;GO:0007165//signal transduction;GO:0034134//toll-like receptor 2 signaling pathway;GO:0045087//innate immune response;GO:0050729//positive regulation of inflammatory response;	GO:0016021//integral component of membrane;	GO:0005515//protein binding;	-
ENSAPLG00020013957	1.6509	3.30179	0	0	-Inf	0.100861	0.134071	31	1923415	1927107	+	2189	ANKRD33	GO:0005515	-	R	veNOG02865	ankyrin repeat domain 33 [Source:NCBI gene;Acc:101799387]	-	-	GO:0005515//protein binding;	-
ENSAPLG00020006733	2.76946	5.53891	0	0	-Inf	0.106162	0.140661	1	85708011	85721703	-	1368	PLA1A	GO:0006629;GO:0052689;GO:0006629;GO:0052689;GO:0006629;GO:0052689	K13618	R	veNOG05069	phospholipase A1 member A [Source:HGNC Symbol;Acc:HGNC:17661]	GO:0006629//lipid metabolic process;GO:0006629//lipid metabolic process;GO:0006629//lipid metabolic process;	-	GO:0052689//carboxylic ester hydrolase activity;GO:0052689//carboxylic ester hydrolase activity;GO:0052689//carboxylic ester hydrolase activity;	ko00564(Glycerophospholipid metabolism)
ENSAPLG00020012832	1.49938	2.99877	0	0	-Inf	0.107137	0.141832	3	60132833	60134724	-	1892	-	-	-	R	veNOG28938	-	-	-	-	-
ENSAPLG00020006643	1.48444	2.96889	0	0	-Inf	0.108821	0.143928	4	68589750	68591992	-	1446	DRD5	GO:0004930;GO:0004952;GO:0005887;GO:0007186;GO:0007189;GO:0016021	K05840	T	veNOG09467	dopamine receptor D5 [Source:HGNC Symbol;Acc:HGNC:3026]	GO:0007186//G protein-coupled receptor signaling pathway;GO:0007189//adenylate cyclase-activating G protein-coupled receptor signaling pathway;	GO:0005887//integral component of plasma membrane;GO:0016021//integral component of membrane;	GO:0004930//G protein-coupled receptor activity;GO:0004952//dopamine neurotransmitter receptor activity;	ko04080(Neuroactive ligand-receptor interaction);ko04020(Calcium signaling pathway)
ENSAPLG00020016441	1.46816	2.93632	0	0	-Inf	0.110704	0.146207	21	1517861	1520217	+	1629	KLHDC7A	GO:0005515	-	R	veNOG15868	kelch domain containing 7A [Source:HGNC Symbol;Acc:HGNC:26791]	-	-	GO:0005515//protein binding;	-
ENSAPLG00020015915	1.46547	2.93094	0	0	-Inf	0.11102	0.146587	32	3388525	3390938	-	1086	-	GO:0004930;GO:0007186;GO:0016021;GO:0038036	K04292	T	veNOG08726	-	GO:0007186//G protein-coupled receptor signaling pathway;	GO:0016021//integral component of membrane;	GO:0004930//G protein-coupled receptor activity;GO:0038036//sphingosine-1-phosphate receptor activity;	ko04080(Neuroactive ligand-receptor interaction)
ENSAPLG00020002330	1.46049	2.92098	0	0	-Inf	0.111608	0.147339	25	7431710	7458703	+	1902	-	-	K06856	R	veNOG25617;veNOG13552;veNOG19642	-	-	-	-	ko04672(Intestinal immune network for IgA production);ko04145(Phagosome);ko04020(Calcium signaling pathway)
ENSAPLG00020010880	1.45053	2.90107	0	0	-Inf	0.1128	0.14876	37	1874141	2036525	+	3754	-	GO:0005044;GO:0016020;GO:0005044;GO:0016020;GO:0005044;GO:0016020;GO:0005044;GO:0016020;GO:0005044;GO:0016020	K13912	SR	veNOG04547;NOG04258	-	-	GO:0016020//membrane;GO:0016020//membrane;GO:0016020//membrane;GO:0016020//membrane;GO:0016020//membrane;	GO:0005044//scavenger receptor activity;GO:0005044//scavenger receptor activity;GO:0005044//scavenger receptor activity;GO:0005044//scavenger receptor activity;GO:0005044//scavenger receptor activity;	-
ENSAPLG00020000059	1.43923	2.87846	0	0	-Inf	0.114176	0.150498	3	2054456	2062303	-	7302	-	GO:0005525	-	R	veNOG02601	-	-	-	GO:0005525//GTP binding;	-
ENSAPLG00020016150	1.42793	2.85585	0	0	-Inf	0.115578	0.152269	12	9529927	9534048	-	1994	-	GO:0007339;GO:0035803;GO:0035804;GO:0007339;GO:0035803;GO:0035804	K19928	T	veNOG07131	-	GO:0007339//binding of sperm to zona pellucida;GO:0035803//egg coat formation;GO:0007339//binding of sperm to zona pellucida;GO:0035803//egg coat formation;	-	GO:0035804//structural constituent of egg coat;GO:0035804//structural constituent of egg coat;	-
ENSAPLG00020000922	1.42295	2.84589	0	0	-Inf	0.116204	0.153029	8	21704646	21706010	+	651	TMEM125	-	-	S	veNOG19529	transmembrane protein 125 [Source:HGNC Symbol;Acc:HGNC:28275]	-	-	-	-
ENSAPLG00020000603	1.41797	2.83593	0	0	-Inf	0.116835	0.153808	4	7870679	7875630	-	1918	-	GO:0008270;GO:0016491;GO:0055114	K13951	Q	veNOG02419	-	GO:0055114//obsolete oxidation-reduction process;	-	GO:0008270//zinc ion binding;GO:0016491//oxidoreductase activity;	ko00982(Drug metabolism - cytochrome P450);ko00980(Metabolism of xenobiotics by cytochrome P450);ko00830(Retinol metabolism);ko00620(Pyruvate metabolism);ko00350(Tyrosine metabolism);ko00071(Fatty acid degradation);ko00010(Glycolysis / Gluconeogenesis)
ENSAPLG00020017286	1.41797	2.83593	0	0	-Inf	0.116835	0.153808	11	13072363	13073331	-	969	-	GO:0004930;GO:0007186;GO:0016021	K04274	T	veNOG03209	-	GO:0007186//G protein-coupled receptor signaling pathway;	GO:0016021//integral component of membrane;	GO:0004930//G protein-coupled receptor activity;	ko04080(Neuroactive ligand-receptor interaction)
ENSAPLG00020015663	1.40666	2.81333	0	0	-Inf	0.118287	0.155549	26	3247983	3275639	-	2243	-	-	K13073	T	aveNOG16148;veNOG25015	-	-	-	-	ko04672(Intestinal immune network for IgA production)
ENSAPLG00020008961	1.40168	2.80337	0	0	-Inf	0.118936	0.156376	27	5356158	5358595	-	2329	-	GO:0008083	K04666	T	veNOG06417	-	-	-	GO:0008083//growth factor activity;	ko04350(TGF-beta signaling pathway);ko04060(Cytokine-cytokine receptor interaction)
ENSAPLG00020009487	1.70606	3.41211	0	0	-Inf	0.126458	0.165608	18	10543744	10550006	-	1813	-	-	K10266	R	veNOG05032;veNOG33793	-	-	-	-	-
ENSAPLG00020008506	1.38178	2.76356	0	0	-Inf	0.132754	0.173416	1	55431235	55445563	+	2313	TMPRSS6	GO:0004252;GO:0005515;GO:0006508;GO:0004252;GO:0005515;GO:0006508	K09637	O	veNOG00811;KOG3627	transmembrane serine protease 6 [Source:HGNC Symbol;Acc:HGNC:16517]	GO:0006508//proteolysis;GO:0006508//proteolysis;	-	GO:0004252//serine-type endopeptidase activity;GO:0005515//protein binding;GO:0004252//serine-type endopeptidase activity;GO:0005515//protein binding;	-
ENSAPLG00020014731	1.3655	2.73099	0	0	-Inf	0.135015	0.176192	10	13346651	13348171	+	675	-	GO:0030368	K05168	T	veNOG13239	-	-	-	GO:0030368//interleukin-17 receptor activity;	ko04060(Cytokine-cytokine receptor interaction)
ENSAPLG00020015166	1.3655	2.73099	0	0	-Inf	0.135015	0.176192	VSDN01000121.1	144138	147656	+	1719	-	GO:0003676	-	R	veNOG34230;veNOG05553	-	-	-	GO:0003676//nucleic acid binding;	-
ENSAPLG00020003596	1.34423	2.68847	0	0	-Inf	0.138061	0.179971	31	1395142	1401319	+	2691	-	GO:0005102;GO:0010387;GO:0050862	-	S	veNOG13780	-	GO:0010387//COP9 signalosome assembly;GO:0050862//positive regulation of T cell receptor signaling pathway;	-	GO:0005102//signaling receptor binding;	-
ENSAPLG00020016453	1.34289	2.68578	0	0	-Inf	0.138257	0.180197	20	6234998	6236386	-	1041	-	GO:0005576;GO:0006955;GO:0008009	-	OTR	veNOG30439;NOG154095;veNOG23180;veNOG30938	-	GO:0006955//immune response;	GO:0005576//extracellular region;	GO:0008009//chemokine activity;	-
ENSAPLG00020010728	1.33427	2.66855	0	0	-Inf	0.139526	0.181713	19	1968210	1970059	-	894	-	-	-	O	veNOG16059	-	-	-	-	-
ENSAPLG00020006299	1.33158	2.66317	0	0	-Inf	0.139925	0.182203	7	14802573	14804934	-	1475	SFRP5	GO:0005515;GO:0030111;GO:0030510	K02222	T	veNOG11613	secreted frizzled related protein 5 [Source:HGNC Symbol;Acc:HGNC:10779]	GO:0030111//regulation of Wnt signaling pathway;GO:0030510//regulation of BMP signaling pathway;	-	GO:0005515//protein binding;	ko04310(Wnt signaling pathway)
ENSAPLG00020009380	1.32795	2.6559	0	0	-Inf	0.140468	0.18285	32	1919220	1922533	+	1723	-	GO:0004089;GO:0008270;GO:0004089;GO:0008270;GO:0004089;GO:0008270	K01672	R	veNOG02948	-	-	-	GO:0004089//carbonate dehydratase activity;GO:0008270//zinc ion binding;GO:0004089//carbonate dehydratase activity;GO:0008270//zinc ion binding;GO:0004089//carbonate dehydratase activity;GO:0008270//zinc ion binding;	ko00910(Nitrogen metabolism)
ENSAPLG00020002533	1.32163	2.64325	0	0	-Inf	0.141421	0.183952	VSDN01000054.1	55693	60800	-	703	DCAR	-	K10058	TV	veNOG08839;veNOG16786	-	-	-	-	ko04625(C-type lectin receptor signaling pathway)
ENSAPLG00020010437	1.31665	2.63329	0	0	-Inf	0.142179	0.184829	32	2415820	2423797	+	2077	CFAP45	-	-	S	veNOG02211	cilia and flagella associated protein 45 [Source:HGNC Symbol;Acc:HGNC:17229]	-	-	-	-
ENSAPLG00020013141	1.31665	2.63329	0	0	-Inf	0.142179	0.184829	25	6182460	6186627	-	988	-	GO:0019815;GO:0050853;GO:0019815;GO:0050853	K06507	T	veNOG14081	-	GO:0050853//B cell receptor signaling pathway;GO:0050853//B cell receptor signaling pathway;	GO:0019815//B cell receptor complex;GO:0019815//B cell receptor complex;	-	-
ENSAPLG00020013582	1.3153	2.6306	0	0	-Inf	0.142385	0.185066	14	598551	629126	-	2262	SH3RF2	GO:0005515;GO:0046328;GO:0061630	K12171	O	veNOG33804;veNOG00068;veNOG34714	SH3 domain containing ring finger 2 [Source:HGNC Symbol;Acc:HGNC:26299]	GO:0046328//regulation of JNK cascade;	-	GO:0005515//protein binding;GO:0061630//ubiquitin protein ligase activity;	-
ENSAPLG00020003488	1.30534	2.61068	0	0	-Inf	0.143923	0.186956	34	6202790	6218364	-	3201	-	-	K13055	D	veNOG00726;opiNOG00068	-	-	-	-	ko04114(Oocyte meiosis)
ENSAPLG00020008819	1.30036	2.60072	0	0	-Inf	0.144702	0.187874	5	55152416	55152775	+	360	-	-	-	-	-	-	-	-	-	-
ENSAPLG00020016958	1.29902	2.59804	0	0	-Inf	0.144914	0.188086	26	5857870	5862253	-	2255	INAVA	GO:0045087	-	S	veNOG00558	innate immunity activator [Source:HGNC Symbol;Acc:HGNC:25599]	GO:0045087//innate immune response;	-	-	-
ENSAPLG00020003875	1.26283	2.52566	0	0	-Inf	0.164702	0.211776	5	30125276	30131219	-	915	-	GO:0004930;GO:0004984;GO:0007186;GO:0016021	K04257	T	veNOG05485	-	GO:0007186//G protein-coupled receptor signaling pathway;	GO:0016021//integral component of membrane;	GO:0004930//G protein-coupled receptor activity;GO:0004984//olfactory receptor activity;	-
ENSAPLG00020007512	1.26283	2.52566	0	0	-Inf	0.164702	0.211776	27	602354	603157	-	513	-	-	-	-	-	-	-	-	-	-
ENSAPLG00020010001	1.25785	2.5157	0	0	-Inf	0.165545	0.212771	1	207408692	207409789	-	984	-	GO:0004930;GO:0004984;GO:0007186;GO:0016021	K04257	T	veNOG05763;veNOG01882;veNOG09590	-	GO:0007186//G protein-coupled receptor signaling pathway;	GO:0016021//integral component of membrane;	GO:0004930//G protein-coupled receptor activity;GO:0004984//olfactory receptor activity;	-
ENSAPLG00020009999	1.25153	2.50305	0	0	-Inf	0.166625	0.214019	1	207401561	207402631	+	954	-	GO:0004930;GO:0004984;GO:0007186;GO:0016021	K04257	T	veNOG15974	-	GO:0007186//G protein-coupled receptor signaling pathway;	GO:0016021//integral component of membrane;	GO:0004930//G protein-coupled receptor activity;GO:0004984//olfactory receptor activity;	-
ENSAPLG00020001945	1.24655	2.4931	0	0	-Inf	0.167485	0.215034	6	31932676	31936005	+	1411	FEV	GO:0003700;GO:0006355;GO:0043565	K09437	K	veNOG03638	FEV transcription factor, ETS family member [Source:HGNC Symbol;Acc:HGNC:18562]	GO:0006355//regulation of transcription, DNA-templated;	-	GO:0003700//DNA-binding transcription factor activity;GO:0043565//sequence-specific DNA binding;	-
ENSAPLG00020002274	1.24655	2.4931	0	0	-Inf	0.167485	0.215034	11	13323894	13325021	+	1128	P2RY4	GO:0004930;GO:0007186;GO:0016021;GO:0030321;GO:0045028	K04271	T	veNOG13107	pyrimidinergic receptor P2Y4 [Source:HGNC Symbol;Acc:HGNC:8542]	GO:0007186//G protein-coupled receptor signaling pathway;GO:0030321//transepithelial chloride transport;	GO:0016021//integral component of membrane;	GO:0004930//G protein-coupled receptor activity;GO:0045028//G protein-coupled purinergic nucleotide receptor activity;	ko04080(Neuroactive ligand-receptor interaction)
ENSAPLG00020013999	1.24291	2.48582	0	0	-Inf	0.168116	0.215774	19	8941887	8942924	-	375	C9orf116	-	-	S	veNOG21394	chromosome 9 open reading frame 116 [Source:HGNC Symbol;Acc:HGNC:28435]	-	-	-	-
ENSAPLG00020010375	1.22528	2.45057	0	0	-Inf	0.171237	0.219309	32	1053997	1067744	+	315	-	GO:0005200;GO:0005882	-	S	veNOG31003	-	-	GO:0005882//intermediate filament;	GO:0005200//structural constituent of cytoskeleton;	-
ENSAPLG00020013280	1.22528	2.45057	0	0	-Inf	0.171237	0.219309	25	7096653	7163405	+	2627	-	-	-	SR	NOG147765;veNOG27195;veNOG25070	-	-	-	-	-
ENSAPLG00020008564	1.21533	2.43065	0	0	-Inf	0.173043	0.221421	27	4258205	4259525	+	429	-	-	K20234	T	veNOG12101	-	-	-	-	-
ENSAPLG00020015331	1.19904	2.39808	0	0	-Inf	0.176064	0.225046	3	728738	734584	-	2592	-	-	-	S	veNOG06075	-	-	-	-	-
ENSAPLG00020010471	1.18141	2.36283	0	0	-Inf	0.179433	0.228884	16	1676109	1684428	+	1639	-	GO:0004930;GO:0004997;GO:0007186;GO:0016021	K04282	T	veNOG01076	thyrotropin-releasing hormone receptor-like [Source:NCBI gene;Acc:101791646]	GO:0007186//G protein-coupled receptor signaling pathway;	GO:0016021//integral component of membrane;	GO:0004930//G protein-coupled receptor activity;GO:0004997//thyrotropin-releasing hormone receptor activity;	ko04080(Neuroactive ligand-receptor interaction);ko04020(Calcium signaling pathway)
ENSAPLG00020017166	1.17509	2.35018	0	0	-Inf	0.180668	0.230271	11	7851929	7853580	-	363	CLDN2	GO:0005198;GO:0005923;GO:0016021	K06087	R	veNOG03157	claudin 2 [Source:HGNC Symbol;Acc:HGNC:2041]	-	GO:0005923//bicellular tight junction;GO:0016021//integral component of membrane;	GO:0005198//structural molecule activity;	ko04530(Tight junction);ko04514(Cell adhesion molecules)
ENSAPLG00020000194	1.50934	3.01868	0	0	-Inf	0.184751	0.234917	4	76211693	76214896	+	2906	-	GO:0003676	K12498	K	veNOG06480	-	-	-	GO:0003676//nucleic acid binding;	-
ENSAPLG00020006141	1.11898	2.23797	0	0	-Inf	0.209561	0.264177	16	15073591	15075435	+	696	-	GO:0001530;GO:0005615;GO:0006953;GO:0008289;GO:0045087;GO:0050829	-	V	veNOG05732;KOG4160	-	GO:0006953//acute-phase response;GO:0045087//innate immune response;GO:0050829//defense response to Gram-negative bacterium;	GO:0005615//extracellular space;	GO:0001530//lipopolysaccharide binding;GO:0008289//lipid binding;	-
ENSAPLG00020010140	1.09772	2.19544	0	0	-Inf	0.214244	0.26945	19	8031651	8040478	-	1780	-	-	K17341	T	veNOG01461	-	-	-	-	-
ENSAPLG00020010896	1.0914	2.1828	0	0	-Inf	0.215672	0.271136	37	1891445	1897881	-	1697	-	GO:0005044;GO:0016020	-	SR	veNOG04547;NOG04258	-	-	GO:0016020//membrane;	GO:0005044//scavenger receptor activity;	-
ENSAPLG00020002407	1.08642	2.17284	0	0	-Inf	0.216809	0.272454	25	7454501	7454982	+	375	-	-	K06856	R	veNOG25617	-	-	-	-	ko04672(Intestinal immune network for IgA production);ko04145(Phagosome);ko04020(Calcium signaling pathway)
ENSAPLG00020006052	1.08642	2.17284	0	0	-Inf	0.216809	0.272454	4	67545510	67548838	+	2290	-	-	K10060	TV	veNOG09920	-	-	-	-	-
ENSAPLG00020015016	1.08642	2.17284	0	0	-Inf	0.216809	0.272454	28	5465559	5476351	-	2341	ZAP70	GO:0004672;GO:0004713;GO:0004715;GO:0005524;GO:0005737;GO:0006468;GO:0035556	K07360	T	veNOG03463	zeta chain of T cell receptor associated protein kinase 70 [Source:HGNC Symbol;Acc:HGNC:12858]	GO:0006468//protein phosphorylation;GO:0035556//intracellular signal transduction;	GO:0005737//cytoplasm;	GO:0004672//protein kinase activity;GO:0004713//protein tyrosine kinase activity;GO:0004715//non-membrane spanning protein tyrosine kinase activity;GO:0005524//ATP binding;	-
ENSAPLG00020003951	1.08144	2.16288	0	0	-Inf	0.217955	0.27374	Z	63103294	63104234	-	441	-	-	-	R	veNOG09617	-	-	-	-	-
ENSAPLG00020015569	1.08009	2.16019	0	0	-Inf	0.218267	0.274109	1	97045556	97053746	-	1450	MAEL	GO:0060964	K18411	K	veNOG03182	maelstrom spermatogenic transposon silencer [Source:HGNC Symbol;Acc:HGNC:25929]	GO:0060964//regulation of gene silencing by miRNA;	-	-	-
ENSAPLG00020008239	1.07511	2.15023	0	0	-Inf	0.219427	0.275477	39	2693	4403	+	561	-	-	K07605	ZS	euNOG57989;veNOG01519	-	-	-	-	-
ENSAPLG00020009141	1.05883	2.11766	0	0	-Inf	0.223295	0.279996	30	1391757	1395861	+	1413	-	GO:0005515	K06712	R	opiNOG50040;veNOG05912	-	-	-	GO:0005515//protein binding;	-
ENSAPLG00020011452	1.05883	2.11766	0	0	-Inf	0.223295	0.279996	18	8721017	8724197	-	2107	GALR2	GO:0004930;GO:0007186;GO:0016021	K04231	T	veNOG00098	galanin receptor 2 [Source:HGNC Symbol;Acc:HGNC:4133]	GO:0007186//G protein-coupled receptor signaling pathway;	GO:0016021//integral component of membrane;	GO:0004930//G protein-coupled receptor activity;	ko04080(Neuroactive ligand-receptor interaction)
ENSAPLG00020010456	1.05251	2.10501	0	0	-Inf	0.22483	0.281783	31	791601	793276	+	732	-	-	K03155	R	veNOG09339	-	-	-	-	-
ENSAPLG00020012431	1.05251	2.10501	0	0	-Inf	0.22483	0.281783	26	1481462	1484454	+	1119	-	-	-	S	veNOG02159	-	-	-	-	-
ENSAPLG00020014133	1.03622	2.07245	0	0	-Inf	0.248499	0.30879	4	67429502	67431052	-	717	-	GO:0000724;GO:0016197;GO:0030119;GO:0000724;GO:0016197;GO:0030119	K19024	U	veNOG14354	-	GO:0000724//double-strand break repair via homologous recombination;GO:0016197//endosomal transport;GO:0000724//double-strand break repair via homologous recombination;GO:0016197//endosomal transport;	GO:0030119//AP-type membrane coat adaptor complex;GO:0030119//AP-type membrane coat adaptor complex;	-	-
ENSAPLG00020000188	1.26147	2.52294	0	0	-Inf	0.253112	0.313972	5	30361902	30366303	+	3738	-	-	-	E	veNOG03548	-	-	-	-	-
ENSAPLG00020008732	1.01134	2.02268	0	0	-Inf	0.256819	0.318468	Z	10204734	10205966	+	648	MSMP	-	-	S	veNOG19507	microseminoprotein, prostate associated [Source:HGNC Symbol;Acc:HGNC:29663]	-	-	-	-
ENSAPLG00020008348	1.01	2.01999	0	0	-Inf	0.257168	0.318799	16	15725693	15727171	+	729	-	-	K11983	O	veNOG00016;veNOG25971	-	-	-	-	-
ENSAPLG00020008235	0.995057	1.99011	0	0	-Inf	0.261103	0.323265	9	5089004	5098874	+	1573	-	GO:0005198;GO:0005923;GO:0016021	K06087	S	veNOG05410	claudin 11 [Source:NCBI gene;Acc:113844461]	-	GO:0005923//bicellular tight junction;GO:0016021//integral component of membrane;	GO:0005198//structural molecule activity;	ko04530(Tight junction);ko04514(Cell adhesion molecules)
ENSAPLG00020010909	0.993713	1.98743	0	0	-Inf	0.261463	0.323633	30	1846350	1860739	-	465	-	GO:0005515	-	OR	veNOG01728;opiNOG74778;veNOG05912	-	-	-	GO:0005515//protein binding;	-
ENSAPLG00020013250	0.978774	1.95755	0	0	-Inf	0.26552	0.328369	14	11969916	11981017	+	1293	-	GO:0005509;GO:0005886;GO:0007155;GO:0007156;GO:0016020	K16493	S	veNOG00220	-	GO:0007155//cell adhesion;GO:0007156//homophilic cell adhesion via plasma membrane adhesion molecules;	GO:0005886//plasma membrane;GO:0016020//membrane;	GO:0005509//calcium ion binding;	-
ENSAPLG00020011735	0.97245	1.9449	0	0	-Inf	0.267273	0.330405	2	161868075	161871300	-	1762	-	GO:0005525	-	R	veNOG09902;veNOG12224	-	-	-	GO:0005525//GTP binding;	-
ENSAPLG00020010119	0.966126	1.93225	0	0	-Inf	0.269047	0.332334	37	189360	192196	-	1125	-	-	-	S	veNOG26606;veNOG19792	-	-	-	-	-
ENSAPLG00020005208	0.96249	1.92498	0	0	-Inf	0.270076	0.333553	7	37633408	37638685	+	1152	-	GO:0004806;GO:0016788	K00308	I	veNOG19021;veNOG06821	-	-	-	GO:0004806//triglyceride lipase activity;GO:0016788//hydrolase activity, acting on ester bonds;	ko04146(Peroxisome)
ENSAPLG00020005914	0.961146	1.92229	0	0	-Inf	0.270459	0.333973	5	18545246	18546403	-	1158	GPR65	GO:0004930;GO:0007186;GO:0016021	K08416	T	veNOG02033	G protein-coupled receptor 65 [Source:NCBI gene;Acc:101796098]	GO:0007186//G protein-coupled receptor signaling pathway;	GO:0016021//integral component of membrane;	GO:0004930//G protein-coupled receptor activity;	-
ENSAPLG00020000726	0.956166	1.91233	0	0	-Inf	0.271885	0.335574	1	191454835	191455997	+	315	-	-	K20053	T	veNOG10593	-	-	-	-	-
ENSAPLG00020016012	0.951187	1.90237	0	0	-Inf	0.273324	0.337057	VSDN01001300.1	32984	37491	-	4508	-	GO:0003676;GO:0004523;GO:0015074	-	RL	COG2801;veNOG22086;veNOG34866	-	GO:0015074//DNA integration;	-	GO:0003676//nucleic acid binding;GO:0004523//RNA-DNA hybrid ribonuclease activity;	-
ENSAPLG00020015081	0.946207	1.89241	0	0	-Inf	0.274778	0.338795	VSDN01000121.1	77969	79622	-	477	-	-	-	TV	opiNOG08948;veNOG13559;veNOG19475;veNOG26463;veNOG15350	-	-	-	-	-
ENSAPLG00020006229	0.944863	1.88973	0	0	-Inf	0.275173	0.339148	9	9392946	9395706	-	518	-	-	K09546	O	veNOG03041;opiNOG63987;veNOG24418	-	-	-	-	-
ENSAPLG00020016049	0.939883	1.87977	0	0	-Inf	0.276644	0.340908	26	3749419	3752394	+	960	OPTC	-	K08128	R	veNOG10966	opticin [Source:HGNC Symbol;Acc:HGNC:8158]	-	-	-	-
ENSAPLG00020015996	0.934903	1.86981	0	0	-Inf	0.27813	0.342603	2	97423997	97427050	+	3054	-	GO:0003676;GO:0004523;GO:0015074	-	RL	COG2801;veNOG22086;veNOG34866	-	GO:0015074//DNA integration;	-	GO:0003676//nucleic acid binding;GO:0004523//RNA-DNA hybrid ribonuclease activity;	-
ENSAPLG00020010126	1.38541	2.77083	0	0	-Inf	0.280088	0.344825	25	2085144	2090182	+	1930	-	GO:0004864;GO:0007165;GO:0004864;GO:0007165	K15494	T	veNOG15818	-	GO:0007165//signal transduction;GO:0007165//signal transduction;	-	GO:0004864//protein phosphatase inhibitor activity;GO:0004864//protein phosphatase inhibitor activity;	-
ENSAPLG00020003184	0.892392	1.78478	0	0	-Inf	0.31826	0.387379	24	2095807	2097078	+	1272	GJB5	GO:0005922;GO:0007154	K07624	T	veNOG00541	gap junction protein beta 5 [Source:HGNC Symbol;Acc:HGNC:4287]	GO:0007154//cell communication;	GO:0005922//connexin complex;	-	-
ENSAPLG00020013308	0.882433	1.76487	0	0	-Inf	0.321432	0.39072	14	518998	520297	-	1005	POU4F3	GO:0003677;GO:0003700;GO:0006355;GO:0007605;GO:0043565;GO:0048839	K09366	K	veNOG05592	POU class 4 homeobox 3 [Source:NCBI gene;Acc:113845212]	GO:0006355//regulation of transcription, DNA-templated;GO:0007605//sensory perception of sound;GO:0048839//inner ear development;	-	GO:0003677//DNA binding;GO:0003700//DNA-binding transcription factor activity;GO:0043565//sequence-specific DNA binding;	-
ENSAPLG00020007004	0.877453	1.75491	0	0	-Inf	0.323041	0.392462	2	30610514	30611785	-	1272	-	-	-	R	veNOG28938	-	-	-	-	-
ENSAPLG00020012357	0.877453	1.75491	0	0	-Inf	0.323041	0.392462	VSDN01000532.1	5393	8103	+	702	-	-	K10058	-	-	-	-	-	-	ko04625(C-type lectin receptor signaling pathway)
ENSAPLG00020017920	0.876109	1.75222	0	0	-Inf	0.323478	0.392932	11	15599816	15602166	-	1034	-	-	K16530	T	veNOG19491	-	-	-	-	-
ENSAPLG00020011139	0.871129	1.74226	0	0	-Inf	0.325108	0.394726	27	1216370	1221327	+	1090	GKN1	-	-	S	veNOG17554	gastrokine 1 [Source:HGNC Symbol;Acc:HGNC:23217]	-	-	-	-
ENSAPLG00020002858	0.866149	1.7323	0	0	-Inf	0.326753	0.396447	VSDN01001020.1	72080	77754	-	603	-	GO:0004620;GO:0009395	K16342	I	veNOG09254	-	GO:0009395//phospholipid catabolic process;	-	GO:0004620//phospholipase activity;	ko04912(GnRH signaling pathway);ko04370(VEGF signaling pathway);ko04270(Vascular smooth muscle contraction);ko04217(Necroptosis);ko04010(MAPK signaling pathway);ko00592(alpha-Linolenic acid metabolism);ko00591(Linoleic acid metabolism);ko00590(Arachidonic acid metabolism);ko00565(Ether lipid metabolism);ko00564(Glycerophospholipid metabolism)
ENSAPLG00020003245	0.86117	1.72234	0	0	-Inf	0.328416	0.398246	32	2718689	2734681	-	784	-	GO:0008430	K17285	P	veNOG02371;KOG0918	-	-	-	GO:0008430//selenium binding;	ko00920(Sulfur metabolism)
ENSAPLG00020014494	0.86117	1.72234	0	0	-Inf	0.328416	0.398246	22	10956809	10957381	+	573	-	-	-	S	veNOG12481	-	-	-	-	-
ENSAPLG00020009503	0.859826	1.71965	0	0	-Inf	0.328867	0.398732	VSDN01000227.1	33181	34314	+	147	-	GO:0006672;GO:0016021;GO:0016811	K04711	I	veNOG09394	-	GO:0006672//ceramide metabolic process;	GO:0016021//integral component of membrane;	GO:0016811//hydrolase activity, acting on carbon-nitrogen (but not peptide) bonds, in linear amides;	ko00600(Sphingolipid metabolism)
ENSAPLG00020013297	0.859826	1.71965	0	0	-Inf	0.328867	0.398732	15	2879382	2884665	+	717	-	GO:0005515	-	T	veNOG06439	-	-	-	GO:0005515//protein binding;	-
ENSAPLG00020017596	0.838563	1.67713	0	0	-Inf	0.336177	0.406929	14	3608734	3613398	-	1058	-	-	-	R	veNOG12776	myeloid protein 1 [Source:NCBI gene;Acc:101795398]	-	-	-	-
ENSAPLG00020008310	0.837218	1.67444	0	0	-Inf	0.336649	0.407343	39	17169	22268	+	2267	-	GO:0045095;GO:0045095;GO:0045095;GO:0045095	K07605	ZS	euNOG57989;veNOG01519;spriNOG00781	-	-	GO:0045095//keratin filament;GO:0045095//keratin filament;GO:0045095//keratin filament;GO:0045095//keratin filament;	-	-
ENSAPLG00020013213	0.837218	1.67444	0	0	-Inf	0.336649	0.407343	14	11910982	11914568	+	2505	-	GO:0005509;GO:0005886;GO:0007155;GO:0007156;GO:0016020	K16493	S	veNOG00220	-	GO:0007155//cell adhesion;GO:0007156//homophilic cell adhesion via plasma membrane adhesion molecules;	GO:0005886//plasma membrane;GO:0016020//membrane;	GO:0005509//calcium ion binding;	-
ENSAPLG00020010399	0.833583	1.66717	0	0	-Inf	0.337935	0.408771	23	4118735	4120258	+	1524	-	-	K12653	S	veNOG12798	-	-	-	-	ko05164(Influenza A);ko04622(RIG-I-like receptor signaling pathway);ko04621(NOD-like receptor signaling pathway)
ENSAPLG00020003124	0.832239	1.66448	0	0	-Inf	0.338412	0.409317	30	563087	564041	-	570	-	-	K10072	TV	KOG4297;veNOG20552	-	-	-	-	-
ENSAPLG00020011658	0.827259	1.65452	0	0	-Inf	0.340193	0.411375	26	928656	929297	-	324	-	-	-	-	-	-	-	-	-	-
ENSAPLG00020012342	0.822279	1.64456	0	0	-Inf	0.341993	0.413294	VSDN01000499.1	19121	23475	+	703	-	-	K10058	TV	veNOG08839;veNOG16786	-	-	-	-	ko04625(C-type lectin receptor signaling pathway)
ENSAPLG00020013182	0.822279	1.64456	0	0	-Inf	0.341993	0.413294	32	1317872	1322525	-	1382	-	GO:0006955;GO:0016021;GO:0038023	K06582	T	opiNOG65076;veNOG16011	-	GO:0006955//immune response;	GO:0016021//integral component of membrane;	GO:0038023//signaling receptor activity;	-
ENSAPLG00020009394	0.810976	1.62195	0	0	-Inf	0.346147	0.417926	18	8497824	8498977	-	183	-	GO:0042622	-	-	-	-	-	GO:0042622//photoreceptor outer segment membrane;	-	-
ENSAPLG00020016633	0.810976	1.62195	0	0	-Inf	0.346147	0.417926	1	129708082	129709244	-	1163	-	-	-	R	veNOG28938	-	-	-	-	-
ENSAPLG00020002394	0.799672	1.59934	0	0	-Inf	0.381981	0.456379	11	13349477	13352113	-	2146	-	GO:0005515	-	R	veNOG33937;opiNOG24934	-	-	-	GO:0005515//protein binding;	-
ENSAPLG00020005424	0.799672	1.59934	0	0	-Inf	0.381981	0.456379	30	843671	847693	-	1107	-	GO:0005515	K06712	R	veNOG05912	-	-	-	GO:0005515//protein binding;	-
ENSAPLG00020002380	0.763485	1.52697	0	0	-Inf	0.397963	0.474237	11	13341271	13348311	-	1897	-	GO:0005102;GO:0005576;GO:0007275;GO:0016055	K01384	T	veNOG15888	-	GO:0007275//multicellular organism development;GO:0016055//Wnt signaling pathway;	GO:0005576//extracellular region;	GO:0005102//signaling receptor binding;	ko04916(Melanogenesis);ko04310(Wnt signaling pathway);ko04150(mTOR signaling pathway)
ENSAPLG00020001514	0.752181	1.50436	0	0	-Inf	0.402408	0.479057	5	29805629	29808820	+	1478	-	GO:0016020;GO:0016192;GO:0005484;GO:0006886;GO:0016020;GO:0016192	K08486	U	veNOG00024	syntaxin 3 [Source:NCBI gene;Acc:113843784]	GO:0016192//vesicle-mediated transport;GO:0006886//intracellular protein transport;GO:0016192//vesicle-mediated transport;	GO:0016020//membrane;GO:0016020//membrane;	GO:0005484//SNAP receptor activity;	ko04130(SNARE interactions in vesicular transport)
ENSAPLG00020000390	0.748546	1.49709	0	0	-Inf	0.40386	0.480529	1	200010142	200012409	-	2268	-	-	-	R	veNOG28938	-	-	-	-	-
ENSAPLG00020007090	0.747201	1.4944	0	0	-Inf	0.4044	0.480914	14	6368817	6376611	-	1155	NMUR2	GO:0001607;GO:0004930;GO:0007186;GO:0016021	K05053	T	veNOG03092	neuromedin U receptor 2 [Source:HGNC Symbol;Acc:HGNC:16454]	GO:0007186//G protein-coupled receptor signaling pathway;	GO:0016021//integral component of membrane;	GO:0001607//neuromedin U receptor activity;GO:0004930//G protein-coupled receptor activity;	ko04080(Neuroactive ligand-receptor interaction)
ENSAPLG00020009588	0.742222	1.48444	0	0	-Inf	0.406414	0.483125	VSDN01000243.1	14839	16340	-	461	-	-	-	T	veNOG00686	-	-	-	-	-
ENSAPLG00020015042	0.742222	1.48444	0	0	-Inf	0.406414	0.483125	21	7610647	7612097	-	705	-	-	K05692	Z	COG5277;veNOG17223	-	-	-	-	ko05164(Influenza A);ko05132(Salmonella infection);ko04810(Regulation of actin cytoskeleton);ko04530(Tight junction);ko04520(Adherens junction);ko04510(Focal adhesion);ko04210(Apoptosis);ko04145(Phagosome)
ENSAPLG00020002473	0.735898	1.4718	0	0	-Inf	0.409003	0.486054	30	292202	300767	+	798	-	-	K06543	TV	veNOG19712;veNOG26441	-	-	-	-	-
ENSAPLG00020007905	0.730918	1.46184	0	0	-Inf	0.411066	0.48817	28	4496321	4498706	+	1565	-	-	-	S	veNOG09561	-	-	-	-	-
ENSAPLG00020008188	0.725939	1.45188	0	0	-Inf	0.413152	0.490461	3	98850406	98851313	+	525	-	GO:0006812;GO:0008324;GO:0016021;GO:0055085	K14697	P	veNOG14383	-	GO:0006812//cation transport;GO:0055085//transmembrane transport;	GO:0016021//integral component of membrane;	GO:0008324//cation transmembrane transporter activity;	-
ENSAPLG00020016470	0.725939	1.45188	0	0	-Inf	0.413152	0.490461	20	6602459	6603203	-	270	-	-	-	OD	veNOG07980	-	-	-	-	-
ENSAPLG00020010135	0.720959	1.44192	0	0	-Inf	0.415261	0.492626	19	8027095	8029148	-	369	-	-	K17341	T	veNOG01461;KOG4475	-	-	-	-	-
ENSAPLG00020001527	0.719615	1.43923	0	0	-Inf	0.415834	0.493118	2	129399795	129401267	+	1473	SP8	GO:0003676	K09198	K	veNOG05159;veNOG34926	Sp8 transcription factor [Source:NCBI gene;Acc:113842670]	-	-	GO:0003676//nucleic acid binding;	-
ENSAPLG00020010383	0.719615	1.43923	0	0	-Inf	0.415834	0.493118	VSDN01000820.1	372	4113	-	1121	MTA2	GO:0003677;GO:0003682;GO:0016581	K11660	B	veNOG06540	metastasis associated 1 family member 2 [Source:HGNC Symbol;Acc:HGNC:7411]	-	GO:0016581//NuRD complex;	GO:0003677//DNA binding;GO:0003682//chromatin binding;	-
ENSAPLG00020012504	0.719615	1.43923	0	0	-Inf	0.415834	0.493118	17	13665733	13680971	-	1910	FOXN4	GO:0003700;GO:0006355;GO:0043565	K09407	K	veNOG09706	forkhead box N4 [Source:HGNC Symbol;Acc:HGNC:21399]	GO:0006355//regulation of transcription, DNA-templated;	-	GO:0003700//DNA-binding transcription factor activity;GO:0043565//sequence-specific DNA binding;	-
ENSAPLG00020014356	0.719615	1.43923	0	0	-Inf	0.415834	0.493118	4	15741005	15743444	+	2440	-	-	-	S	veNOG15332;veNOG35426	-	-	-	-	-
ENSAPLG00020000660	0.714635	1.42927	0	0	-Inf	0.417972	0.49539	5	29687774	29688915	-	930	-	GO:0004930;GO:0007186;GO:0016021	K04303	T	veNOG06388	-	GO:0007186//G protein-coupled receptor signaling pathway;	GO:0016021//integral component of membrane;	GO:0004930//G protein-coupled receptor activity;	ko04080(Neuroactive ligand-receptor interaction)
ENSAPLG00020005027	0.714635	1.42927	0	0	-Inf	0.417972	0.49539	6	22936735	22938297	-	939	INHA	GO:0008083	K05500	T	veNOG14568	inhibin subunit alpha [Source:HGNC Symbol;Acc:HGNC:6065]	-	-	GO:0008083//growth factor activity;	ko04060(Cytokine-cytokine receptor interaction)
ENSAPLG00020007537	0.709655	1.41931	0	0	-Inf	0.420134	0.497535	17	8243367	8245901	+	1690	-	-	-	S	veNOG02950;veNOG12925;meNOG03170	-	-	-	-	-
ENSAPLG00020000567	0.708311	1.41662	0	0	-Inf	0.420722	0.498004	1	201115284	201116375	+	762	-	-	-	S	veNOG04160;aveNOG16341	-	-	-	-	-
ENSAPLG00020002944	0.708311	1.41662	0	0	-Inf	0.420722	0.498004	1	206268617	206284760	-	1477	-	GO:0005515;GO:0005515	K17280	R	veNOG05235	-	-	-	GO:0005515//protein binding;GO:0005515//protein binding;	-
ENSAPLG00020003568	0.708311	1.41662	0	0	-Inf	0.420722	0.498004	31	1316985	1317926	-	942	-	GO:0004930;GO:0004984;GO:0007186;GO:0016021	K04257	T	opiNOG16630;veNOG08654	olfactory receptor 14C36-like [Source:NCBI gene;Acc:113843516]	GO:0007186//G protein-coupled receptor signaling pathway;	GO:0016021//integral component of membrane;	GO:0004930//G protein-coupled receptor activity;GO:0004984//olfactory receptor activity;	-
ENSAPLG00020011097	0.708311	1.41662	0	0	-Inf	0.420722	0.498004	35	4794681	4796635	-	984	-	-	K12798	R	veNOG11234;veNOG14836	-	-	-	-	ko04621(NOD-like receptor signaling pathway)
ENSAPLG00020013895	0.703331	1.40666	0	0	-Inf	0.422914	0.500371	6	28191631	28199255	-	822	-	GO:0008170	-	R	veNOG05369	-	-	-	GO:0008170//N-methyltransferase activity;	-
ENSAPLG00020018468	0.703331	1.40666	0	0	-Inf	0.422914	0.500371	15	12375390	12377157	+	1513	NME4	GO:0004550;GO:0006165;GO:0006183;GO:0006228;GO:0006241	K13237	F	veNOG16988	NME/NM23 nucleoside diphosphate kinase 4 [Source:HGNC Symbol;Acc:HGNC:7852]	GO:0006165//nucleoside diphosphate phosphorylation;GO:0006183//GTP biosynthetic process;GO:0006228//UTP biosynthetic process;GO:0006241//CTP biosynthetic process;	-	GO:0004550//nucleoside diphosphate kinase activity;	ko04146(Peroxisome)
ENSAPLG00020008099	0.698352	1.3967	0	0	-Inf	0.425131	0.502688	28	1249165	1251857	+	1071	TM6SF2	-	K06853	S	veNOG12381	transmembrane 6 superfamily member 2 [Source:HGNC Symbol;Acc:HGNC:11861]	-	-	-	-
ENSAPLG00020014484	0.698352	1.3967	0	0	-Inf	0.425131	0.502688	25	5025085	5026177	-	426	-	-	-	R	opiNOG40109;veNOG25301	-	-	-	-	-
ENSAPLG00020015356	0.687048	1.3741	0	0	-Inf	0.430256	0.508054	32	1526829	1528671	-	1212	HAPLN2	GO:0005540;GO:0007155	K06851	T	veNOG04784	hyaluronan and proteoglycan link protein 2 [Source:HGNC Symbol;Acc:HGNC:17410]	GO:0007155//cell adhesion;	-	GO:0005540//hyaluronic acid binding;	-
ENSAPLG00020004393	0.639557	1.27911	0	0	-Inf	0.494485	0.576122	VSDN01001116.1	21	51227	-	3357	-	-	K10058	TV	veNOG12220;veNOG08839;veNOG30848;veNOG16786	-	-	-	-	ko04625(C-type lectin receptor signaling pathway)
ENSAPLG00020014170	0.639557	1.27911	0	0	-Inf	0.494485	0.576122	19	9330887	9336973	+	1143	LHX3	GO:0003677;GO:0006355;GO:0043565	K09374	K	veNOG02410;opiNOG05961	LIM homeobox 3 [Source:HGNC Symbol;Acc:HGNC:6595]	GO:0006355//regulation of transcription, DNA-templated;	-	GO:0003677//DNA binding;GO:0043565//sequence-specific DNA binding;	-
ENSAPLG00020006837	0.634577	1.26915	0	0	-Inf	0.49683	0.578508	2	28139079	28145571	+	1467	-	GO:0016020;GO:0022857;GO:0055085	K13870	E	veNOG07388	solute carrier family 7 member 13 [Source:NCBI gene;Acc:101801950]	GO:0055085//transmembrane transport;	GO:0016020//membrane;	GO:0022857//transmembrane transporter activity;	-
ENSAPLG00020008149	0.634577	1.26915	0	0	-Inf	0.49683	0.578508	Z	9996449	9999945	+	3497	-	-	-	R	veNOG28938	-	-	-	-	-
ENSAPLG00020014915	0.634577	1.26915	0	0	-Inf	0.49683	0.578508	28	4635211	4639452	-	1608	-	GO:0003774;GO:0005515;GO:0005524;GO:0016459	K10357	Z	veNOG05262;COG5022	-	-	GO:0016459//myosin complex;	GO:0003774//cytoskeletal motor activity;GO:0005515//protein binding;GO:0005524//ATP binding;	-
ENSAPLG00020007098	0.629598	1.2592	0	0	-Inf	0.499201	0.580922	16	15167684	15170789	+	1723	-	-	-	S	veNOG13247	-	-	-	-	-
ENSAPLG00020015677	0.629598	1.2592	0	0	-Inf	0.499201	0.580922	32	1692955	1694622	+	903	-	GO:0005515	-	R	veNOG12178	-	-	-	GO:0005515//protein binding;	-
ENSAPLG00020007508	0.624618	1.24924	0	0	-Inf	0.501601	0.583148	13	9785138	9787389	+	919	-	-	-	Q	veNOG17188;opiNOG34727	C-factor [Source:NCBI gene;Acc:101802025]	-	-	-	-
ENSAPLG00020001392	0.623274	1.24655	0	0	-Inf	0.502254	0.583515	2	76971198	76978199	+	366	C5orf49	-	-	S	veNOG20263	chromosome 5 open reading frame 49 [Source:HGNC Symbol;Acc:HGNC:27028]	-	-	-	-
ENSAPLG00020002549	0.623274	1.24655	0	0	-Inf	0.502254	0.583515	VSDN01000054.1	78727	80118	-	375	-	-	K10058	TV	veNOG12220;veNOG08839;veNOG16786	-	-	-	-	ko04625(C-type lectin receptor signaling pathway)
ENSAPLG00020006042	0.623274	1.24655	0	0	-Inf	0.502254	0.583515	1	207005558	207119465	-	1872	-	GO:0003956;GO:0006471;GO:0003956;GO:0006471;GO:0003956;GO:0006471	K06716	O	veNOG02110	erythroblast NAD(P)(+)--arginine ADP- ribosyltransferase-like [Source:NCBI gene;Acc:113844746]	GO:0006471//protein ADP-ribosylation;GO:0006471//protein ADP-ribosylation;GO:0006471//protein ADP-ribosylation;	-	GO:0003956//NAD(P)+-protein-arginine ADP-ribosyltransferase activity;GO:0003956//NAD(P)+-protein-arginine ADP-ribosyltransferase activity;GO:0003956//NAD(P)+-protein-arginine ADP-ribosyltransferase activity;	-
ENSAPLG00020015184	0.618294	1.23659	0	0	-Inf	0.504689	0.586082	1	2531767	2532988	-	555	-	GO:0004867	-	OW	KOG4597;veNOG06590	-	-	-	GO:0004867//serine-type endopeptidase inhibitor activity;	-
ENSAPLG00020002487	0.613314	1.22663	0	0	-Inf	0.507153	0.588636	18	1423626	1430127	-	2260	-	GO:0005515;GO:0005515	K11143	Z	veNOG09143	-	-	-	GO:0005515//protein binding;GO:0005515//protein binding;	-
ENSAPLG00020002685	0.61197	1.22394	0	0	-Inf	0.507823	0.589282	5	29870118	29873814	+	1104	-	GO:0004190;GO:0006508;GO:0004190;GO:0006508	K06002	O	veNOG12928	-	GO:0006508//proteolysis;GO:0006508//proteolysis;	-	GO:0004190//aspartic-type endopeptidase activity;GO:0004190//aspartic-type endopeptidase activity;	-
ENSAPLG00020003624	0.61197	1.22394	0	0	-Inf	0.507823	0.589282	12	21003775	21004126	+	180	-	GO:0016021	-	T	veNOG05737	-	-	GO:0016021//integral component of membrane;	-	-
ENSAPLG00020002110	0.608335	1.21667	0	0	-Inf	0.509646	0.591266	11	13302505	13307165	-	2634	ARR3	GO:0007165	K04439	T	veNOG04488	arrestin 3 [Source:HGNC Symbol;Acc:HGNC:710]	GO:0007165//signal transduction;	-	-	ko04340(Hedgehog signaling pathway);ko04144(Endocytosis);ko04010(MAPK signaling pathway)
ENSAPLG00020003703	0.608335	1.21667	0	0	-Inf	0.509646	0.591266	30	642032	643941	+	741	-	-	K06752	R	veNOG17214	-	-	-	-	ko05168(Herpes simplex virus 1 infection);ko05164(Influenza A);ko04672(Intestinal immune network for IgA production);ko04514(Cell adhesion molecules);ko04145(Phagosome)
ENSAPLG00020009830	0.606991	1.21398	0	0	-Inf	0.510325	0.591916	VSDN01000281.1	34864	35879	+	288	-	-	-	-	-	-	-	-	-	-
ENSAPLG00020002759	0.602011	1.20402	0	0	-Inf	0.512856	0.594237	1	15238811	15241922	-	999	SYPL1	GO:0008021;GO:0016020	-	S	veNOG04751	synaptophysin like 1 [Source:HGNC Symbol;Acc:HGNC:11507]	-	GO:0008021//synaptic vesicle;GO:0016020//membrane;	-	-
ENSAPLG00020004508	0.602011	1.20402	0	0	-Inf	0.512856	0.594237	VSDN01001460.1	4598	5939	+	1342	-	GO:0003676;GO:0004523;GO:0015074	-	R	veNOG18423;veNOG34866;veNOG33279	-	GO:0015074//DNA integration;	-	GO:0003676//nucleic acid binding;GO:0004523//RNA-DNA hybrid ribonuclease activity;	-
ENSAPLG00020014130	0.602011	1.20402	0	0	-Inf	0.512856	0.594237	4	67426124	67428215	+	840	-	-	K10060	TV	veNOG09920	-	-	-	-	-
ENSAPLG00020018342	0.602011	1.20402	0	0	-Inf	0.512856	0.594237	Z	8884349	8894295	+	3005	-	GO:0005576;GO:0006955;GO:0008009	K16062	T	veNOG24113;veNOG23063	-	GO:0006955//immune response;	GO:0005576//extracellular region;	GO:0008009//chemokine activity;	ko04060(Cytokine-cytokine receptor interaction)
ENSAPLG00020002323	0.597031	1.19406	0	0	-Inf	0.515417	0.596761	27	719197	726155	+	2406	-	GO:0007520	-	M	veNOG00317	-	GO:0007520//myoblast fusion;	-	-	-
ENSAPLG00020007909	0.597031	1.19406	0	0	-Inf	0.515417	0.596761	25	3150987	3152308	-	518	PYY	GO:0005179;GO:0005576	K05233	R	veNOG24831	peptide YY [Source:HGNC Symbol;Acc:HGNC:9748]	-	GO:0005576//extracellular region;	GO:0005179//hormone activity;	ko04080(Neuroactive ligand-receptor interaction)
ENSAPLG00020013409	0.597031	1.19406	0	0	-Inf	0.515417	0.596761	12	2830527	2844808	-	1445	ONECUT1	GO:0003677	K08026	K	veNOG04194	one cut homeobox 1 [Source:NCBI gene;Acc:101793784]	-	-	GO:0003677//DNA binding;	-
ENSAPLG00020017148	0.597031	1.19406	0	0	-Inf	0.515417	0.596761	8	22933279	22936496	-	1446	BEST4	-	K13881	R	veNOG00423	bestrophin 4 [Source:HGNC Symbol;Acc:HGNC:17106]	-	-	-	-
ENSAPLG00020004289	0.595687	1.19137	0	0	-Inf	0.516114	0.597345	26	6631636	6637870	+	750	-	GO:0006629;GO:0016042;GO:0016787;GO:0006629;GO:0016042;GO:0016787	K16813	U	veNOG10710;KOG3773	-	GO:0006629//lipid metabolic process;GO:0016042//lipid catabolic process;GO:0006629//lipid metabolic process;GO:0016042//lipid catabolic process;	-	GO:0016787//hydrolase activity;GO:0016787//hydrolase activity;	-
ENSAPLG00020008680	0.595687	1.19137	0	0	-Inf	0.516114	0.597345	16	13200882	13207231	+	3185	-	-	K15015	E	veNOG09034	solute carrier family 32 member 1 [Source:NCBI gene;Acc:101790712]	-	-	-	-
ENSAPLG00020015997	0.595687	1.19137	0	0	-Inf	0.516114	0.597345	2	97500984	97502126	+	1143	-	-	-	R	veNOG28938	-	-	-	-	-
ENSAPLG00020006046	0.590707	1.18141	0	0	-Inf	0.518715	0.600133	20	6878558	6882183	-	558	-	GO:0005044;GO:0016020	-	R	veNOG04547	-	-	GO:0016020//membrane;	GO:0005044//scavenger receptor activity;	-
ENSAPLG00020009069	0.590707	1.18141	0	0	-Inf	0.518715	0.600133	28	905005	911347	+	2490	PCSK4	GO:0004252;GO:0006508;GO:0004252;GO:0006508	K08671	O	veNOG02409	proprotein convertase subtilisin/kexin type 4 [Source:HGNC Symbol;Acc:HGNC:8746]	GO:0006508//proteolysis;GO:0006508//proteolysis;	-	GO:0004252//serine-type endopeptidase activity;GO:0004252//serine-type endopeptidase activity;	-
ENSAPLG00020004818	0.585728	1.17146	0	0	-Inf	0.521348	0.602865	4	34813415	34815151	-	1221	POU4F2	GO:0003677;GO:0003700;GO:0006355;GO:0043565	K09366	K	veNOG05592;KOG1168;NOG01948	POU class 4 homeobox 2 [Source:HGNC Symbol;Acc:HGNC:9219]	GO:0006355//regulation of transcription, DNA-templated;	-	GO:0003677//DNA binding;GO:0003700//DNA-binding transcription factor activity;GO:0043565//sequence-specific DNA binding;	-
ENSAPLG00020003993	0.574424	1.14885	0	0	-Inf	0.527444	0.608604	1	15929619	15941885	-	2127	SLC26A3	GO:0005887;GO:0006821;GO:0008271;GO:0008272;GO:0015116;GO:0015301;GO:0015701;GO:0016020;GO:0016021;GO:0055085;GO:0005887;GO:0006821;GO:0008271;GO:0008272;GO:0015116;GO:0015301;GO:0015701;GO:0016020;GO:0016021;GO:0055085;GO:0005887;GO:0006821;GO:0008271;GO:0008272;GO:0015116;GO:0015301;GO:0015701;GO:0016020;GO:0016021;GO:0055085	K14078	P	veNOG02126	solute carrier family 26 member 3 [Source:HGNC Symbol;Acc:HGNC:3018]	GO:0006821//chloride transport;GO:0008272//sulfate transport;GO:0015701//bicarbonate transport;GO:0055085//transmembrane transport;GO:0006821//chloride transport;GO:0008272//sulfate transport;GO:0015701//bicarbonate transport;GO:0055085//transmembrane transport;GO:0006821//chloride transport;GO:0008272//sulfate transport;GO:0015701//bicarbonate transport;GO:0055085//transmembrane transport;	GO:0005887//integral component of plasma membrane;GO:0016020//membrane;GO:0016021//integral component of membrane;GO:0005887//integral component of plasma membrane;GO:0016020//membrane;GO:0016021//integral component of membrane;GO:0005887//integral component of plasma membrane;GO:0016020//membrane;GO:0016021//integral component of membrane;	GO:0008271//secondary active sulfate transmembrane transporter activity;GO:0015116//sulfate transmembrane transporter activity;GO:0015301//anion:anion antiporter activity;GO:0008271//secondary active sulfate transmembrane transporter activity;GO:0015116//sulfate transmembrane transporter activity;GO:0015301//anion:anion antiporter activity;GO:0008271//secondary active sulfate transmembrane transp…	-
ENSAPLG00020006539	0.574424	1.14885	0	0	-Inf	0.527444	0.608604	5	5786862	5788859	+	1998	-	-	-	R	veNOG28938	-	-	-	-	-
ENSAPLG00020008317	0.574424	1.14885	0	0	-Inf	0.527444	0.608604	Z	10088739	10091827	-	1329	-	GO:0005515	-	T	veNOG30039	-	-	-	GO:0005515//protein binding;	-
ENSAPLG00020012628	0.574424	1.14885	0	0	-Inf	0.527444	0.608604	3	43752457	43753308	+	738	-	GO:0003677;GO:0003700;GO:0005634;GO:0006355;GO:0006357;GO:0007420;GO:0043565	K09365	K	veNOG10339	-	GO:0006355//regulation of transcription, DNA-templated;GO:0006357//regulation of transcription by RNA polymerase II;GO:0007420//brain development;	GO:0005634//nucleus;	GO:0003677//DNA binding;GO:0003700//DNA-binding transcription factor activity;GO:0043565//sequence-specific DNA binding;	-
ENSAPLG00020013708	0.574424	1.14885	0	0	-Inf	0.527444	0.608604	16	5962054	5965131	-	989	-	GO:0005179;GO:0005576	-	TR	veNOG23281;opiNOG45532	-	-	GO:0005576//extracellular region;	GO:0005179//hormone activity;	-
ENSAPLG00020015968	0.574424	1.14885	0	0	-Inf	0.527444	0.608604	16	7249503	7264763	-	1548	-	GO:0023052	-	T	veNOG01896	-	GO:0023052//signaling;	-	-	-
ENSAPLG00020010461	0.788369	1.57674	0	0	-Inf	0.530263	0.610319	32	2432417	2433871	+	621	-	-	-	S	veNOG13816	-	-	-	-	-
ENSAPLG00020013220	0.743566	1.48713	0	0	-Inf	0.556309	0.63481	14	11919894	11923395	+	2498	-	GO:0005509;GO:0005886;GO:0007155;GO:0007156;GO:0016020;GO:0005509;GO:0005886;GO:0007155;GO:0007156;GO:0016020	K16493	S	veNOG00220	-	GO:0007155//cell adhesion;GO:0007156//homophilic cell adhesion via plasma membrane adhesion molecules;GO:0007155//cell adhesion;GO:0007156//homophilic cell adhesion via plasma membrane adhesion molecules;	GO:0005886//plasma membrane;GO:0016020//membrane;GO:0005886//plasma membrane;GO:0016020//membrane;	GO:0005509//calcium ion binding;GO:0005509//calcium ion binding;	-
ENSAPLG00020007503	0.644537	1.28907	0	0	-Inf	0.596177	0.674815	26	1559967	1561956	-	1020	-	GO:0001609;GO:0001973;GO:0004930;GO:0007186;GO:0016021	K04268	T	veNOG09641	adenosine receptor A3 [Source:NCBI gene;Acc:101792365]	GO:0001973//G protein-coupled adenosine receptor signaling pathway;GO:0007186//G protein-coupled receptor signaling pathway;	GO:0016021//integral component of membrane;	GO:0001609//G protein-coupled adenosine receptor activity;GO:0004930//G protein-coupled receptor activity;	ko04080(Neuroactive ligand-receptor interaction)
ENSAPLG00020001651	0.51065	1.0213	0	0	-Inf	0.615789	0.694811	8	21731352	21736002	+	1830	-	GO:0005515	K05082	R	veNOG12982	-	-	-	GO:0005515//protein binding;	ko04060(Cytokine-cytokine receptor interaction)
ENSAPLG00020013251	0.51065	1.0213	0	0	-Inf	0.615789	0.694811	14	11985311	11989094	+	2346	-	GO:0005509;GO:0005886;GO:0007155;GO:0007156;GO:0016020	K16493	S	veNOG00220	-	GO:0007155//cell adhesion;GO:0007156//homophilic cell adhesion via plasma membrane adhesion molecules;	GO:0005886//plasma membrane;GO:0016020//membrane;	GO:0005509//calcium ion binding;	-
ENSAPLG00020001554	0.50567	1.01134	0	0	-Inf	0.618583	0.697339	5	29822729	29824627	+	1029	-	GO:0016021	-	S	veNOG16958;veNOG26683	membrane-spanning 4-domains subfamily A member 15- like [Source:NCBI gene;Acc:113843774]	-	GO:0016021//integral component of membrane;	-	-
ENSAPLG00020011360	0.50567	1.01134	0	0	-Inf	0.618583	0.697339	27	5623235	5632116	+	3038	IDO2	GO:0019441;GO:0020037;GO:0046872	K00463	E	veNOG07502	indoleamine 2,3-dioxygenase 2 [Source:HGNC Symbol;Acc:HGNC:27269]	GO:0019441//tryptophan catabolic process to kynurenine;	-	GO:0020037//heme binding;GO:0046872//metal ion binding;	ko00380(Tryptophan metabolism)
ENSAPLG00020011653	0.50567	1.01134	0	0	-Inf	0.618583	0.697339	6	33560293	33561093	-	570	-	GO:0046983	K09070	K	veNOG08701;veNOG17088;veNOG23999	-	-	-	GO:0046983//protein dimerization activity;	-
ENSAPLG00020018394	0.50567	1.01134	0	0	-Inf	0.618583	0.697339	19	392706	394120	+	270	-	-	-	-	-	-	-	-	-	-
ENSAPLG00020012894	0.50069	1.00138	0	0	-Inf	0.621414	0.700277	3	25654852	25658824	+	1087	-	GO:0005634	K15076	K	veNOG09699	-	-	GO:0005634//nucleus;	-	-
ENSAPLG00020016527	0.50069	1.00138	0	0	-Inf	0.621414	0.700277	20	6705731	6710592	-	2456	-	GO:0005515;GO:0008017;GO:0005515;GO:0008017;GO:0005515;GO:0008017	-	Z	veNOG33858;veNOG13148	-	-	-	GO:0005515//protein binding;GO:0008017//microtubule binding;GO:0005515//protein binding;GO:0008017//microtubule binding;GO:0005515//protein binding;GO:0008017//microtubule binding;	-
ENSAPLG00020005563	0.499346	0.998692	0	0	-Inf	0.622185	0.700791	14	12266627	12267038	+	204	-	-	K16495	S	veNOG00220	-	-	-	-	-
ENSAPLG00020012116	0.499346	0.998692	0	0	-Inf	0.622185	0.700791	1	1015299	1016720	-	1422	-	-	-	-	-	-	-	-	-	-
ENSAPLG00020014441	0.499346	0.998692	0	0	-Inf	0.622185	0.700791	25	4622488	4623526	-	351	-	-	K06856	R	veNOG25617	-	-	-	-	ko04672(Intestinal immune network for IgA production);ko04145(Phagosome);ko04020(Calcium signaling pathway)
ENSAPLG00020017066	0.499346	0.998692	0	0	-Inf	0.622185	0.700791	23	2380650	2382111	-	999	CXCR5	GO:0004930;GO:0004950;GO:0006935;GO:0006955;GO:0007186;GO:0016021;GO:0016494;GO:0042113;GO:0048535	K04190	T	veNOG03407	C-X-C motif chemokine receptor 5 [Source:HGNC Symbol;Acc:HGNC:1060]	GO:0006935//chemotaxis;GO:0006955//immune response;GO:0007186//G protein-coupled receptor signaling pathway;GO:0042113//B cell activation;GO:0048535//lymph node development;	GO:0016021//integral component of membrane;	GO:0004930//G protein-coupled receptor activity;GO:0004950//chemokine receptor activity;GO:0016494//C-X-C chemokine receptor activity;	ko04060(Cytokine-cytokine receptor interaction)
ENSAPLG00020018395	0.499346	0.998692	0	0	-Inf	0.622185	0.700791	19	401519	405180	+	837	-	-	K10104	R	veNOG08234	-	-	-	-	-
ENSAPLG00020000411	0.494366	0.988733	0	0	-Inf	0.625064	0.70316	5	30487661	30490780	+	762	-	GO:0005044;GO:0016020	-	R	veNOG04547	-	-	GO:0016020//membrane;	GO:0005044//scavenger receptor activity;	-
ENSAPLG00020005808	0.494366	0.988733	0	0	-Inf	0.625064	0.70316	VSDN01001252.1	24760	37665	-	1823	-	-	K06856	R	veNOG08298	-	-	-	-	ko04672(Intestinal immune network for IgA production);ko04145(Phagosome);ko04020(Calcium signaling pathway)
ENSAPLG00020006443	0.494366	0.988733	0	0	-Inf	0.625064	0.70316	14	1911599	1914248	-	708	-	-	-	-	-	-	-	-	-	-
ENSAPLG00020006943	0.494366	0.988733	0	0	-Inf	0.625064	0.70316	5	52210191	52213025	-	2835	-	-	-	S	veNOG15332;veNOG35426	-	-	-	-	-
ENSAPLG00020014945	0.494366	0.988733	0	0	-Inf	0.625064	0.70316	28	4840904	4873012	+	1824	ONECUT3	GO:0003677	K08026	K	veNOG11151	one cut homeobox 3 [Source:NCBI gene;Acc:113845576]	-	-	GO:0003677//DNA binding;	-
ENSAPLG00020016237	0.489387	0.978774	0	0	-Inf	0.627981	0.705696	10	22639275	22641298	+	1237	TRH	GO:0005576;GO:0008437;GO:0009755	K05253	TR	veNOG20019;opiNOG32341	thyrotropin releasing hormone [Source:HGNC Symbol;Acc:HGNC:12298]	GO:0009755//hormone-mediated signaling pathway;	GO:0005576//extracellular region;	GO:0008437//thyrotropin-releasing hormone activity;	ko04080(Neuroactive ligand-receptor interaction)
ENSAPLG00020017617	0.489387	0.978774	0	0	-Inf	0.627981	0.705696	11	6569334	6570545	+	1212	-	GO:0005515	-	WT	veNOG23414	-	-	-	GO:0005515//protein binding;	-
ENSAPLG00020005402	0.484407	0.968814	0	0	-Inf	0.630936	0.708653	VSDN01000347.1	1047	3002	+	1956	-	-	-	-	-	-	-	-	-	-
ENSAPLG00020014605	0.484407	0.968814	0	0	-Inf	0.630936	0.708653	31	2373790	2377173	-	753	AQP2	GO:0015267;GO:0016020;GO:0055085	K09865	G	veNOG03185	aquaporin 2 [Source:HGNC Symbol;Acc:HGNC:634]	GO:0055085//transmembrane transport;	GO:0016020//membrane;	GO:0015267//channel activity;	-
ENSAPLG00020002604	0.483063	0.966126	0	0	-Inf	0.631741	0.709297	30	343699	345875	+	905	-	-	K06543	TV	meNOG09030;veNOG19712;veNOG26441	-	-	-	-	-
ENSAPLG00020004828	0.483063	0.966126	0	0	-Inf	0.631741	0.709297	Z	22244645	22282501	-	4556	-	GO:0004896;GO:0005515;GO:0016020;GO:0004896;GO:0005515;GO:0016020;GO:0004896;GO:0005515;GO:0016020	-	SWT	veNOG31168;veNOG06702;veNOG12709;veNOG03843	-	-	GO:0016020//membrane;GO:0016020//membrane;GO:0016020//membrane;	GO:0004896//cytokine receptor activity;GO:0005515//protein binding;GO:0004896//cytokine receptor activity;GO:0005515//protein binding;GO:0004896//cytokine receptor activity;GO:0005515//protein binding;	-
ENSAPLG00020006086	0.483063	0.966126	0	0	-Inf	0.631741	0.709297	1	207042506	207075231	-	3005	-	GO:0003956;GO:0006471;GO:0003956;GO:0006471;GO:0003956;GO:0006471	K06716	O	veNOG02110	-	GO:0006471//protein ADP-ribosylation;GO:0006471//protein ADP-ribosylation;GO:0006471//protein ADP-ribosylation;	-	GO:0003956//NAD(P)+-protein-arginine ADP-ribosyltransferase activity;GO:0003956//NAD(P)+-protein-arginine ADP-ribosyltransferase activity;GO:0003956//NAD(P)+-protein-arginine ADP-ribosyltransferase activity;	-
ENSAPLG00020013834	0.483063	0.966126	0	0	-Inf	0.631741	0.709297	1	66047165	66048715	-	1551	TMEM121B	-	-	S	veNOG12566	transmembrane protein 121B [Source:HGNC Symbol;Acc:HGNC:1844]	-	-	-	-
ENSAPLG00020002565	0.478083	0.956166	0	0	-Inf	0.634748	0.712262	19	5787780	5791567	+	2142	-	-	-	T	veNOG03059	-	-	-	-	-
ENSAPLG00020009791	0.478083	0.956166	0	0	-Inf	0.634748	0.712262	21	5527628	5528550	+	447	-	-	-	-	-	-	-	-	-	-
ENSAPLG00020015948	0.478083	0.956166	0	0	-Inf	0.634748	0.712262	32	3416633	3419401	-	1050	-	GO:0002819;GO:0003823;GO:0038023	K06582	TR	veNOG12207;opiNOG65076;veNOG16011	-	GO:0002819//regulation of adaptive immune response;	-	GO:0003823//antigen binding;GO:0038023//signaling receptor activity;	-
ENSAPLG00020002164	0.473103	0.946207	0	0	-Inf	0.637795	0.715269	12	13986314	13991294	+	2114	PLIN1	GO:0005811;GO:0006629	K08768	S	veNOG05487	perilipin 1 [Source:HGNC Symbol;Acc:HGNC:9076]	GO:0006629//lipid metabolic process;	GO:0005811//lipid droplet;	-	ko04371(Apelin signaling pathway);ko03320(PPAR signaling pathway)
ENSAPLG00020009992	0.473103	0.946207	0	0	-Inf	0.637795	0.715269	1	207371787	207373280	+	963	-	GO:0004930;GO:0004984;GO:0007186;GO:0016021	K04257	T	veNOG14147;veNOG05472	-	GO:0007186//G protein-coupled receptor signaling pathway;	GO:0016021//integral component of membrane;	GO:0004930//G protein-coupled receptor activity;GO:0004984//olfactory receptor activity;	-
ENSAPLG00020014965	0.473103	0.946207	0	0	-Inf	0.637795	0.715269	28	2063168	2067275	+	2508	-	GO:0005515;GO:0005515	K05063	W	veNOG12709	-	-	-	GO:0005515//protein binding;GO:0005515//protein binding;	ko04060(Cytokine-cytokine receptor interaction)
ENSAPLG00020000389	0.46678	0.933559	0	0	-Inf	0.641725	0.719003	5	30428283	30464758	-	3604	-	GO:0005044;GO:0016020;GO:0005044;GO:0016020	-	R	veNOG04547	-	-	GO:0016020//membrane;GO:0016020//membrane;	GO:0005044//scavenger receptor activity;GO:0005044//scavenger receptor activity;	-
ENSAPLG00020015113	0.46678	0.933559	0	0	-Inf	0.641725	0.719003	VSDN01000121.1	108479	111305	+	1581	PGLYRP2	GO:0008270;GO:0008745;GO:0009253	K01446	R	veNOG09822	peptidoglycan recognition protein 2 [Source:HGNC Symbol;Acc:HGNC:30013]	GO:0009253//peptidoglycan catabolic process;	-	GO:0008270//zinc ion binding;GO:0008745//N-acetylmuramoyl-L-alanine amidase activity;	-
ENSAPLG00020011587	0.515629	1.03126	0	0	-Inf	0.653286	0.730223	3	108597409	108682604	+	4313	OTX1	GO:0003677;GO:0006355;GO:0043565	K09326	K	veNOG11582	orthodenticle homeobox 1 [Source:HGNC Symbol;Acc:HGNC:8521]	GO:0006355//regulation of transcription, DNA-templated;	-	GO:0003677//DNA binding;GO:0043565//sequence-specific DNA binding;	-
ENSAPLG00020016194	0.515629	1.03126	0	0	-Inf	0.653286	0.730223	12	9611037	9615060	-	1850	CYP11A1	GO:0005506;GO:0005739;GO:0006700;GO:0008386;GO:0016705;GO:0020037;GO:0055114;GO:0005506;GO:0005739;GO:0006700;GO:0008386;GO:0016705;GO:0020037;GO:0055114	K00498	Q	veNOG07351	cytochrome P450 family 11 subfamily A member 1 [Source:HGNC Symbol;Acc:HGNC:2590]	GO:0006700//C21-steroid hormone biosynthetic process;GO:0055114//obsolete oxidation-reduction process;GO:0006700//C21-steroid hormone biosynthetic process;GO:0055114//obsolete oxidation-reduction process;	GO:0005739//mitochondrion;GO:0005739//mitochondrion;	GO:0005506//iron ion binding;GO:0008386//cholesterol monooxygenase (side-chain-cleaving) activity;GO:0016705//oxidoreductase activity, acting on paired donors, with incorporation or reduction of molecular oxygen;GO:0020037//heme binding;GO:0005506//iron ion binding;GO:0008386//cholesterol monooxygenase (side-chain-cleaving) activity;GO:0016705//oxidoreductase activity, acting on paired donors, wi…	ko00140(Steroid hormone biosynthesis)
ENSAPLG00020016738	0.450496	0.900993	0	0	-Inf	0.660274	0.737082	9	5639916	5643966	-	915	GHSR	GO:0001616;GO:0004930;GO:0007186;GO:0016021	K04284	T	veNOG03632	growth hormone secretagogue receptor [Source:HGNC Symbol;Acc:HGNC:4267]	GO:0007186//G protein-coupled receptor signaling pathway;	GO:0016021//integral component of membrane;	GO:0001616//growth hormone secretagogue receptor activity;GO:0004930//G protein-coupled receptor activity;	ko04080(Neuroactive ligand-receptor interaction)
ENSAPLG00020016816	0.450496	0.900993	0	0	-Inf	0.660274	0.737082	17	14298187	14299251	+	591	CRYBA4	GO:0005212	-	R	veNOG06596	crystallin beta A4 [Source:HGNC Symbol;Acc:HGNC:2396]	-	-	GO:0005212//structural constituent of eye lens;	-
ENSAPLG00020004734	0.386722	0.773444	0	0	-Inf	0.760059	0.83395	VSDN01001575.1	8309	19538	+	1266	-	GO:0004089;GO:0005737;GO:0008270	K01672	R	veNOG07415	carbonic anhydrase 3 [Source:NCBI gene;Acc:101801612]	-	GO:0005737//cytoplasm;	GO:0004089//carbonate dehydratase activity;GO:0008270//zinc ion binding;	ko00910(Nitrogen metabolism)
ENSAPLG00020005573	0.386722	0.773444	0	0	-Inf	0.760059	0.83395	24	4048816	4049944	+	558	-	GO:0003677;GO:0005634;GO:0042127	-	K	veNOG21582	-	GO:0042127//regulation of cell population proliferation;	GO:0005634//nucleus;	GO:0003677//DNA binding;	-
ENSAPLG00020009105	0.386722	0.773444	0	0	-Inf	0.760059	0.83395	30	1380419	1387709	+	2030	-	GO:0005515;GO:0005515	K06712	R	opiNOG50040;veNOG05912	-	-	-	GO:0005515//protein binding;GO:0005515//protein binding;	-
ENSAPLG00020009738	0.386722	0.773444	0	0	-Inf	0.760059	0.83395	32	2158277	2160186	-	600	-	-	K06847	TR	carNOG14381;veNOG01088	-	-	-	-	ko04350(TGF-beta signaling pathway)
ENSAPLG00020014217	0.386722	0.773444	0	0	-Inf	0.760059	0.83395	6	30185203	30186504	+	1302	-	-	-	R	veNOG28938	-	-	-	-	-
ENSAPLG00020004985	0.381742	0.763485	0	0	-Inf	0.763174	0.836719	7	21119909	21124428	+	1656	ZP4	-	-	W	veNOG01024	zona pellucida glycoprotein 4 [Source:NCBI gene;Acc:101799918]	-	-	-	-
ENSAPLG00020006323	0.381742	0.763485	0	0	-Inf	0.763174	0.836719	11	2971725	3005561	+	1059	VSIG1	GO:0003382;GO:0005886;GO:0030277	-	T	veNOG02952	V-set and immunoglobulin domain containing 1 [Source:HGNC Symbol;Acc:HGNC:28675]	GO:0003382//epithelial cell morphogenesis;GO:0030277//maintenance of gastrointestinal epithelium;	GO:0005886//plasma membrane;	-	-
ENSAPLG00020008477	0.381742	0.763485	0	0	-Inf	0.763174	0.836719	1	189123840	189125375	+	1536	GJA3	GO:0005243;GO:0005921;GO:0005922;GO:0007154;GO:0007601	K07612	T	opiNOG13609;veNOG04731	gap junction protein alpha 3 [Source:HGNC Symbol;Acc:HGNC:4277]	GO:0007154//cell communication;GO:0007601//visual perception;	GO:0005921//gap junction;GO:0005922//connexin complex;	GO:0005243//gap junction channel activity;	-
ENSAPLG00020008876	0.381742	0.763485	0	0	-Inf	0.763174	0.836719	1	55474115	55476820	+	811	TEX33	-	-	S	veNOG09911	testis expressed 33 [Source:HGNC Symbol;Acc:HGNC:28568]	-	-	-	-
ENSAPLG00020010911	0.381742	0.763485	0	0	-Inf	0.763174	0.836719	30	1848764	1849224	-	351	-	-	K10072	TV	veNOG24843;veNOG23173;veNOG20552;KOG4297	-	-	-	-	-
ENSAPLG00020012143	0.381742	0.763485	0	0	-Inf	0.763174	0.836719	1	1423410	1425779	+	960	-	GO:0004252;GO:0006508	K01317	O	veNOG01205	-	GO:0006508//proteolysis;	-	GO:0004252//serine-type endopeptidase activity;	-
ENSAPLG00020015183	0.381742	0.763485	0	0	-Inf	0.763174	0.836719	1	2517943	2518474	-	450	UCN3	GO:0005179;GO:0005576;GO:0005615;GO:0007586;GO:0051431	K05257	R	veNOG21014	urocortin 3 [Source:HGNC Symbol;Acc:HGNC:17781]	GO:0007586//digestion;	GO:0005576//extracellular region;GO:0005615//extracellular space;	GO:0005179//hormone activity;GO:0051431//corticotropin-releasing hormone receptor 2 binding;	ko04080(Neuroactive ligand-receptor interaction)
ENSAPLG00020015297	0.381742	0.763485	0	0	-Inf	0.763174	0.836719	VSDN01000976.1	10448	12911	+	1698	-	GO:0003924;GO:0005525	-	R	veNOG06755	-	-	-	GO:0003924//GTPase activity;GO:0005525//GTP binding;	-
ENSAPLG00020002245	0.376763	0.753525	0	0	-Inf	0.766336	0.83943	22	668405	670954	-	2550	-	GO:0003676;GO:0004523;GO:0015074	-	RL	veNOG18423;COG2801;veNOG22086;veNOG34866	-	GO:0015074//DNA integration;	-	GO:0003676//nucleic acid binding;GO:0004523//RNA-DNA hybrid ribonuclease activity;	-
ENSAPLG00020002528	0.376763	0.753525	0	0	-Inf	0.766336	0.83943	2	161163164	161164013	-	264	-	GO:0003777;GO:0005524;GO:0007018;GO:0008017	K10397	Z	veNOG00485	-	GO:0007018//microtubule-based movement;	-	GO:0003777//microtubule motor activity;GO:0005524//ATP binding;GO:0008017//microtubule binding;	-
ENSAPLG00020003067	0.376763	0.753525	0	0	-Inf	0.766336	0.83943	40	566942	574532	-	1432	-	-	K06856	R	veNOG08298	-	-	-	-	ko04672(Intestinal immune network for IgA production);ko04145(Phagosome);ko04020(Calcium signaling pathway)
ENSAPLG00020005131	0.376763	0.753525	0	0	-Inf	0.766336	0.83943	4	62680425	62685557	-	1347	-	GO:0015026;GO:0042288;GO:0050776	K06459	T	veNOG34329;veNOG19238	-	GO:0050776//regulation of immune response;	-	GO:0015026//coreceptor activity;GO:0042288//MHC class I protein binding;	ko04514(Cell adhesion molecules)
ENSAPLG00020012359	0.376763	0.753525	0	0	-Inf	0.766336	0.83943	VSDN01000540.1	12542	22606	-	2858	-	GO:0005509;GO:0005515;GO:0030229	-	ST	veNOG33136;veNOG10593	-	-	-	GO:0005509//calcium ion binding;GO:0005515//protein binding;GO:0030229//very-low-density lipoprotein particle receptor activity;	-
ENSAPLG00020012405	0.376763	0.753525	0	0	-Inf	0.766336	0.83943	26	1041845	1043329	+	753	-	-	K06820	T	veNOG01481	-	-	-	-	-
ENSAPLG00020015858	0.376763	0.753525	0	0	-Inf	0.766336	0.83943	10	10124481	10125152	+	348	-	GO:0016592	K15170	K	NOG18008;veNOG06766	-	-	GO:0016592//mediator complex;	-	-
ENSAPLG00020001471	0.371783	0.743566	0	0	-Inf	0.769547	0.84143	3	4386078	4401388	-	1145	-	GO:0005576;GO:0006952	-	-	-	-	GO:0006952//defense response;	GO:0005576//extracellular region;	-	-
ENSAPLG00020002395	0.371783	0.743566	0	0	-Inf	0.769547	0.84143	25	7446356	7448604	+	237	-	-	-	-	-	-	-	-	-	-
ENSAPLG00020002618	0.371783	0.743566	0	0	-Inf	0.769547	0.84143	33	2088570	2097314	+	1104	-	GO:0003676;GO:0005524	K18656	A	KOG0332;veNOG01089	-	-	-	GO:0003676//nucleic acid binding;GO:0005524//ATP binding;	-
ENSAPLG00020005398	0.371783	0.743566	0	0	-Inf	0.769547	0.84143	14	12188240	12190228	-	576	-	-	K16494	S	veNOG00220	-	-	-	-	-
ENSAPLG00020005562	0.371783	0.743566	0	0	-Inf	0.769547	0.84143	10	7391295	7393303	+	1032	-	-	-	OK	veNOG27454;opiNOG27131;KOG1084	-	-	-	-	-
ENSAPLG00020009094	0.371783	0.743566	0	0	-Inf	0.769547	0.84143	Z	26466233	26467563	-	687	TMEM174	-	-	S	veNOG11063	transmembrane protein 174 [Source:HGNC Symbol;Acc:HGNC:28187]	-	-	-	-
ENSAPLG00020009968	0.371783	0.743566	0	0	-Inf	0.769547	0.84143	11	4957268	4962833	-	1132	CD40LG	GO:0005164;GO:0005515;GO:0006955;GO:0016020;GO:0005164;GO:0005515;GO:0006955;GO:0016020	K03161	P	veNOG11069	CD40 ligand [Source:NCBI gene;Acc:101789598]	GO:0006955//immune response;GO:0006955//immune response;	GO:0016020//membrane;GO:0016020//membrane;	GO:0005164//tumor necrosis factor receptor binding;GO:0005515//protein binding;GO:0005164//tumor necrosis factor receptor binding;GO:0005515//protein binding;	ko04672(Intestinal immune network for IgA production);ko04514(Cell adhesion molecules);ko04060(Cytokine-cytokine receptor interaction)
ENSAPLG00020011436	0.371783	0.743566	0	0	-Inf	0.769547	0.84143	2	86048753	86049901	-	1149	-	-	-	R	KOG1075;veNOG22163	-	-	-	-	-
ENSAPLG00020015749	0.371783	0.743566	0	0	-Inf	0.769547	0.84143	26	4828509	4836944	-	1607	ARMC12	-	-	S	veNOG14470	armadillo repeat containing 12 [Source:HGNC Symbol;Acc:HGNC:21099]	-	-	-	-
ENSAPLG00020015950	0.371783	0.743566	0	0	-Inf	0.769547	0.84143	32	3421860	3423732	+	883	-	GO:0002819;GO:0003823;GO:0038023	K06582	TR	veNOG12207;opiNOG65076;veNOG16011	-	GO:0002819//regulation of adaptive immune response;	-	GO:0003823//antigen binding;GO:0038023//signaling receptor activity;	-
ENSAPLG00020018313	0.371783	0.743566	0	0	-Inf	0.769547	0.84143	Z	8616549	8619881	-	1027	C9orf24	-	K18634	S	veNOG02215	chromosome 9 open reading frame 24 [Source:HGNC Symbol;Acc:HGNC:19919]	-	-	-	-
ENSAPLG00020003908	0.370439	0.740878	0	0	-Inf	0.770422	0.84143	5	30134585	30137241	-	1373	-	GO:0004930;GO:0004984;GO:0007186;GO:0016021;GO:0004930;GO:0004984;GO:0007186;GO:0016021;GO:0004930;GO:0004984;GO:0007186;GO:0016021;GO:0004930;GO:0004984;GO:0007186;GO:0016021;GO:0004930;GO:0004984;GO:0007186;GO:0016021;GO:0004930;GO:0004984;GO:0007186;GO:0016021	K04257	T	veNOG05485	-	GO:0007186//G protein-coupled receptor signaling pathway;GO:0007186//G protein-coupled receptor signaling pathway;GO:0007186//G protein-coupled receptor signaling pathway;GO:0007186//G protein-coupled receptor signaling pathway;GO:0007186//G protein-coupled receptor signaling pathway;GO:0007186//G protein-coupled receptor signaling pathway;	GO:0016021//integral component of membrane;GO:0016021//integral component of membrane;GO:0016021//integral component of membrane;GO:0016021//integral component of membrane;GO:0016021//integral component of membrane;GO:0016021//integral component of membrane;	GO:0004930//G protein-coupled receptor activity;GO:0004984//olfactory receptor activity;GO:0004930//G protein-coupled receptor activity;GO:0004984//olfactory receptor activity;GO:0004930//G protein-coupled receptor activity;GO:0004984//olfactory receptor activity;GO:0004930//G protein-coupled receptor activity;GO:0004984//olfactory receptor activity;GO:0004930//G protein-coupled receptor activity…	-
ENSAPLG00020006098	0.370439	0.740878	0	0	-Inf	0.770422	0.84143	8	7964593	7972209	-	1161	-	GO:0005509	K16681	T	veNOG06099	-	-	-	GO:0005509//calcium ion binding;	-
ENSAPLG00020009283	0.370439	0.740878	0	0	-Inf	0.770422	0.84143	Z	27563478	27570657	+	1404	DMRT3	GO:0003700;GO:0005515;GO:0005634;GO:0006355;GO:0043565	K19490	K	veNOG12148	doublesex and mab-3 related transcription factor 3 [Source:HGNC Symbol;Acc:HGNC:13909]	GO:0006355//regulation of transcription, DNA-templated;	GO:0005634//nucleus;	GO:0003700//DNA-binding transcription factor activity;GO:0005515//protein binding;GO:0043565//sequence-specific DNA binding;	-
ENSAPLG00020009423	0.370439	0.740878	0	0	-Inf	0.770422	0.84143	2	666075	668187	+	954	-	GO:0005509;GO:0005856;GO:0007010;GO:0008017;GO:0008092	K19827	Z	veNOG28359;veNOG01568	-	GO:0007010//cytoskeleton organization;	GO:0005856//cytoskeleton;	GO:0005509//calcium ion binding;GO:0008017//microtubule binding;GO:0008092//cytoskeletal protein binding;	-
ENSAPLG00020014446	0.370439	0.740878	0	0	-Inf	0.770422	0.84143	25	4689415	4690049	-	366	-	-	K06856	R	veNOG25617	-	-	-	-	ko04672(Intestinal immune network for IgA production);ko04145(Phagosome);ko04020(Calcium signaling pathway)
ENSAPLG00020014448	0.370439	0.740878	0	0	-Inf	0.770422	0.84143	25	4710640	4712175	-	375	-	-	-	R	opiNOG40109;veNOG25301	-	-	-	-	-
ENSAPLG00020016946	0.370439	0.740878	0	0	-Inf	0.770422	0.84143	26	5793789	5795726	-	624	-	GO:0016021	K17353	SR	veNOG06883;veNOG20608	-	-	GO:0016021//integral component of membrane;	-	-
ENSAPLG00020017178	0.370439	0.740878	0	0	-Inf	0.770422	0.84143	8	22949957	22951982	-	1169	-	-	-	N	veNOG04426	-	-	-	-	-
ENSAPLG00020018032	0.370439	0.740878	0	0	-Inf	0.770422	0.84143	1	58273137	58274163	-	1027	-	-	-	R	veNOG28938	-	-	-	-	-
ENSAPLG00020002368	0.365459	0.730918	0	0	-Inf	0.773697	0.843306	23	249936	252569	-	1228	-	-	-	S	veNOG15002;euNOG28633	-	-	-	-	-
ENSAPLG00020002418	0.365459	0.730918	0	0	-Inf	0.773697	0.843306	30	275711	277358	-	636	-	-	K10075	TV	veNOG05510;veNOG26441	-	-	-	-	-
ENSAPLG00020008779	0.365459	0.730918	0	0	-Inf	0.773697	0.843306	Z	10231172	10245084	+	2809	-	GO:0009374;GO:0009374;GO:0009374;GO:0009374;GO:0009374;GO:0009374;GO:0009374	-	R	veNOG25521;opiNOG45636	avidin [Source:NCBI gene;Acc:101794086]	-	-	GO:0009374//biotin binding;GO:0009374//biotin binding;GO:0009374//biotin binding;GO:0009374//biotin binding;GO:0009374//biotin binding;GO:0009374//biotin binding;GO:0009374//biotin binding;	-
ENSAPLG00020010012	0.365459	0.730918	0	0	-Inf	0.773697	0.843306	1	207422658	207424303	+	453	-	-	K13825	C	veNOG19183;opiNOG26319	-	-	-	-	-
ENSAPLG00020010173	0.365459	0.730918	0	0	-Inf	0.773697	0.843306	19	674810	675853	+	1044	FUT7	GO:0006486;GO:0008417;GO:0016020	K07635	G	veNOG09189	fucosyltransferase 7 [Source:NCBI gene;Acc:101800681]	GO:0006486//protein glycosylation;	GO:0016020//membrane;	GO:0008417//fucosyltransferase activity;	ko00601(Glycosphingolipid biosynthesis - lacto and neolacto series)
ENSAPLG00020011075	0.365459	0.730918	0	0	-Inf	0.773697	0.843306	15	16025057	16025815	+	219	-	-	-	TK	veNOG07117;veNOG12766	-	-	-	-	-
ENSAPLG00020014409	0.365459	0.730918	0	0	-Inf	0.773697	0.843306	25	4048734	4049392	+	384	RPRML	-	-	S	veNOG21392;veNOG24294	reprimo like [Source:HGNC Symbol;Acc:HGNC:32422]	-	-	-	-
ENSAPLG00020004402	0.360479	0.720959	0	0	-Inf	0.777022	0.845947	27	4146757	4147675	-	552	-	GO:0005576;GO:0007585	-	S	veNOG04983	-	GO:0007585//respiratory gaseous exchange by respiratory system;	GO:0005576//extracellular region;	-	-
ENSAPLG00020008673	0.360479	0.720959	0	0	-Inf	0.777022	0.845947	VSDN01001613.1	8751	21833	-	1821	-	GO:0003810;GO:0018149	K05624	O	veNOG01230	-	GO:0018149//peptide cross-linking;	-	GO:0003810//protein-glutamine gamma-glutamyltransferase activity;	-
ENSAPLG00020015988	0.360479	0.720959	0	0	-Inf	0.777022	0.845947	2	97223087	97239066	+	1414	CX3CR1	GO:0004930;GO:0004950;GO:0006935;GO:0007186;GO:0016021	K04192	T	veNOG06816	C-X3-C motif chemokine receptor 1 [Source:NCBI gene;Acc:101794421]	GO:0006935//chemotaxis;GO:0007186//G protein-coupled receptor signaling pathway;	GO:0016021//integral component of membrane;	GO:0004930//G protein-coupled receptor activity;GO:0004950//chemokine receptor activity;	ko04060(Cytokine-cytokine receptor interaction)
ENSAPLG00020016897	0.360479	0.720959	0	0	-Inf	0.777022	0.845947	2	102620203	102622689	+	2487	-	GO:0003676	-	RL	COG2801;veNOG22086	-	-	-	GO:0003676//nucleic acid binding;	-
ENSAPLG00020005006	0.354155	0.708311	0	0	-Inf	0.781322	0.849915	30	775961	780756	-	2063	-	GO:0005515;GO:0005515;GO:0005515;GO:0005515	K06712	R	veNOG05912	-	-	-	GO:0005515//protein binding;GO:0005515//protein binding;GO:0005515//protein binding;GO:0005515//protein binding;	-
ENSAPLG00020005956	0.354155	0.708311	0	0	-Inf	0.781322	0.849915	16	14980313	14983276	+	840	SCRT2	GO:0003676	K09219	K	veNOG04113	scratch family transcriptional repressor 2 [Source:HGNC Symbol;Acc:HGNC:15952]	-	-	GO:0003676//nucleic acid binding;	-
ENSAPLG00020006106	0.354155	0.708311	0	0	-Inf	0.781322	0.849915	1	207049417	207051261	-	900	-	GO:0003956;GO:0006471	K06716	O	veNOG02110	-	GO:0006471//protein ADP-ribosylation;	-	GO:0003956//NAD(P)+-protein-arginine ADP-ribosyltransferase activity;	-
ENSAPLG00020007011	0.354155	0.708311	0	0	-Inf	0.781322	0.849915	2	30700854	30711193	+	713	IL7	GO:0005139;GO:0005576;GO:0006955;GO:0008083	K05431	WR	veNOG14881;veNOG25258	interleukin-7 [Source:NCBI gene;Acc:106015872]	GO:0006955//immune response;	GO:0005576//extracellular region;	GO:0005139//interleukin-7 receptor binding;GO:0008083//growth factor activity;	ko04060(Cytokine-cytokine receptor interaction)
ENSAPLG00020008617	0.354155	0.708311	0	0	-Inf	0.781322	0.849915	2	511503	535230	-	2575	CYC1	GO:0009055;GO:0020037	K00413	C	veNOG08542	cytochrome c1 [Source:HGNC Symbol;Acc:HGNC:2579]	-	-	GO:0009055//electron transfer activity;GO:0020037//heme binding;	ko04260(Cardiac muscle contraction);ko00190(Oxidative phosphorylation)
ENSAPLG00020008833	0.354155	0.708311	0	0	-Inf	0.781322	0.849915	18	9530366	9535976	-	1790	OTOP3	-	-	S	veNOG03508	otopetrin 3 [Source:HGNC Symbol;Acc:HGNC:19658]	-	-	-	-
ENSAPLG00020014930	0.354155	0.708311	0	0	-Inf	0.781322	0.849915	2	42127219	42129324	-	1012	-	GO:0004930;GO:0007186;GO:0008188;GO:0016021;GO:0004930;GO:0007186;GO:0008188;GO:0016021	K05268	T	veNOG00938	-	GO:0007186//G protein-coupled receptor signaling pathway;GO:0007186//G protein-coupled receptor signaling pathway;	GO:0016021//integral component of membrane;GO:0016021//integral component of membrane;	GO:0004930//G protein-coupled receptor activity;GO:0008188//neuropeptide receptor activity;GO:0004930//G protein-coupled receptor activity;GO:0008188//neuropeptide receptor activity;	ko04080(Neuroactive ligand-receptor interaction)
ENSAPLG00020001098	0.349176	0.698352	0	0	-Inf	0.784769	0.852772	4	12087372	12088067	+	696	CLDN23	GO:0005198;GO:0005923;GO:0016021	K06087	R	veNOG14333	claudin 23 [Source:NCBI gene;Acc:110352719]	-	GO:0005923//bicellular tight junction;GO:0016021//integral component of membrane;	GO:0005198//structural molecule activity;	ko04530(Tight junction);ko04514(Cell adhesion molecules)
ENSAPLG00020002448	0.349176	0.698352	0	0	-Inf	0.784769	0.852772	25	7521629	7559069	+	2971	-	-	-	T	veNOG33192;veNOG21671	-	-	-	-	-
ENSAPLG00020005543	0.349176	0.698352	0	0	-Inf	0.784769	0.852772	2	136321572	136322813	+	177	-	-	-	-	-	-	-	-	-	-
ENSAPLG00020008255	0.349176	0.698352	0	0	-Inf	0.784769	0.852772	39	9101	13082	+	1942	-	GO:0045095;GO:0045095	K07605	ZS	euNOG57989;veNOG01519;spriNOG00781	-	-	GO:0045095//keratin filament;GO:0045095//keratin filament;	-	-
ENSAPLG00020008360	0.349176	0.698352	0	0	-Inf	0.784769	0.852772	Z	10151944	10161995	-	7533	-	GO:0004888;GO:0005887;GO:0004888;GO:0005887;GO:0004888;GO:0005887	K06504	STV	veNOG33923;opiNOG35134;veNOG35323;KOG4297;veNOG33616	-	-	GO:0005887//integral component of plasma membrane;GO:0005887//integral component of plasma membrane;GO:0005887//integral component of plasma membrane;	GO:0004888//transmembrane signaling receptor activity;GO:0004888//transmembrane signaling receptor activity;GO:0004888//transmembrane signaling receptor activity;	-
ENSAPLG00020010024	0.349176	0.698352	0	0	-Inf	0.784769	0.852772	37	147255	164392	+	3589	-	GO:0005044;GO:0016020;GO:0005044;GO:0016020;GO:0005044;GO:0016020	K13912	R	veNOG04547	-	-	GO:0016020//membrane;GO:0016020//membrane;GO:0016020//membrane;	GO:0005044//scavenger receptor activity;GO:0005044//scavenger receptor activity;GO:0005044//scavenger receptor activity;	-
ENSAPLG00020012482	0.349176	0.698352	0	0	-Inf	0.784769	0.852772	6	39028610	39036255	+	2438	UPP2	GO:0003824;GO:0004850;GO:0005737;GO:0009116;GO:0009166;GO:0016763;GO:0003824;GO:0004850;GO:0005737;GO:0009116;GO:0009166;GO:0016763	K00757	F	veNOG01600	uridine phosphorylase 2 [Source:HGNC Symbol;Acc:HGNC:23061]	GO:0009116//nucleoside metabolic process;GO:0009166//nucleotide catabolic process;GO:0009116//nucleoside metabolic process;GO:0009166//nucleotide catabolic process;	GO:0005737//cytoplasm;GO:0005737//cytoplasm;	GO:0003824//catalytic activity;GO:0004850//uridine phosphorylase activity;GO:0016763//pentosyltransferase activity;GO:0003824//catalytic activity;GO:0004850//uridine phosphorylase activity;GO:0016763//pentosyltransferase activity;	ko00983(Drug metabolism - other enzymes);ko00240(Pyrimidine metabolism)
ENSAPLG00020014121	0.349176	0.698352	0	0	-Inf	0.784769	0.852772	31	2139771	2143434	+	1242	-	GO:0006508;GO:0007267;GO:0007275;GO:0008233	K11990	T	veNOG08201	-	GO:0006508//proteolysis;GO:0007267//cell-cell signaling;GO:0007275//multicellular organism development;	-	GO:0008233//peptidase activity;	ko04340(Hedgehog signaling pathway)
ENSAPLG00020015059	0.349176	0.698352	0	0	-Inf	0.784769	0.852772	21	7816201	7817170	+	507	-	GO:0003677;GO:0006355;GO:0046983	K06055	K	veNOG22402;veNOG17066	-	GO:0006355//regulation of transcription, DNA-templated;	-	GO:0003677//DNA binding;GO:0046983//protein dimerization activity;	ko04330(Notch signaling pathway)
ENSAPLG00020002198	0.337872	0.675744	0	0	-Inf	0.792801	0.859679	11	22091024	22092388	-	1365	-	-	-	R	veNOG28938	-	-	-	-	-
ENSAPLG00020004152	0.337872	0.675744	0	0	-Inf	0.792801	0.859679	27	3877619	3880242	-	1290	-	GO:0004930;GO:0004952;GO:0005887;GO:0007186;GO:0007189;GO:0016021	K05840	T	KOG3656;veNOG09467	-	GO:0007186//G protein-coupled receptor signaling pathway;GO:0007189//adenylate cyclase-activating G protein-coupled receptor signaling pathway;	GO:0005887//integral component of plasma membrane;GO:0016021//integral component of membrane;	GO:0004930//G protein-coupled receptor activity;GO:0004952//dopamine neurotransmitter receptor activity;	ko04080(Neuroactive ligand-receptor interaction);ko04020(Calcium signaling pathway)
ENSAPLG00020004479	0.337872	0.675744	0	0	-Inf	0.792801	0.859679	VSDN01000052.1	26303	27422	-	138	-	GO:0005515	K12075	-	-	-	-	-	GO:0005515//protein binding;	ko04530(Tight junction)
ENSAPLG00020007946	0.337872	0.675744	0	0	-Inf	0.792801	0.859679	37	60004	64917	-	1263	-	GO:0004672;GO:0005524;GO:0006468	K08858	T	veNOG17011;veNOG09725;veNOG16658	-	GO:0006468//protein phosphorylation;	-	GO:0004672//protein kinase activity;GO:0005524//ATP binding;	-
ENSAPLG00020010085	0.337872	0.675744	0	0	-Inf	0.792801	0.859679	19	7847912	7848307	+	396	QRFP	GO:0031854	-	T	veNOG22903	pyroglutamylated RFamide peptide [Source:HGNC Symbol;Acc:HGNC:29982]	-	-	GO:0031854//orexigenic neuropeptide QRFP receptor binding;	-
ENSAPLG00020010144	0.337872	0.675744	0	0	-Inf	0.792801	0.859679	4	66726897	66729465	-	1507	-	GO:0005515;GO:0005515	K16665	R	veNOG02078	-	-	-	GO:0005515//protein binding;GO:0005515//protein binding;	-
ENSAPLG00020010889	0.337872	0.675744	0	0	-Inf	0.792801	0.859679	30	1792249	1793980	-	642	-	-	K17513	TV	veNOG13559	-	-	-	-	-
ENSAPLG00020012522	0.337872	0.675744	0	0	-Inf	0.792801	0.859679	2	117396207	117397879	+	273	-	-	-	OT	opiNOG18485;opiNOG08990;veNOG06361;opiNOG24016;veNOG26175	-	-	-	-	-
ENSAPLG00020013277	0.337872	0.675744	0	0	-Inf	0.792801	0.859679	14	12006477	12007799	-	516	-	-	K16493	S	veNOG00220	-	-	-	-	-
ENSAPLG00020014846	0.337872	0.675744	0	0	-Inf	0.792801	0.859679	8	9654599	9655878	+	549	-	-	-	S	veNOG00972	-	-	-	-	-
ENSAPLG00020015836	0.337872	0.675744	0	0	-Inf	0.792801	0.859679	Z	69032205	69033688	-	627	-	GO:0005126;GO:0005576;GO:0006952	K05414	OR	veNOG09335;veNOG21860;veNOG24926	-	GO:0006952//defense response;	GO:0005576//extracellular region;	GO:0005126//cytokine receptor binding;	ko05168(Herpes simplex virus 1 infection);ko05164(Influenza A);ko04623(Cytosolic DNA-sensing pathway);ko04622(RIG-I-like receptor signaling pathway);ko04621(NOD-like receptor signaling pathway);ko04620(Toll-like receptor signaling pathway);ko04217(Necroptosis);ko04060(Cytokine-cytokine receptor interaction)
ENSAPLG00020016760	0.337872	0.675744	0	0	-Inf	0.792801	0.859679	17	13906038	13912249	-	2391	-	GO:0005328;GO:0016021;GO:0005328;GO:0016021;GO:0005328;GO:0016021	K05037	P	veNOG05626	-	-	GO:0016021//integral component of membrane;GO:0016021//integral component of membrane;GO:0016021//integral component of membrane;	GO:0005328//neurotransmitter:sodium symporter activity;GO:0005328//neurotransmitter:sodium symporter activity;GO:0005328//neurotransmitter:sodium symporter activity;	-
ENSAPLG00020018258	0.337872	0.675744	0	0	-Inf	0.792801	0.859679	15	10968907	10980367	+	1782	IL20RB	GO:0005515	K05137	T	veNOG12445	interleukin 20 receptor subunit beta [Source:NCBI gene;Acc:101797018]	-	-	GO:0005515//protein binding;	ko04060(Cytokine-cytokine receptor interaction)
ENSAPLG00020000328	0.257815	0.515629	0	0	-Inf	0.933338	0.9768	3	7185883	7190591	+	1047	-	GO:0004930;GO:0007186;GO:0016021	-	R	veNOG10487	opsin-5 [Source:NCBI gene;Acc:101790401]	GO:0007186//G protein-coupled receptor signaling pathway;	GO:0016021//integral component of membrane;	GO:0004930//G protein-coupled receptor activity;	-
ENSAPLG00020003477	0.257815	0.515629	0	0	-Inf	0.933338	0.9768	16	6759128	6762895	-	1263	SLA2	GO:0005070;GO:0005515;GO:0009966	-	T	veNOG01501	Src like adaptor 2 [Source:HGNC Symbol;Acc:HGNC:17329]	GO:0009966//regulation of signal transduction;	-	GO:0005070//obsolete SH3/SH2 adaptor activity;GO:0005515//protein binding;	-
ENSAPLG00020004892	0.257815	0.515629	0	0	-Inf	0.933338	0.9768	30	752465	754071	-	948	-	GO:0006955;GO:0016020;GO:0019882;GO:0042613	K06752	R	veNOG02747	-	GO:0006955//immune response;GO:0019882//antigen processing and presentation;	GO:0016020//membrane;GO:0042613//MHC class II protein complex;	-	ko05168(Herpes simplex virus 1 infection);ko05164(Influenza A);ko04672(Intestinal immune network for IgA production);ko04514(Cell adhesion molecules);ko04145(Phagosome)
ENSAPLG00020005178	0.257815	0.515629	0	0	-Inf	0.933338	0.9768	4	62705910	62712539	-	1819	-	GO:0003676;GO:0008270;GO:0003676;GO:0008270	-	R	veNOG02083	-	-	-	GO:0003676//nucleic acid binding;GO:0008270//zinc ion binding;GO:0003676//nucleic acid binding;GO:0008270//zinc ion binding;	-
ENSAPLG00020008035	0.257815	0.515629	0	0	-Inf	0.933338	0.9768	1	83619248	83621514	+	303	-	GO:0004866;GO:0004869	K13907	SR	veNOG23201;veNOG25159	-	-	-	GO:0004866//endopeptidase inhibitor activity;GO:0004869//cysteine-type endopeptidase inhibitor activity;	-
ENSAPLG00020010379	0.257815	0.515629	0	0	-Inf	0.933338	0.9768	23	4111252	4114409	+	1675	-	-	-	S	veNOG15002	-	-	-	-	-
ENSAPLG00020011196	0.257815	0.515629	0	0	-Inf	0.933338	0.9768	12	11253239	11256833	+	981	-	GO:0005789;GO:0015031;GO:0016021	K17232	S	veNOG00381	-	GO:0015031//protein transport;	GO:0005789//endoplasmic reticulum membrane;GO:0016021//integral component of membrane;	-	-
ENSAPLG00020013299	0.257815	0.515629	0	0	-Inf	0.933338	0.9768	25	7165729	7166924	+	405	-	-	-	R	veNOG23045;veNOG25121	-	-	-	-	-
ENSAPLG00020013660	0.257815	0.515629	0	0	-Inf	0.933338	0.9768	11	7370851	7371687	+	837	GJB1	GO:0005922;GO:0007154	K07620	T	veNOG06531	gap junction protein beta 1 [Source:NCBI gene;Acc:101794368]	GO:0007154//cell communication;	GO:0005922//connexin complex;	-	-
ENSAPLG00020014751	0.257815	0.515629	0	0	-Inf	0.933338	0.9768	32	3262292	3279966	-	1223	-	GO:0003677;GO:0006355;GO:0043565;GO:0003677;GO:0006355;GO:0043565	K09371	K	veNOG00788	-	GO:0006355//regulation of transcription, DNA-templated;GO:0006355//regulation of transcription, DNA-templated;	-	GO:0003677//DNA binding;GO:0043565//sequence-specific DNA binding;GO:0003677//DNA binding;GO:0043565//sequence-specific DNA binding;	-
ENSAPLG00020014857	0.257815	0.515629	0	0	-Inf	0.933338	0.9768	28	1845065	1846391	-	835	-	-	K03006	-	-	-	-	-	-	ko03020(RNA polymerase)
ENSAPLG00020017917	0.257815	0.515629	0	0	-Inf	0.933338	0.9768	11	15591362	15592708	+	1347	-	-	-	R	veNOG28938	-	-	-	-	-
ENSAPLG00020005356	0.252835	0.50567	0	0	-Inf	0.936292	0.978379	VSDN01000345.1	19248	21519	-	312	-	GO:0004866;GO:0004869	K13907	SR	veNOG23201;veNOG25159	-	-	-	GO:0004866//endopeptidase inhibitor activity;GO:0004869//cysteine-type endopeptidase inhibitor activity;	-
ENSAPLG00020006573	0.252835	0.50567	0	0	-Inf	0.936292	0.978379	30	985430	987027	-	663	-	-	K17270	TR	veNOG16265;veNOG07205	-	-	-	-	-
ENSAPLG00020007958	0.252835	0.50567	0	0	-Inf	0.936292	0.978379	37	65615	67490	-	1129	-	GO:0005044;GO:0016020	K13912	R	veNOG04369	-	-	GO:0016020//membrane;	GO:0005044//scavenger receptor activity;	-
ENSAPLG00020008522	0.252835	0.50567	0	0	-Inf	0.936292	0.978379	30	1102722	1107550	+	1491	-	GO:0005515	K06712	R	veNOG05912	-	-	-	GO:0005515//protein binding;	-
ENSAPLG00020008553	0.252835	0.50567	0	0	-Inf	0.936292	0.978379	30	1110323	1114496	+	1617	-	GO:0005515	K06712	R	veNOG05912	-	-	-	GO:0005515//protein binding;	-
ENSAPLG00020009063	0.252835	0.50567	0	0	-Inf	0.936292	0.978379	17	9786750	9789872	+	940	-	GO:0005543;GO:0046580	K17632	T	veNOG03278	-	GO:0046580//negative regulation of Ras protein signal transduction;	-	GO:0005543//phospholipid binding;	-
ENSAPLG00020010479	0.252835	0.50567	0	0	-Inf	0.936292	0.978379	32	2447631	2448646	-	513	-	-	-	R	veNOG26112;opiNOG81841	-	-	-	-	-
ENSAPLG00020010886	0.252835	0.50567	0	0	-Inf	0.936292	0.978379	30	1750428	1752603	+	636	-	-	K06543	TV	veNOG19712;veNOG26441	-	-	-	-	-
ENSAPLG00020011386	0.252835	0.50567	0	0	-Inf	0.936292	0.978379	27	5842928	5844760	-	798	NKX6-3	GO:0003677;GO:0006355;GO:0043565	K09351	K	veNOG04603	NK6 homeobox 3 [Source:NCBI gene;Acc:101791957]	GO:0006355//regulation of transcription, DNA-templated;	-	GO:0003677//DNA binding;GO:0043565//sequence-specific DNA binding;	-
ENSAPLG00020013084	0.252835	0.50567	0	0	-Inf	0.936292	0.978379	16	14843352	14845890	+	1252	-	-	K06551	T	veNOG12168	-	-	-	-	-
ENSAPLG00020013396	0.252835	0.50567	0	0	-Inf	0.936292	0.978379	31	860690	862503	-	1038	SLC39A5	GO:0016020;GO:0030001;GO:0046873;GO:0055085	K14711	P	veNOG11519	solute carrier family 39 member 5 [Source:HGNC Symbol;Acc:HGNC:20502]	GO:0030001//metal ion transport;GO:0055085//transmembrane transport;	GO:0016020//membrane;	GO:0046873//metal ion transmembrane transporter activity;	-
ENSAPLG00020013809	0.252835	0.50567	0	0	-Inf	0.936292	0.978379	4	50215793	50218018	-	576	NIPAL1	GO:0015095;GO:0015693;GO:0016021	-	S	veNOG07463	NIPA like domain containing 1 [Source:HGNC Symbol;Acc:HGNC:27194]	GO:0015693//magnesium ion transport;	GO:0016021//integral component of membrane;	GO:0015095//magnesium ion transmembrane transporter activity;	-
ENSAPLG00020015041	0.252835	0.50567	0	0	-Inf	0.936292	0.978379	21	7610262	7611408	-	402	-	-	K05692	Z	opiNOG09756;veNOG05866;veNOG17223	-	-	-	-	ko05164(Influenza A);ko05132(Salmonella infection);ko04810(Regulation of actin cytoskeleton);ko04530(Tight junction);ko04520(Adherens junction);ko04510(Focal adhesion);ko04210(Apoptosis);ko04145(Phagosome)
ENSAPLG00020018028	0.252835	0.50567	0	0	-Inf	0.936292	0.978379	18	12490940	12664900	+	2422	-	GO:0003774;GO:0016459	K10352	Z	veNOG00003;COG5022	-	-	GO:0016459//myosin complex;	GO:0003774//cytoskeletal motor activity;	ko04810(Regulation of actin cytoskeleton);ko04530(Tight junction);ko04270(Vascular smooth muscle contraction)
ENSAPLG00020000204	0.247855	0.495711	0	0	-Inf	0.939303	0.979817	1	82196048	82197306	-	372	-	-	K10785	R	veNOG25074;veNOG25268	-	-	-	-	ko04672(Intestinal immune network for IgA production);ko04514(Cell adhesion molecules);ko04020(Calcium signaling pathway)
ENSAPLG00020000654	0.247855	0.495711	0	0	-Inf	0.939303	0.979817	2	125114061	125116332	-	366	-	-	-	-	-	-	-	-	-	-
ENSAPLG00020002235	0.247855	0.495711	0	0	-Inf	0.939303	0.979817	30	185356	187579	+	750	-	-	K06543	TV	meNOG09030;veNOG19712;veNOG26441	-	-	-	-	-
ENSAPLG00020002842	0.247855	0.495711	0	0	-Inf	0.939303	0.979817	19	10997258	10998566	+	552	-	-	-	-	-	-	-	-	-	-
ENSAPLG00020003667	0.247855	0.495711	0	0	-Inf	0.939303	0.979817	5	29061956	29063980	+	1191	-	GO:0007339;GO:0035803;GO:0035804	K19928	ST	veNOG27462;veNOG07131	-	GO:0007339//binding of sperm to zona pellucida;GO:0035803//egg coat formation;	-	GO:0035804//structural constituent of egg coat;	-
ENSAPLG00020003948	0.247855	0.495711	0	0	-Inf	0.939303	0.979817	Z	63090991	63094992	-	524	-	-	-	R	veNOG09617	-	-	-	-	-
ENSAPLG00020004149	0.247855	0.495711	0	0	-Inf	0.939303	0.979817	10	10753089	10753851	+	465	-	GO:0005179;GO:0005576;GO:0005615;GO:0007586;GO:0051431	K17267	R	veNOG35049;veNOG21014	-	GO:0007586//digestion;	GO:0005576//extracellular region;GO:0005615//extracellular space;	GO:0005179//hormone activity;GO:0051431//corticotropin-releasing hormone receptor 2 binding;	-
ENSAPLG00020004432	0.247855	0.495711	0	0	-Inf	0.939303	0.979817	27	4167028	4170856	+	2322	-	-	K00478	K	veNOG13426	-	-	-	-	-
ENSAPLG00020005364	0.247855	0.495711	0	0	-Inf	0.939303	0.979817	5	48131559	48134612	+	3054	-	GO:0003676;GO:0004523;GO:0015074	-	RL	COG2801;veNOG22086;veNOG34866	-	GO:0015074//DNA integration;	-	GO:0003676//nucleic acid binding;GO:0004523//RNA-DNA hybrid ribonuclease activity;	-
ENSAPLG00020006155	0.247855	0.495711	0	0	-Inf	0.939303	0.979817	1	207117496	207118969	-	867	-	GO:0003956;GO:0006471	K06716	O	veNOG02110	-	GO:0006471//protein ADP-ribosylation;	-	GO:0003956//NAD(P)+-protein-arginine ADP-ribosyltransferase activity;	-
ENSAPLG00020008604	0.247855	0.495711	0	0	-Inf	0.939303	0.979817	30	1156395	1158208	-	1657	-	-	K06752	R	veNOG17214	-	-	-	-	ko05168(Herpes simplex virus 1 infection);ko05164(Influenza A);ko04672(Intestinal immune network for IgA production);ko04514(Cell adhesion molecules);ko04145(Phagosome)
ENSAPLG00020010397	0.247855	0.495711	0	0	-Inf	0.939303	0.979817	VSDN01000820.1	4851	8318	-	888	-	GO:0005515	K18596	ZS	veNOG00069;homNOG00084	-	-	-	GO:0005515//protein binding;	-
ENSAPLG00020010862	0.247855	0.495711	0	0	-Inf	0.939303	0.979817	22	5141325	5143426	+	576	-	-	-	S	veNOG12481	-	-	-	-	-
ENSAPLG00020010928	0.247855	0.495711	0	0	-Inf	0.939303	0.979817	37	1970058	1981608	-	3036	-	GO:0005044;GO:0016020	K13912	R	veNOG04547	deleted in malignant brain tumors 1 protein-like [Source:NCBI gene;Acc:113841568]	-	GO:0016020//membrane;	GO:0005044//scavenger receptor activity;	-
ENSAPLG00020011445	0.247855	0.495711	0	0	-Inf	0.939303	0.979817	2	89059631	89060703	+	1073	-	-	-	R	veNOG28938	-	-	-	-	-
ENSAPLG00020011581	0.247855	0.495711	0	0	-Inf	0.939303	0.979817	14	13852432	13853753	+	1322	-	-	-	R	veNOG28938	-	-	-	-	-
ENSAPLG00020012069	0.247855	0.495711	0	0	-Inf	0.939303	0.979817	3	109122222	109125973	-	345	-	-	-	S	veNOG01256	-	-	-	-	-
ENSAPLG00020012162	0.247855	0.495711	0	0	-Inf	0.939303	0.979817	1	1721949	1723208	-	1260	-	-	-	R	veNOG28938	-	-	-	-	-
ENSAPLG00020016219	0.247855	0.495711	0	0	-Inf	0.939303	0.979817	10	22411349	22412973	+	795	-	GO:0000786;GO:0003677;GO:0005634;GO:0006334	-	B	veNOG08507;opiNOG41932	-	GO:0006334//nucleosome assembly;	GO:0000786//nucleosome;GO:0005634//nucleus;	GO:0003677//DNA binding;	-
ENSAPLG00020001664	0.241531	0.483063	0	0	-Inf	0.943212	0.98271	2	18403040	18417745	-	1203	TRHR	GO:0004930;GO:0004997;GO:0007186;GO:0016021	K04282	T	veNOG01076	thyrotropin releasing hormone receptor [Source:HGNC Symbol;Acc:HGNC:12299]	GO:0007186//G protein-coupled receptor signaling pathway;	GO:0016021//integral component of membrane;	GO:0004930//G protein-coupled receptor activity;GO:0004997//thyrotropin-releasing hormone receptor activity;	ko04080(Neuroactive ligand-receptor interaction);ko04020(Calcium signaling pathway)
ENSAPLG00020002078	0.241531	0.483063	0	0	-Inf	0.943212	0.98271	24	1472604	1479070	-	3975	-	-	K04929	P	KOG1419;veNOG03885;veNOG27495	-	-	-	-	-
ENSAPLG00020002130	0.241531	0.483063	0	0	-Inf	0.943212	0.98271	24	1472823	1488555	-	4015	KCNQ4	GO:0005216;GO:0005249;GO:0006811;GO:0006813;GO:0008076;GO:0016020;GO:0055085	K04929	P	veNOG03885	potassium voltage-gated channel subfamily Q member 4 [Source:HGNC Symbol;Acc:HGNC:6298]	GO:0006811//ion transport;GO:0006813//potassium ion transport;GO:0055085//transmembrane transport;	GO:0008076//voltage-gated potassium channel complex;GO:0016020//membrane;	GO:0005216//ion channel activity;GO:0005249//voltage-gated potassium channel activity;	-
ENSAPLG00020002135	0.241531	0.483063	0	0	-Inf	0.943212	0.98271	12	13976719	13978257	-	652	-	GO:0016651;GO:0022900	-	S	veNOG07908;veNOG35059	-	GO:0022900//electron transport chain;	-	GO:0016651//oxidoreductase activity, acting on NAD(P)H;	-
ENSAPLG00020003228	0.241531	0.483063	0	0	-Inf	0.943212	0.98271	40	616690	618104	+	1309	-	-	K06856	R	veNOG24595;veNOG22917	-	-	-	-	ko04672(Intestinal immune network for IgA production);ko04145(Phagosome);ko04020(Calcium signaling pathway)
ENSAPLG00020003811	0.241531	0.483063	0	0	-Inf	0.943212	0.98271	5	29099124	29102111	+	2202	-	-	K06456	R	veNOG11948	-	-	-	-	ko04514(Cell adhesion molecules)
ENSAPLG00020006590	0.241531	0.483063	0	0	-Inf	0.943212	0.98271	30	1009638	1011867	-	984	-	-	K06712	R	opiNOG50040;veNOG05912	-	-	-	-	-
ENSAPLG00020009151	0.241531	0.483063	0	0	-Inf	0.943212	0.98271	30	1410853	1446316	+	1641	-	-	K06712	R	opiNOG50040;euNOG40873;veNOG05912	-	-	-	-	-
ENSAPLG00020010371	0.241531	0.483063	0	0	-Inf	0.943212	0.98271	VSDN01000818.1	6662	10751	-	2151	-	GO:0016491;GO:0055114	K03334	Q	veNOG08062	-	GO:0055114//obsolete oxidation-reduction process;	-	GO:0016491//oxidoreductase activity;	ko00400(Phenylalanine, tyrosine and tryptophan biosynthesis);ko00380(Tryptophan metabolism);ko00360(Phenylalanine metabolism);ko00350(Tyrosine metabolism);ko00280(Valine, leucine and isoleucine degradation);ko00270(Cysteine and methionine metabolism);ko00250(Alanine, aspartate and glutamate metabolism)
ENSAPLG00020012341	0.241531	0.483063	0	0	-Inf	0.943212	0.98271	12	21821490	21822564	-	381	-	GO:0004930;GO:0004968;GO:0007186;GO:0016021	K04280	T	veNOG00399	-	GO:0007186//G protein-coupled receptor signaling pathway;	GO:0016021//integral component of membrane;	GO:0004930//G protein-coupled receptor activity;GO:0004968//gonadotropin-releasing hormone receptor activity;	ko04912(GnRH signaling pathway);ko04080(Neuroactive ligand-receptor interaction)
ENSAPLG00020013215	0.241531	0.483063	0	0	-Inf	0.943212	0.98271	14	11911470	11911847	-	177	-	-	K16493	S	veNOG00220	-	-	-	-	-
ENSAPLG00020013326	0.241531	0.483063	0	0	-Inf	0.943212	0.98271	25	7326421	7327492	+	390	-	-	-	R	veNOG27195	-	-	-	-	-
ENSAPLG00020014447	0.241531	0.483063	0	0	-Inf	0.943212	0.98271	25	4703817	4708350	-	408	-	-	-	TR	veNOG22234;opiNOG40109;veNOG25301;veNOG23928	-	-	-	-	-
ENSAPLG00020001616	0.236552	0.473103	0	0	-Inf	0.946359	0.984565	3	4507691	4509525	-	539	IL17A	GO:0005125;GO:0005576;GO:0006954;GO:0005125;GO:0005576;GO:0006954	K05494	R	veNOG20566	Anas platyrhynchos interleukin 17A (IL17A), mRNA. [Source:RefSeq mRNA;Acc:NM_001310350]	GO:0006954//inflammatory response;GO:0006954//inflammatory response;	GO:0005576//extracellular region;GO:0005576//extracellular region;	GO:0005125//cytokine activity;GO:0005125//cytokine activity;	ko04060(Cytokine-cytokine receptor interaction)
ENSAPLG00020003086	0.236552	0.473103	0	0	-Inf	0.946359	0.984565	30	546373	547358	-	651	-	-	K10072	TV	veNOG20552	-	-	-	-	-
ENSAPLG00020005482	0.236552	0.473103	0	0	-Inf	0.946359	0.984565	14	12226314	12228800	-	588	-	-	-	S	veNOG00220	-	-	-	-	-
ENSAPLG00020006480	0.236552	0.473103	0	0	-Inf	0.946359	0.984565	32	234290	234589	+	300	-	-	-	-	-	-	-	-	-	-
ENSAPLG00020007304	0.236552	0.473103	0	0	-Inf	0.946359	0.984565	8	19138143	19139528	-	1386	-	-	-	R	veNOG28938	-	-	-	-	-
ENSAPLG00020009492	0.236552	0.473103	0	0	-Inf	0.946359	0.984565	VSDN01000208.1	116718	118871	-	2154	-	GO:0003676;GO:0004523;GO:0015074	-	RL	veNOG18423;COG2801;veNOG22086;veNOG34866	-	GO:0015074//DNA integration;	-	GO:0003676//nucleic acid binding;GO:0004523//RNA-DNA hybrid ribonuclease activity;	-
ENSAPLG00020009510	0.236552	0.473103	0	0	-Inf	0.946359	0.984565	17	11012109	11013242	-	663	-	-	K19384	S	veNOG09813	-	-	-	-	-
ENSAPLG00020010476	0.236552	0.473103	0	0	-Inf	0.946359	0.984565	31	800661	802260	-	652	-	GO:0005125;GO:0005576;GO:0006955	K05426	T	veNOG09149	-	GO:0006955//immune response;	GO:0005576//extracellular region;	GO:0005125//cytokine activity;	ko04625(C-type lectin receptor signaling pathway);ko04060(Cytokine-cytokine receptor interaction)
ENSAPLG00020011851	0.236552	0.473103	0	0	-Inf	0.946359	0.984565	6	37155318	37158208	-	2891	-	GO:0003676;GO:0004523;GO:0015074	-	RL	COG2801;veNOG22086;veNOG34866	-	GO:0015074//DNA integration;	-	GO:0003676//nucleic acid binding;GO:0004523//RNA-DNA hybrid ribonuclease activity;	-
ENSAPLG00020013288	0.236552	0.473103	0	0	-Inf	0.946359	0.984565	25	7136016	7137245	+	453	-	-	-	R	veNOG27195;veNOG23275	-	-	-	-	-
ENSAPLG00020017505	0.236552	0.473103	0	0	-Inf	0.946359	0.984565	8	24254604	24257334	+	909	-	GO:0003700;GO:0006355;GO:0043565	K09398	K	veNOG14525	-	GO:0006355//regulation of transcription, DNA-templated;	-	GO:0003700//DNA-binding transcription factor activity;GO:0043565//sequence-specific DNA binding;	-
ENSAPLG00020017914	0.236552	0.473103	0	0	-Inf	0.946359	0.984565	11	15568128	15569492	+	1365	-	-	-	R	veNOG28938	-	-	-	-	-
ENSAPLG00020000100	0.225248	0.450496	0	0	-Inf	0.953739	0.988783	3	2189984	2197832	-	7338	-	GO:0005525	-	R	veNOG02601	-	-	-	GO:0005525//GTP binding;	-
ENSAPLG00020000542	0.225248	0.450496	0	0	-Inf	0.953739	0.988783	1	200924792	200925931	-	378	-	-	K16473	U	veNOG19255	-	-	-	-	-
ENSAPLG00020002295	0.225248	0.450496	0	0	-Inf	0.953739	0.988783	30	208949	217831	+	1721	-	GO:0005515;GO:0008270	K12000	O	veNOG01728	-	-	-	GO:0005515//protein binding;GO:0008270//zinc ion binding;	-
ENSAPLG00020002655	0.225248	0.450496	0	0	-Inf	0.953739	0.988783	33	2089800	2097361	-	571	-	-	K18656	AL	NOG05527;KOG0332;veNOG01089	-	-	-	-	-
ENSAPLG00020003457	0.225248	0.450496	0	0	-Inf	0.953739	0.988783	1	83337081	83340320	-	981	-	GO:0005102;GO:0005576;GO:0007275;GO:0016055	K00408	T	veNOG27768;veNOG04605	-	GO:0007275//multicellular organism development;GO:0016055//Wnt signaling pathway;	GO:0005576//extracellular region;	GO:0005102//signaling receptor binding;	ko04916(Melanogenesis);ko04310(Wnt signaling pathway);ko04150(mTOR signaling pathway)
ENSAPLG00020003974	0.225248	0.450496	0	0	-Inf	0.953739	0.988783	1	145271214	145277152	-	1181	PROZ	GO:0004252;GO:0005509;GO:0005576;GO:0006508;GO:0007596;GO:0004252;GO:0005509;GO:0005576;GO:0006508	-	O	veNOG08636	protein Z, vitamin K dependent plasma glycoprotein [Source:HGNC Symbol;Acc:HGNC:9460]	GO:0006508//proteolysis;GO:0007596//blood coagulation;GO:0006508//proteolysis;	GO:0005576//extracellular region;GO:0005576//extracellular region;	GO:0004252//serine-type endopeptidase activity;GO:0005509//calcium ion binding;GO:0004252//serine-type endopeptidase activity;GO:0005509//calcium ion binding;	-
ENSAPLG00020004459	0.225248	0.450496	0	0	-Inf	0.953739	0.988783	VSDN01001116.1	2450	4791	-	1237	-	-	K10059	-	-	-	-	-	-	ko04625(C-type lectin receptor signaling pathway)
ENSAPLG00020005306	0.225248	0.450496	0	0	-Inf	0.953739	0.988783	7	13946357	13947987	+	300	-	-	-	S	veNOG12385	-	-	-	-	-
ENSAPLG00020007424	0.225248	0.450496	0	0	-Inf	0.953739	0.988783	21	2411181	2412721	-	1032	PLA2G2A	GO:0004623;GO:0005509;GO:0006644;GO:0016042;GO:0050482;GO:0004623;GO:0005509;GO:0006644;GO:0016042;GO:0050482	K01047	I	veNOG19730;veNOG20723	basic phospholipase A2 Cdr-13 [Source:NCBI gene;Acc:101794061]	GO:0006644//phospholipid metabolic process;GO:0016042//lipid catabolic process;GO:0050482//arachidonic acid secretion;GO:0006644//phospholipid metabolic process;GO:0016042//lipid catabolic process;GO:0050482//arachidonic acid secretion;	-	GO:0004623//phospholipase A2 activity;GO:0005509//calcium ion binding;GO:0004623//phospholipase A2 activity;GO:0005509//calcium ion binding;	ko04270(Vascular smooth muscle contraction);ko00592(alpha-Linolenic acid metabolism);ko00591(Linoleic acid metabolism);ko00590(Arachidonic acid metabolism);ko00565(Ether lipid metabolism);ko00564(Glycerophospholipid metabolism)
ENSAPLG00020009431	0.225248	0.450496	0	0	-Inf	0.953739	0.988783	Z	41602502	41645558	-	1965	SLC28A3	GO:0005337;GO:0005887;GO:0016020;GO:1901642	K11536	P	veNOG02024	solute carrier family 28 member 3 [Source:HGNC Symbol;Acc:HGNC:16484]	GO:1901642//nucleoside transmembrane transport;	GO:0005887//integral component of plasma membrane;GO:0016020//membrane;	GO:0005337//nucleoside transmembrane transporter activity;	-
ENSAPLG00020009789	0.225248	0.450496	0	0	-Inf	0.953739	0.988783	32	805464	806570	-	585	-	-	-	S	veNOG02345	-	-	-	-	-
ENSAPLG00020010258	0.225248	0.450496	0	0	-Inf	0.953739	0.988783	VSDN01000754.1	7894	9517	+	1624	-	GO:0003676;GO:0004523	-	RL	COG2801;veNOG22086	-	-	-	GO:0003676//nucleic acid binding;GO:0004523//RNA-DNA hybrid ribonuclease activity;	-
ENSAPLG00020010863	0.225248	0.450496	0	0	-Inf	0.953739	0.988783	6	15993852	15995570	+	318	-	GO:0009055;GO:0020037	K08738	C	veNOG21343	cytochrome c, somatic [Source:NCBI gene;Acc:101803952]	-	-	GO:0009055//electron transfer activity;GO:0020037//heme binding;	ko05168(Herpes simplex virus 1 infection);ko05164(Influenza A);ko05132(Salmonella infection);ko04210(Apoptosis);ko04115(p53 signaling pathway);ko00190(Oxidative phosphorylation)
ENSAPLG00020011041	0.225248	0.450496	0	0	-Inf	0.953739	0.988783	15	15853332	15856107	+	1113	-	GO:0004930;GO:0007186;GO:0016021	K04231	T	veNOG00098	-	GO:0007186//G protein-coupled receptor signaling pathway;	GO:0016021//integral component of membrane;	GO:0004930//G protein-coupled receptor activity;	ko04080(Neuroactive ligand-receptor interaction)
ENSAPLG00020011663	0.225248	0.450496	0	0	-Inf	0.953739	0.988783	4	49026003	49026704	-	375	GSX2	GO:0003700	K09310	K	veNOG11168	GS homeobox 2 [Source:HGNC Symbol;Acc:HGNC:24959]	-	-	GO:0003700//DNA-binding transcription factor activity;	-
ENSAPLG00020011770	0.225248	0.450496	0	0	-Inf	0.953739	0.988783	1	153655842	153656817	+	897	-	GO:0004930;GO:0007186;GO:0016021	K08419	T	veNOG09731	-	GO:0007186//G protein-coupled receptor signaling pathway;	GO:0016021//integral component of membrane;	GO:0004930//G protein-coupled receptor activity;	-
ENSAPLG00020012372	0.225248	0.450496	0	0	-Inf	0.953739	0.988783	VSDN01000572.1	4208	5599	+	684	-	-	-	-	-	-	-	-	-	-
ENSAPLG00020013200	0.225248	0.450496	0	0	-Inf	0.953739	0.988783	32	1389554	1391872	+	528	ETV3L	GO:0000122;GO:0001227;GO:0003700;GO:0006355;GO:0043565	-	K	veNOG13773	ETS variant transcription factor 3 like [Source:HGNC Symbol;Acc:HGNC:33834]	GO:0000122//negative regulation of transcription by RNA polymerase II;GO:0006355//regulation of transcription, DNA-templated;	-	GO:0001227//DNA-binding transcription repressor activity, RNA polymerase II-specific;GO:0003700//DNA-binding transcription factor activity;GO:0043565//sequence-specific DNA binding;	-
ENSAPLG00020013781	0.225248	0.450496	0	0	-Inf	0.953739	0.988783	9	18535114	18536040	+	927	GPR55	GO:0004930;GO:0007186;GO:0016021	K08413	T	veNOG14095	G protein-coupled receptor 55 [Source:NCBI gene;Acc:101805422]	GO:0007186//G protein-coupled receptor signaling pathway;	GO:0016021//integral component of membrane;	GO:0004930//G protein-coupled receptor activity;	-
ENSAPLG00020014790	0.225248	0.450496	0	0	-Inf	0.953739	0.988783	32	3358430	3360218	+	1071	-	GO:0004303;GO:0005737;GO:0006703;GO:0016491;GO:0055114;GO:0004303;GO:0005737;GO:0006703;GO:0016491;GO:0055114	K11150	Q	veNOG08805	-	GO:0006703//estrogen biosynthetic process;GO:0055114//obsolete oxidation-reduction process;GO:0006703//estrogen biosynthetic process;GO:0055114//obsolete oxidation-reduction process;	GO:0005737//cytoplasm;GO:0005737//cytoplasm;	GO:0004303//estradiol 17-beta-dehydrogenase activity;GO:0016491//oxidoreductase activity;GO:0004303//estradiol 17-beta-dehydrogenase activity;GO:0016491//oxidoreductase activity;	ko00830(Retinol metabolism)
ENSAPLG00020018336	0.225248	0.450496	0	0	-Inf	0.953739	0.988783	15	11550383	11553502	-	884	DNASE1L2	GO:0004536;GO:0006308;GO:0004536;GO:0006308	K11995	R	veNOG01556	deoxyribonuclease 1 like 2 [Source:HGNC Symbol;Acc:HGNC:2958]	GO:0006308//DNA catabolic process;GO:0006308//DNA catabolic process;	-	GO:0004536//deoxyribonuclease activity;GO:0004536//deoxyribonuclease activity;	-
ENSAPLG00020018487	0.225248	0.450496	0	0	-Inf	0.953739	0.988783	15	12596664	12599244	+	1809	IGFALS	GO:0005515	K17256	T	veNOG06515	insulin like growth factor binding protein acid labile subunit [Source:HGNC Symbol;Acc:HGNC:5468]	-	-	GO:0005515//protein binding;	-
ENSAPLG00020000061	0.128907	0.257815	0	0	-Inf	1	1	1	190215619	190216680	-	174	-	GO:0007017;GO:0030286	K10418	Z	opiNOG33782;rhaNOG16650	-	GO:0007017//microtubule-based process;	GO:0030286//dynein complex;	-	ko05132(Salmonella infection)
ENSAPLG00020000065	0.112624	0.225248	0	0	-Inf	1	1	1	55493955	55494724	-	192	-	GO:0005515	K04738	T	veNOG08961	-	-	-	GO:0005515//protein binding;	ko04210(Apoptosis);ko04060(Cytokine-cytokine receptor interaction)
ENSAPLG00020000134	0.123928	0.247855	0	0	-Inf	1	1	1	82164927	82165557	+	309	-	-	-	-	-	-	-	-	-	-
ENSAPLG00020000482	0.128907	0.257815	0	0	-Inf	1	1	4	54981	56037	-	1057	-	-	-	R	veNOG28938	-	-	-	-	-
ENSAPLG00020000495	0.112624	0.225248	0	0	-Inf	1	1	2	135701737	135702945	-	1209	-	-	-	R	veNOG28938	-	-	-	-	-
ENSAPLG00020000591	0.123928	0.247855	0	0	-Inf	1	1	2	124866836	124878713	+	816	-	GO:0003676;GO:0003723;GO:0003729;GO:0003730;GO:0007281;GO:0008494	-	R	veNOG07263	-	GO:0007281//germ cell development;	-	GO:0003676//nucleic acid binding;GO:0003723//RNA binding;GO:0003729//mRNA binding;GO:0003730//mRNA 3'-UTR binding;GO:0008494//translation activator activity;	-
ENSAPLG00020001017	0.112624	0.225248	0	0	-Inf	1	1	8	31867109	31873042	-	1692	RPE65	GO:0016702;GO:0055114	K11158	Q	veNOG04465	retinoid isomerohydrolase RPE65 [Source:HGNC Symbol;Acc:HGNC:10294]	GO:0055114//obsolete oxidation-reduction process;	-	GO:0016702//oxidoreductase activity, acting on single donors with incorporation of molecular oxygen, incorporation of two atoms of oxygen;	ko00830(Retinol metabolism)
ENSAPLG00020001081	0.112624	0.225248	0	0	-Inf	1	1	4	12050856	12052799	+	1242	MBOAT4	-	-	S	veNOG02049	membrane bound O-acyltransferase domain containing 4 [Source:HGNC Symbol;Acc:HGNC:32311]	-	-	-	-
ENSAPLG00020001285	0.112624	0.225248	0	0	-Inf	1	1	5	28126322	28129705	-	324	-	GO:0005179;GO:0005576	K04526	T	veNOG23419	-	-	GO:0005576//extracellular region;	GO:0005179//hormone activity;	ko04914(Progesterone-mediated oocyte maturation);ko04910(Insulin signaling pathway);ko04810(Regulation of actin cytoskeleton);ko04150(mTOR signaling pathway);ko04140(Autophagy - animal);ko04114(Oocyte meiosis);ko04068(FoxO signaling pathway);ko04010(MAPK signaling pathway)
ENSAPLG00020001300	0.112624	0.225248	0	0	-Inf	1	1	1	179735258	179752281	+	1206	SERPINE3	GO:0005615	-	V	veNOG10617	serpin family E member 3 [Source:HGNC Symbol;Acc:HGNC:24774]	-	GO:0005615//extracellular space;	-	-
ENSAPLG00020001323	0.112624	0.225248	0	0	-Inf	1	1	3	4022496	4023277	-	351	-	-	-	-	-	cygnin [Source:NCBI gene;Acc:110354597]	-	-	-	-
ENSAPLG00020001407	0.112624	0.225248	0	0	-Inf	1	1	3	4322163	4325233	-	381	-	GO:0005576;GO:0006952	-	R	veNOG30209	-	GO:0006952//defense response;	GO:0005576//extracellular region;	-	-
ENSAPLG00020001494	0.112624	0.225248	0	0	-Inf	1	1	2	1302569	1303469	-	369	-	-	-	-	-	-	-	-	-	-
ENSAPLG00020001613	0.128907	0.257815	0	0	-Inf	1	1	2	1734395	1783092	+	1639	LYPD2	-	-	R	veNOG23392	LY6/PLAUR domain containing 2 [Source:HGNC Symbol;Acc:HGNC:25215]	-	-	-	-
ENSAPLG00020001670	0.123928	0.247855	0	0	-Inf	1	1	2	18465010	18467625	+	2616	-	GO:0003676;GO:0004523;GO:0015074	-	RL	veNOG18423;COG2801;veNOG22086;veNOG34866	-	GO:0015074//DNA integration;	-	GO:0003676//nucleic acid binding;GO:0004523//RNA-DNA hybrid ribonuclease activity;	-
ENSAPLG00020002053	0.112624	0.225248	0	0	-Inf	1	1	14	5784536	5793242	+	720	-	GO:0003677;GO:0005634;GO:0006355;GO:0007275	K09312	K	veNOG01751	-	GO:0006355//regulation of transcription, DNA-templated;GO:0007275//multicellular organism development;	GO:0005634//nucleus;	GO:0003677//DNA binding;	-
ENSAPLG00020002203	0.128907	0.257815	0	0	-Inf	1	1	23	7960728	7962680	-	600	-	-	-	R	veNOG01616	-	-	-	-	-
ENSAPLG00020002233	0.123928	0.247855	0	0	-Inf	1	1	25	7379722	7380365	+	366	-	-	K06856	R	veNOG25617	-	-	-	-	ko04672(Intestinal immune network for IgA production);ko04145(Phagosome);ko04020(Calcium signaling pathway)
ENSAPLG00020002248	0.112624	0.225248	0	0	-Inf	1	1	25	7398605	7402724	+	2326	-	-	K06856	R	veNOG25617	-	-	-	-	ko04672(Intestinal immune network for IgA production);ko04145(Phagosome);ko04020(Calcium signaling pathway)
ENSAPLG00020002286	0.112624	0.225248	0	0	-Inf	1	1	25	7409628	7420632	+	1709	-	-	K06856	R	veNOG25617	-	-	-	-	ko04672(Intestinal immune network for IgA production);ko04145(Phagosome);ko04020(Calcium signaling pathway)
ENSAPLG00020002316	0.128907	0.257815	0	0	-Inf	1	1	25	7426523	7427123	+	363	-	-	K06856	R	veNOG25617	-	-	-	-	ko04672(Intestinal immune network for IgA production);ko04145(Phagosome);ko04020(Calcium signaling pathway)
ENSAPLG00020002378	0.112624	0.225248	0	0	-Inf	1	1	25	7441771	7447661	+	408	-	-	K06856	R	veNOG23077;veNOG23521;veNOG24978;veNOG26262	-	-	-	-	ko04672(Intestinal immune network for IgA production);ko04145(Phagosome);ko04020(Calcium signaling pathway)
ENSAPLG00020002537	0.123928	0.247855	0	0	-Inf	1	1	33	1181404	1182580	-	1177	-	GO:0003676;GO:0004523;GO:0015074	-	R	veNOG33279	-	GO:0015074//DNA integration;	-	GO:0003676//nucleic acid binding;GO:0004523//RNA-DNA hybrid ribonuclease activity;	-
ENSAPLG00020002570	0.128907	0.257815	0	0	-Inf	1	1	30	323996	326641	-	801	-	-	-	-	-	-	-	-	-	-
ENSAPLG00020002576	0.112624	0.225248	0	0	-Inf	1	1	31	2519076	2522124	-	1323	-	GO:0045095;GO:0045095	K07605	ZS	NOG131206;maNOG14371;veNOG01519	-	-	GO:0045095//keratin filament;GO:0045095//keratin filament;	-	-
ENSAPLG00020002584	0.128907	0.257815	0	0	-Inf	1	1	2	161190265	161192600	-	576	-	GO:0005576;GO:0006952;GO:0005576;GO:0006952	-	R	veNOG26730;veNOG22344	-	GO:0006952//defense response;GO:0006952//defense response;	GO:0005576//extracellular region;GO:0005576//extracellular region;	-	-
ENSAPLG00020002654	0.128907	0.257815	0	0	-Inf	1	1	31	2528200	2534785	-	1822	-	GO:0045095;GO:0045095	K07605	Z	veNOG14347;veNOG01519;spriNOG00781	-	-	GO:0045095//keratin filament;GO:0045095//keratin filament;	-	-
ENSAPLG00020002699	0.123928	0.247855	0	0	-Inf	1	1	10	1808125	1813330	+	1038	LRTM1	GO:0005515	-	TR	KOG0619;veNOG01360	leucine rich repeats and transmembrane domains 1 [Source:HGNC Symbol;Acc:HGNC:25023]	-	-	GO:0005515//protein binding;	-
ENSAPLG00020002756	0.123928	0.247855	0	0	-Inf	1	1	5	29876248	29881594	+	3150	-	GO:0004190;GO:0006508;GO:0004190;GO:0006508;GO:0004190;GO:0006508;GO:0004190;GO:0006508;GO:0004190;GO:0006508	K06002	O	veNOG12928	-	GO:0006508//proteolysis;GO:0006508//proteolysis;GO:0006508//proteolysis;GO:0006508//proteolysis;GO:0006508//proteolysis;	-	GO:0004190//aspartic-type endopeptidase activity;GO:0004190//aspartic-type endopeptidase activity;GO:0004190//aspartic-type endopeptidase activity;GO:0004190//aspartic-type endopeptidase activity;GO:0004190//aspartic-type endopeptidase activity;	-
ENSAPLG00020002853	0.112624	0.225248	0	0	-Inf	1	1	17	6775403	6776666	+	279	-	-	K08878	T	veNOG06551	-	-	-	-	-
ENSAPLG00020002861	0.112624	0.225248	0	0	-Inf	1	1	30	485649	487806	-	627	-	-	K06543	TV	meNOG09030;KOG4297;veNOG19712;veNOG26441	-	-	-	-	-
ENSAPLG00020002880	0.112624	0.225248	0	0	-Inf	1	1	18	12799	16842	+	360	-	-	K13055	D	veNOG00726;COG5537	-	-	-	-	ko04114(Oocyte meiosis)
ENSAPLG00020002933	0.123928	0.247855	0	0	-Inf	1	1	VSDN01001385.1	33920	35813	+	1894	-	GO:0003676;GO:0004523;GO:0015074	-	RL	veNOG18423;COG2801;veNOG22086;veNOG34866	-	GO:0015074//DNA integration;	-	GO:0003676//nucleic acid binding;GO:0004523//RNA-DNA hybrid ribonuclease activity;	-
ENSAPLG00020003050	0.112624	0.225248	0	0	-Inf	1	1	VSDN01001394.1	22399	79106	+	1444	-	-	-	-	-	-	-	-	-	-
ENSAPLG00020003059	0.123928	0.247855	0	0	-Inf	1	1	12	982236	983326	+	1091	-	-	-	R	veNOG28938	-	-	-	-	-
ENSAPLG00020003125	0.123928	0.247855	0	0	-Inf	1	1	VSDN01000708.1	9708	10811	+	1104	-	-	-	S	veNOG24065	-	-	-	-	-
ENSAPLG00020003371	0.123928	0.247855	0	0	-Inf	1	1	1	43771709	43773694	-	1227	-	-	K05151	S	veNOG26228	-	-	-	-	ko04672(Intestinal immune network for IgA production);ko04060(Cytokine-cytokine receptor interaction)
ENSAPLG00020003389	0.112624	0.225248	0	0	-Inf	1	1	Z	17751123	17752928	-	1113	-	GO:0003713;GO:0005634;GO:0006275;GO:0007346	K10749	K	veNOG14692	-	GO:0006275//regulation of DNA replication;GO:0007346//regulation of mitotic cell cycle;	GO:0005634//nucleus;	GO:0003713//transcription coactivator activity;	-
ENSAPLG00020003509	0.123928	0.247855	0	0	-Inf	1	1	40	922631	928513	-	879	-	-	K13055	D	veNOG00726;opiNOG00068	-	-	-	-	ko04114(Oocyte meiosis)
ENSAPLG00020003558	0.112624	0.225248	0	0	-Inf	1	1	5	29039776	29041729	+	932	-	GO:0005246;GO:0005509;GO:0007165;GO:0007601	-	T	veNOG02715	-	GO:0007165//signal transduction;GO:0007601//visual perception;	-	GO:0005246//calcium channel regulator activity;GO:0005509//calcium ion binding;	-
ENSAPLG00020003717	0.128907	0.257815	0	0	-Inf	1	1	1	206659239	206660697	-	1083	-	GO:0003956;GO:0006471	K06716	O	veNOG02110	-	GO:0006471//protein ADP-ribosylation;	-	GO:0003956//NAD(P)+-protein-arginine ADP-ribosyltransferase activity;	-
ENSAPLG00020004036	0.123928	0.247855	0	0	-Inf	1	1	26	6242839	6246305	+	1104	-	GO:0004190;GO:0006508	K01378	O	veNOG12928	-	GO:0006508//proteolysis;	-	GO:0004190//aspartic-type endopeptidase activity;	-
ENSAPLG00020004122	0.112624	0.225248	0	0	-Inf	1	1	1	45160966	45161643	-	678	SMCO3	-	-	S	veNOG14463	single-pass membrane protein with coiled-coil domains 3 [Source:HGNC Symbol;Acc:HGNC:34401]	-	-	-	-
ENSAPLG00020004159	0.112624	0.225248	0	0	-Inf	1	1	19	7221275	7227026	-	1209	BARHL1	-	K09360	KR	veNOG09808;veNOG29500	BarH like homeobox 1 [Source:HGNC Symbol;Acc:HGNC:953]	-	-	-	-
ENSAPLG00020004196	0.112624	0.225248	0	0	-Inf	1	1	5	36734531	36740026	+	1685	SLC10A1	GO:0008508;GO:0015721;GO:0016020;GO:0008508;GO:0015721;GO:0016020;GO:0008508;GO:0015721;GO:0016020;GO:0008508;GO:0015721;GO:0016020;GO:0008508;GO:0015721;GO:0016020;GO:0008508;GO:0015721;GO:0016020	K14341	P	veNOG08614	solute carrier family 10 member 1 [Source:HGNC Symbol;Acc:HGNC:10905]	GO:0015721//bile acid and bile salt transport;GO:0015721//bile acid and bile salt transport;GO:0015721//bile acid and bile salt transport;GO:0015721//bile acid and bile salt transport;GO:0015721//bile acid and bile salt transport;GO:0015721//bile acid and bile salt transport;	GO:0016020//membrane;GO:0016020//membrane;GO:0016020//membrane;GO:0016020//membrane;GO:0016020//membrane;GO:0016020//membrane;	GO:0008508//bile acid:sodium symporter activity;GO:0008508//bile acid:sodium symporter activity;GO:0008508//bile acid:sodium symporter activity;GO:0008508//bile acid:sodium symporter activity;GO:0008508//bile acid:sodium symporter activity;GO:0008508//bile acid:sodium symporter activity;	-
ENSAPLG00020004201	0.123928	0.247855	0	0	-Inf	1	1	26	6553234	6555230	+	357	-	GO:0005179;GO:0005576;GO:0030282	-	R	veNOG25463	-	GO:0030282//bone mineralization;	GO:0005576//extracellular region;	GO:0005179//hormone activity;	-
ENSAPLG00020004612	0.128907	0.257815	0	0	-Inf	1	1	VSDN01000151.1	77080	96381	+	2503	-	GO:0003924;GO:0005525	K14754	U	veNOG03887	-	-	-	GO:0003924//GTPase activity;GO:0005525//GTP binding;	ko05164(Influenza A)
ENSAPLG00020004830	0.128907	0.257815	0	0	-Inf	1	1	1	68710659	68712507	+	900	CAPZA3	GO:0008290;GO:0051016	K10364	Z	veNOG04555	capping actin protein of muscle Z-line subunit alpha 3 [Source:HGNC Symbol;Acc:HGNC:24205]	GO:0051016//barbed-end actin filament capping;	GO:0008290//F-actin capping protein complex;	-	ko04144(Endocytosis)
ENSAPLG00020004955	0.112624	0.225248	0	0	-Inf	1	1	1	207898889	207900743	+	1358	-	GO:0003956;GO:0006471	K06716	O	veNOG02110	-	GO:0006471//protein ADP-ribosylation;	-	GO:0003956//NAD(P)+-protein-arginine ADP-ribosyltransferase activity;	-
ENSAPLG00020005079	0.128907	0.257815	0	0	-Inf	1	1	Z	22667392	22672691	-	2417	CD180	GO:0005515	K06555	T	veNOG13093	CD180 molecule [Source:HGNC Symbol;Acc:HGNC:6726]	-	-	GO:0005515//protein binding;	-
ENSAPLG00020005112	0.112624	0.225248	0	0	-Inf	1	1	9	12440672	12442356	+	411	-	-	-	WV	veNOG09439	-	-	-	-	-
ENSAPLG00020005290	0.128907	0.257815	0	0	-Inf	1	1	13	19996439	19998463	-	249	-	-	-	-	-	-	-	-	-	-
ENSAPLG00020005444	0.128907	0.257815	0	0	-Inf	1	1	VSDN01000350.1	6957	14117	-	3011	-	GO:0003774;GO:0016459	K10352	Z	veNOG28338;KOG0161;veNOG00003;COG5022	-	-	GO:0016459//myosin complex;	GO:0003774//cytoskeletal motor activity;	ko04810(Regulation of actin cytoskeleton);ko04530(Tight junction);ko04270(Vascular smooth muscle contraction)
ENSAPLG00020005460	0.123928	0.247855	0	0	-Inf	1	1	18	3880441	3881300	-	336	C17orf58	-	-	S	veNOG23833	chromosome 17 open reading frame 58 [Source:HGNC Symbol;Acc:HGNC:27568]	-	-	-	-
ENSAPLG00020005501	0.123928	0.247855	0	0	-Inf	1	1	30	889185	890737	-	579	-	-	K06712	-	-	-	-	-	-	-
ENSAPLG00020005774	0.112624	0.225248	0	0	-Inf	1	1	VSDN01001215.1	27804	35106	+	768	-	GO:0004252;GO:0006508	K09640	OE	veNOG10428;veNOG05801	-	GO:0006508//proteolysis;	-	GO:0004252//serine-type endopeptidase activity;	-
ENSAPLG00020005788	0.128907	0.257815	0	0	-Inf	1	1	VSDN01001252.1	11387	16865	+	1020	-	-	K06856	R	veNOG06140;veNOG08298	-	-	-	-	ko04672(Intestinal immune network for IgA production);ko04145(Phagosome);ko04020(Calcium signaling pathway)
ENSAPLG00020005849	0.112624	0.225248	0	0	-Inf	1	1	4	65627558	65628699	-	375	-	GO:0005185;GO:0005576	K05243	R	veNOG23448	neurophysin 1 [Source:NCBI gene;Acc:101790900]	-	GO:0005576//extracellular region;	GO:0005185//neurohypophyseal hormone activity;	ko04080(Neuroactive ligand-receptor interaction)
ENSAPLG00020005986	0.128907	0.257815	0	0	-Inf	1	1	7	7486986	7490508	+	1001	VAX1	GO:0003677;GO:0003700;GO:0006355;GO:0007411;GO:0007420;GO:0043565	K09318	K	veNOG04524	ventral anterior homeobox 1 [Source:NCBI gene;Acc:101803916]	GO:0006355//regulation of transcription, DNA-templated;GO:0007411//axon guidance;GO:0007420//brain development;	-	GO:0003677//DNA binding;GO:0003700//DNA-binding transcription factor activity;GO:0043565//sequence-specific DNA binding;	-
ENSAPLG00020006005	0.128907	0.257815	0	0	-Inf	1	1	5	19256617	19283440	+	1498	-	-	K16737	R	veNOG01006	-	-	-	-	-
ENSAPLG00020006082	0.128907	0.257815	0	0	-Inf	1	1	1	71909855	71911515	-	510	-	GO:0005515	K19921	TP	veNOG15072	-	-	-	GO:0005515//protein binding;	-
ENSAPLG00020006143	0.112624	0.225248	0	0	-Inf	1	1	VSDN01001252.1	111620	113165	+	1440	-	-	K06856	R	veNOG24595;veNOG22917	-	-	-	-	ko04672(Intestinal immune network for IgA production);ko04145(Phagosome);ko04020(Calcium signaling pathway)
ENSAPLG00020006244	0.112624	0.225248	0	0	-Inf	1	1	32	34826	53984	-	19159	-	-	-	-	-	-	-	-	-	-
ENSAPLG00020006450	0.128907	0.257815	0	0	-Inf	1	1	14	1919012	1919721	-	366	-	-	-	-	-	-	-	-	-	-
ENSAPLG00020006456	0.112624	0.225248	0	0	-Inf	1	1	17	7345843	7361244	-	2342	HNF1A	GO:0001889;GO:0003677;GO:0005634;GO:0006357;GO:0030073;GO:0031016;GO:0045893	K08036	K	veNOG01263;opiNOG18064	HNF1 homeobox A [Source:HGNC Symbol;Acc:HGNC:11621]	GO:0001889//liver development;GO:0006357//regulation of transcription by RNA polymerase II;GO:0030073//insulin secretion;GO:0031016//pancreas development;GO:0045893//positive regulation of transcription, DNA-templated;	GO:0005634//nucleus;	GO:0003677//DNA binding;	-
ENSAPLG00020006578	0.123928	0.247855	0	0	-Inf	1	1	30	999167	1001844	-	1182	-	-	K06712	R	opiNOG50040;veNOG05912	-	-	-	-	-
ENSAPLG00020006812	0.128907	0.257815	0	0	-Inf	1	1	8	17506558	17507232	+	219	-	-	-	-	-	-	-	-	-	-
ENSAPLG00020006829	0.123928	0.247855	0	0	-Inf	1	1	2	116362178	116363203	+	1026	CXCR6	GO:0004930;GO:0004950;GO:0006935;GO:0006954;GO:0007186;GO:0015026;GO:0016021;GO:0016494	K04191	T	veNOG07280	C-X-C motif chemokine receptor 6 [Source:HGNC Symbol;Acc:HGNC:16647]	GO:0006935//chemotaxis;GO:0006954//inflammatory response;GO:0007186//G protein-coupled receptor signaling pathway;	GO:0016021//integral component of membrane;	GO:0004930//G protein-coupled receptor activity;GO:0004950//chemokine receptor activity;GO:0015026//coreceptor activity;GO:0016494//C-X-C chemokine receptor activity;	ko04060(Cytokine-cytokine receptor interaction)
ENSAPLG00020006994	0.112624	0.225248	0	0	-Inf	1	1	1	152096771	152097828	+	1058	-	-	-	R	veNOG28938	-	-	-	-	-
ENSAPLG00020007045	0.123928	0.247855	0	0	-Inf	1	1	2	31101554	31102596	-	1043	-	-	-	R	veNOG28938	-	-	-	-	-
ENSAPLG00020007168	0.128907	0.257815	0	0	-Inf	1	1	2	57050361	57052373	-	1029	MC2R	GO:0004930;GO:0004977;GO:0004978;GO:0007186;GO:0016021	K04200	T	veNOG00979	melanocortin 2 receptor [Source:HGNC Symbol;Acc:HGNC:6930]	GO:0007186//G protein-coupled receptor signaling pathway;	GO:0016021//integral component of membrane;	GO:0004930//G protein-coupled receptor activity;GO:0004977//melanocortin receptor activity;GO:0004978//corticotropin receptor activity;	ko04080(Neuroactive ligand-receptor interaction)
ENSAPLG00020007295	0.112624	0.225248	0	0	-Inf	1	1	16	15420275	15425447	-	1224	-	GO:0008289	-	SV	veNOG04587;aveNOG09905	-	-	-	GO:0008289//lipid binding;	-
ENSAPLG00020007407	0.112624	0.225248	0	0	-Inf	1	1	22	9445726	9446413	-	228	-	-	K20053	T	KOG1215;veNOG06000	-	-	-	-	-
ENSAPLG00020007720	0.128907	0.257815	0	0	-Inf	1	1	14	7128711	7129914	-	1204	-	GO:0003676;GO:0004523;GO:0015074	-	R	veNOG18423;veNOG32789;veNOG34866;veNOG33279	-	GO:0015074//DNA integration;	-	GO:0003676//nucleic acid binding;GO:0004523//RNA-DNA hybrid ribonuclease activity;	-
ENSAPLG00020007933	0.128907	0.257815	0	0	-Inf	1	1	28	4498966	4499926	-	588	C19orf71	-	-	S	veNOG17234	chromosome 19 open reading frame 71 [Source:HGNC Symbol;Acc:HGNC:34496]	-	-	-	-
ENSAPLG00020008152	0.123928	0.247855	0	0	-Inf	1	1	38	1991249	1992184	+	936	-	GO:0004930;GO:0004984;GO:0007186;GO:0016021	K04257	T	opiNOG16630;veNOG08654	-	GO:0007186//G protein-coupled receptor signaling pathway;	GO:0016021//integral component of membrane;	GO:0004930//G protein-coupled receptor activity;GO:0004984//olfactory receptor activity;	-
ENSAPLG00020008154	0.128907	0.257815	0	0	-Inf	1	1	1	187780588	187785164	+	1108	-	-	-	O	veNOG27454;opiNOG27131	-	-	-	-	-
ENSAPLG00020008367	0.112624	0.225248	0	0	-Inf	1	1	7	11421256	11423772	-	2517	-	-	-	R	veNOG28938	-	-	-	-	-
ENSAPLG00020008672	0.112624	0.225248	0	0	-Inf	1	1	30	1204668	1206259	+	1323	-	-	K06252	W	veNOG00393	-	-	-	-	ko04512(ECM-receptor interaction);ko04510(Focal adhesion)
ENSAPLG00020008756	0.112624	0.225248	0	0	-Inf	1	1	3	102223919	102225047	+	1038	-	GO:0003677;GO:0006355;GO:0043565	-	K	veNOG10851	-	GO:0006355//regulation of transcription, DNA-templated;	-	GO:0003677//DNA binding;GO:0043565//sequence-specific DNA binding;	-
ENSAPLG00020009147	0.112624	0.225248	0	0	-Inf	1	1	30	1403719	1408166	+	1443	-	GO:0005515	K06712	R	opiNOG50040;veNOG05912	-	-	-	GO:0005515//protein binding;	-
ENSAPLG00020009289	0.128907	0.257815	0	0	-Inf	1	1	Z	39141348	39145877	+	429	-	GO:0005887	-	S	veNOG09244	-	-	GO:0005887//integral component of plasma membrane;	-	-
ENSAPLG00020009339	0.123928	0.247855	0	0	-Inf	1	1	12	10841838	10843714	+	851	-	-	-	S	veNOG26370	-	-	-	-	-
ENSAPLG00020009468	0.112624	0.225248	0	0	-Inf	1	1	VSDN01001658.1	15873	19434	+	2808	-	GO:0005525	-	R	veNOG02601	-	-	-	GO:0005525//GTP binding;	-
ENSAPLG00020009490	0.123928	0.247855	0	0	-Inf	1	1	18	10558973	10563064	-	1494	-	GO:0005506;GO:0016705;GO:0016712;GO:0020037;GO:0055114	K07413	Q	veNOG28497;veNOG28090	-	GO:0055114//obsolete oxidation-reduction process;	-	GO:0005506//iron ion binding;GO:0016705//oxidoreductase activity, acting on paired donors, with incorporation or reduction of molecular oxygen;GO:0016712//oxidoreductase activity, acting on paired donors, with incorporation or reduction of molecular oxygen, reduced flavin or flavoprotein as one donor, and incorporation of one atom of oxygen;GO:0020037//heme binding;	ko00830(Retinol metabolism);ko00591(Linoleic acid metabolism);ko00590(Arachidonic acid metabolism);ko00140(Steroid hormone biosynthesis)
ENSAPLG00020009615	0.128907	0.257815	0	0	-Inf	1	1	32	1927650	1929462	-	1005	-	-	-	-	-	-	-	-	-	-
ENSAPLG00020009629	0.128907	0.257815	0	0	-Inf	1	1	32	1937272	1944715	+	678	-	-	-	R	veNOG33627;veNOG33684;veNOG24034	-	-	-	-	-
ENSAPLG00020009635	0.128907	0.257815	0	0	-Inf	1	1	32	1940805	1942737	-	1017	-	-	-	-	-	-	-	-	-	-
ENSAPLG00020010010	0.123928	0.247855	0	0	-Inf	1	1	1	207418374	207418742	+	369	-	-	K13825	C	veNOG19183;opiNOG26319;KOG3378	-	-	-	-	-
ENSAPLG00020010017	0.123928	0.247855	0	0	-Inf	1	1	1	207426146	207426367	-	93	-	-	-	-	-	-	-	-	-	-
ENSAPLG00020010023	0.112624	0.225248	0	0	-Inf	1	1	1	207451765	207453528	+	944	-	GO:0004930;GO:0004984;GO:0007186;GO:0016021;GO:0004930;GO:0004984;GO:0007186;GO:0016021	K04257	T	veNOG01794	-	GO:0007186//G protein-coupled receptor signaling pathway;GO:0007186//G protein-coupled receptor signaling pathway;	GO:0016021//integral component of membrane;GO:0016021//integral component of membrane;	GO:0004930//G protein-coupled receptor activity;GO:0004984//olfactory receptor activity;GO:0004930//G protein-coupled receptor activity;GO:0004984//olfactory receptor activity;	-
ENSAPLG00020010293	0.112624	0.225248	0	0	-Inf	1	1	VSDN01000764.1	1136	3764	+	1707	-	-	K16860	I	veNOG03089	-	-	-	-	ko00565(Ether lipid metabolism);ko00564(Glycerophospholipid metabolism)
ENSAPLG00020010430	0.123928	0.247855	0	0	-Inf	1	1	31	779882	781958	+	871	-	GO:0015267;GO:0016020;GO:0055085;GO:0015267;GO:0016020;GO:0055085	K09863	PG	veNOG20692;veNOG05969;veNOG03185	-	GO:0055085//transmembrane transport;GO:0055085//transmembrane transport;	GO:0016020//membrane;GO:0016020//membrane;	GO:0015267//channel activity;GO:0015267//channel activity;	-
ENSAPLG00020010706	0.128907	0.257815	0	0	-Inf	1	1	22	1394802	1592008	-	1185	-	-	-	SR	veNOG05285;veNOG24065	-	-	-	-	-
ENSAPLG00020010984	0.112624	0.225248	0	0	-Inf	1	1	22	5504132	5505577	+	1446	-	-	-	R	veNOG28938	-	-	-	-	-
ENSAPLG00020011114	0.123928	0.247855	0	0	-Inf	1	1	35	5275593	5532945	-	8220	-	GO:0005044;GO:0016020;GO:0005044;GO:0016020;GO:0005044;GO:0016020;GO:0005044;GO:0016020;GO:0005044;GO:0016020	K06545	R	veNOG04547;meNOG06015	-	-	GO:0016020//membrane;GO:0016020//membrane;GO:0016020//membrane;GO:0016020//membrane;GO:0016020//membrane;	GO:0005044//scavenger receptor activity;GO:0005044//scavenger receptor activity;GO:0005044//scavenger receptor activity;GO:0005044//scavenger receptor activity;GO:0005044//scavenger receptor activity;	-
ENSAPLG00020011127	0.123928	0.247855	0	0	-Inf	1	1	27	1173087	1178253	-	1278	BMP10	GO:0008083	K05503	T	veNOG01497	bone morphogenetic protein 10 [Source:HGNC Symbol;Acc:HGNC:20869]	-	-	GO:0008083//growth factor activity;	ko04060(Cytokine-cytokine receptor interaction)
ENSAPLG00020011220	0.112624	0.225248	0	0	-Inf	1	1	18	11406949	11408119	+	846	-	-	-	SR	veNOG12051;opiNOG60957;veNOG34220	-	-	-	-	-
ENSAPLG00020011273	0.123928	0.247855	0	0	-Inf	1	1	15	17252327	17253370	-	393	-	-	-	STR	opiNOG69475;opiNOG34482;euNOG18057;KOG4475	-	-	-	-	-
ENSAPLG00020011426	0.112624	0.225248	0	0	-Inf	1	1	26	782084	783887	-	663	-	-	K13073	T	veNOG14883	-	-	-	-	ko04672(Intestinal immune network for IgA production)
ENSAPLG00020011842	0.123928	0.247855	0	0	-Inf	1	1	2	162121046	162128045	-	1022	-	GO:0005515	K10332	R	veNOG00282	-	-	-	GO:0005515//protein binding;	-
ENSAPLG00020011935	0.128907	0.257815	0	0	-Inf	1	1	2	107417181	107418290	+	621	-	-	-	-	-	-	-	-	-	-
ENSAPLG00020012107	0.112624	0.225248	0	0	-Inf	1	1	3	110547257	110548355	+	1099	-	-	-	R	veNOG28938	-	-	-	-	-
ENSAPLG00020012147	0.112624	0.225248	0	0	-Inf	1	1	VSDN01001272.1	32311	33719	-	1409	-	-	-	R	veNOG30397	-	-	-	-	-
ENSAPLG00020012150	0.112624	0.225248	0	0	-Inf	1	1	VSDN01001274.1	135	5119	-	966	-	GO:0007399;GO:0030154	-	WTPV	veNOG09119	-	GO:0007399//nervous system development;GO:0030154//cell differentiation;	-	-	-
ENSAPLG00020012430	0.112624	0.225248	0	0	-Inf	1	1	VSDN01000588.1	10544	17176	-	1893	-	GO:0005044;GO:0016020	-	SR	veNOG04547;NOG04258	soluble scavenger receptor cysteine-rich domain- containing protein SSC5D [Source:NCBI gene;Acc:101803976]	-	GO:0016020//membrane;	GO:0005044//scavenger receptor activity;	-
ENSAPLG00020012444	0.128907	0.257815	0	0	-Inf	1	1	26	1503389	1509528	+	893	GUCA1B	GO:0005509	K08328	T	veNOG07824	guanylate cyclase activator 1B [Source:NCBI gene;Acc:101790159]	-	-	GO:0005509//calcium ion binding;	ko04744(Phototransduction)
ENSAPLG00020012456	0.123928	0.247855	0	0	-Inf	1	1	3	39052113	39053063	+	234	-	GO:0002080	-	S	veNOG06465	-	-	GO:0002080//acrosomal membrane;	-	-
ENSAPLG00020012788	0.123928	0.247855	0	0	-Inf	1	1	1	80690480	80691924	+	963	-	GO:0004930;GO:0004984;GO:0007186;GO:0016021	K04257	T	veNOG00981	-	GO:0007186//G protein-coupled receptor signaling pathway;	GO:0016021//integral component of membrane;	GO:0004930//G protein-coupled receptor activity;GO:0004984//olfactory receptor activity;	-
ENSAPLG00020013047	0.123928	0.247855	0	0	-Inf	1	1	28	4380739	4387495	+	1937	-	GO:0003677;GO:0006355;GO:0043565	K09332	K	veNOG00760	-	GO:0006355//regulation of transcription, DNA-templated;	-	GO:0003677//DNA binding;GO:0043565//sequence-specific DNA binding;	-
ENSAPLG00020013083	0.123928	0.247855	0	0	-Inf	1	1	16	14841959	14842960	+	597	-	-	K06551	T	veNOG12168;veNOG05698;veNOG33000	-	-	-	-	-
ENSAPLG00020013185	0.112624	0.225248	0	0	-Inf	1	1	32	1323384	1325845	+	1212	-	GO:0002819;GO:0003823;GO:0038023	K06582	TR	veNOG12207;opiNOG65076;veNOG16490;veNOG16011	-	GO:0002819//regulation of adaptive immune response;	-	GO:0003823//antigen binding;GO:0038023//signaling receptor activity;	-
ENSAPLG00020013223	0.128907	0.257815	0	0	-Inf	1	1	25	6258479	6262427	+	951	-	GO:0003841;GO:0008654;GO:0016020;GO:0016746	K13509	I	veNOG00350	-	GO:0008654//phospholipid biosynthetic process;	GO:0016020//membrane;	GO:0003841//1-acylglycerol-3-phosphate O-acyltransferase activity;GO:0016746//acyltransferase activity;	ko00564(Glycerophospholipid metabolism);ko00561(Glycerolipid metabolism)
ENSAPLG00020013315	0.123928	0.247855	0	0	-Inf	1	1	25	7252262	7252855	-	366	-	GO:0005200;GO:0005882	-	S	veNOG30275	-	-	GO:0005882//intermediate filament;	GO:0005200//structural constituent of cytoskeleton;	-
ENSAPLG00020013323	0.128907	0.257815	0	0	-Inf	1	1	25	7315371	7316355	+	462	-	-	-	TR	veNOG27195;veNOG24859;veNOG23275;veNOG24004	-	-	-	-	-
ENSAPLG00020013324	0.128907	0.257815	0	0	-Inf	1	1	25	7318181	7318486	-	306	-	GO:0005200;GO:0005882	-	-	-	-	-	GO:0005882//intermediate filament;	GO:0005200//structural constituent of cytoskeleton;	-
ENSAPLG00020013368	0.112624	0.225248	0	0	-Inf	1	1	24	3702770	3705309	-	1216	SLC30A2	GO:0006812;GO:0008324;GO:0016021;GO:0055085;GO:0006812;GO:0008324;GO:0016021;GO:0055085;GO:0006812;GO:0008324;GO:0016021;GO:0055085	K14689	P	veNOG02916	solute carrier family 30 member 2 [Source:HGNC Symbol;Acc:HGNC:11013]	GO:0006812//cation transport;GO:0055085//transmembrane transport;GO:0006812//cation transport;GO:0055085//transmembrane transport;GO:0006812//cation transport;GO:0055085//transmembrane transport;	GO:0016021//integral component of membrane;GO:0016021//integral component of membrane;GO:0016021//integral component of membrane;	GO:0008324//cation transmembrane transporter activity;GO:0008324//cation transmembrane transporter activity;GO:0008324//cation transmembrane transporter activity;	-
ENSAPLG00020013380	0.123928	0.247855	0	0	-Inf	1	1	15	3015821	3017673	-	606	-	GO:0003779;GO:0005856;GO:0007605;GO:0016459	K10361	Z	veNOG06839	-	GO:0007605//sensory perception of sound;	GO:0005856//cytoskeleton;GO:0016459//myosin complex;	GO:0003779//actin binding;	-
ENSAPLG00020013571	0.123928	0.247855	0	0	-Inf	1	1	2	11801028	11803546	+	2519	-	-	-	R	veNOG28938	-	-	-	-	-
ENSAPLG00020013584	0.112624	0.225248	0	0	-Inf	1	1	24	3749639	3750350	-	339	-	-	K16766	S	veNOG01708	-	-	-	-	-
ENSAPLG00020013623	0.112624	0.225248	0	0	-Inf	1	1	16	4341454	4344177	-	487	-	GO:0004672;GO:0005524;GO:0006468	K13303	T	veNOG12986	-	GO:0006468//protein phosphorylation;	-	GO:0004672//protein kinase activity;GO:0005524//ATP binding;	ko04068(FoxO signaling pathway)
ENSAPLG00020013822	0.112624	0.225248	0	0	-Inf	1	1	2	49675115	49676110	+	996	-	GO:0004930;GO:0007186;GO:0008188;GO:0016021	K05268	T	veNOG00938	-	GO:0007186//G protein-coupled receptor signaling pathway;	GO:0016021//integral component of membrane;	GO:0004930//G protein-coupled receptor activity;GO:0008188//neuropeptide receptor activity;	ko04080(Neuroactive ligand-receptor interaction)
ENSAPLG00020013924	0.128907	0.257815	0	0	-Inf	1	1	1	173179678	173183211	-	3534	-	-	-	S	veNOG15332;veNOG35426	-	-	-	-	-
ENSAPLG00020013958	0.112624	0.225248	0	0	-Inf	1	1	14	12176041	12178088	-	603	-	-	K16494	S	veNOG00220	-	-	-	-	-
ENSAPLG00020014472	0.112624	0.225248	0	0	-Inf	1	1	25	4954842	5086297	+	1063	-	GO:0005200;GO:0005882;GO:0005200;GO:0005882;GO:0005200;GO:0005882	-	S	veNOG30275	-	-	GO:0005882//intermediate filament;GO:0005882//intermediate filament;GO:0005882//intermediate filament;	GO:0005200//structural constituent of cytoskeleton;GO:0005200//structural constituent of cytoskeleton;GO:0005200//structural constituent of cytoskeleton;	-
ENSAPLG00020014487	0.112624	0.225248	0	0	-Inf	1	1	25	5041837	5055957	+	622	-	GO:0005200;GO:0005882	-	S	veNOG30275	-	-	GO:0005882//intermediate filament;	GO:0005200//structural constituent of cytoskeleton;	-
ENSAPLG00020014500	0.112624	0.225248	0	0	-Inf	1	1	22	11374301	11375791	-	1491	-	-	-	R	veNOG28938	-	-	-	-	-
ENSAPLG00020014523	0.112624	0.225248	0	0	-Inf	1	1	22	12110245	12111020	-	681	-	-	-	S	veNOG12481	-	-	-	-	-
ENSAPLG00020014628	0.123928	0.247855	0	0	-Inf	1	1	31	2481408	2488112	-	1629	-	GO:0045095;GO:0045095	K07605	SZ	maNOG14371;veNOG01519	-	-	GO:0045095//keratin filament;GO:0045095//keratin filament;	-	-
ENSAPLG00020014873	0.112624	0.225248	0	0	-Inf	1	1	28	1918036	1922654	+	2405	-	-	-	R	veNOG11846	-	-	-	-	-
ENSAPLG00020014899	0.112624	0.225248	0	0	-Inf	1	1	2	40864268	40866227	-	1960	-	-	-	R	veNOG28938	-	-	-	-	-
ENSAPLG00020015094	0.128907	0.257815	0	0	-Inf	1	1	9	661079	668012	-	663	CLRN1	-	-	S	veNOG10986	clarin 1 [Source:HGNC Symbol;Acc:HGNC:12605]	-	-	-	-
ENSAPLG00020015126	0.128907	0.257815	0	0	-Inf	1	1	26	4273990	4274722	+	546	-	-	-	S	KOG3850;veNOG00745	-	-	-	-	-
ENSAPLG00020015149	0.128907	0.257815	0	0	-Inf	1	1	1	2264849	2267533	+	1128	CPA1	GO:0004180;GO:0004181;GO:0006508;GO:0008270	K08779	R	veNOG01094	carboxypeptidase A1 [Source:HGNC Symbol;Acc:HGNC:2296]	GO:0006508//proteolysis;	-	GO:0004180//carboxypeptidase activity;GO:0004181//metallocarboxypeptidase activity;GO:0008270//zinc ion binding;	-
ENSAPLG00020015233	0.128907	0.257815	0	0	-Inf	1	1	VSDN01000846.1	24634	25928	+	1295	-	-	-	R	veNOG28938	-	-	-	-	-
ENSAPLG00020015270	0.123928	0.247855	0	0	-Inf	1	1	VSDN01000883.1	3379	4338	-	960	-	GO:0004930;GO:0004984;GO:0007186;GO:0016021	K04257	T	veNOG08654	olfactory receptor 14A16-like [Source:NCBI gene;Acc:113842036]	GO:0007186//G protein-coupled receptor signaling pathway;	GO:0016021//integral component of membrane;	GO:0004930//G protein-coupled receptor activity;GO:0004984//olfactory receptor activity;	-
ENSAPLG00020015363	0.112624	0.225248	0	0	-Inf	1	1	3	984322	985387	-	447	-	-	-	S	veNOG19453	-	-	-	-	-
ENSAPLG00020015451	0.128907	0.257815	0	0	-Inf	1	1	14	17827894	17839061	+	1336	-	GO:0003700;GO:0005634;GO:0006355;GO:0043565	-	K	veNOG14823	-	GO:0006355//regulation of transcription, DNA-templated;	GO:0005634//nucleus;	GO:0003700//DNA-binding transcription factor activity;GO:0043565//sequence-specific DNA binding;	-
ENSAPLG00020015499	0.128907	0.257815	0	0	-Inf	1	1	29	195026	195742	-	717	-	GO:0004930;GO:0004984;GO:0007186;GO:0016021	K04257	T	veNOG08654	-	GO:0007186//G protein-coupled receptor signaling pathway;	GO:0016021//integral component of membrane;	GO:0004930//G protein-coupled receptor activity;GO:0004984//olfactory receptor activity;	-
ENSAPLG00020015808	0.123928	0.247855	0	0	-Inf	1	1	10	9908024	9910317	-	1065	GNAT1	GO:0003924;GO:0005525;GO:0007165;GO:0007186;GO:0007188;GO:0019001;GO:0031683	K04631	TR	NOG13546;veNOG08410	G protein subunit alpha transducin 1 [Source:HGNC Symbol;Acc:HGNC:4393]	GO:0007165//signal transduction;GO:0007186//G protein-coupled receptor signaling pathway;GO:0007188//adenylate cyclase-modulating G protein-coupled receptor signaling pathway;	-	GO:0003924//GTPase activity;GO:0005525//GTP binding;GO:0019001//guanyl nucleotide binding;GO:0031683//G-protein beta/gamma-subunit complex binding;	ko04744(Phototransduction)
ENSAPLG00020015877	0.128907	0.257815	0	0	-Inf	1	1	1	21820957	21824775	-	873	-	GO:0016021;GO:0016021	K06571	S	veNOG03208	-	-	GO:0016021//integral component of membrane;GO:0016021//integral component of membrane;	-	-
ENSAPLG00020016004	0.128907	0.257815	0	0	-Inf	1	1	2	97628358	97629537	-	1180	-	-	-	RL	COG2801;veNOG22086	-	-	-	-	-
ENSAPLG00020016010	0.123928	0.247855	0	0	-Inf	1	1	4	61601999	61602684	+	264	-	-	-	-	-	-	-	-	-	-
ENSAPLG00020016052	0.128907	0.257815	0	0	-Inf	1	1	VSDN01000054.1	29216	31881	-	1180	-	-	K10057	TV	veNOG29691;veNOG08839;veNOG16786	-	-	-	-	-
ENSAPLG00020016211	0.123928	0.247855	0	0	-Inf	1	1	1	23907413	23944340	-	2509	SPAM1	GO:0003824;GO:0004415;GO:0005975;GO:0007342	K01197	G	veNOG01259	sperm adhesion molecule 1 [Source:NCBI gene;Acc:106014259]	GO:0005975//carbohydrate metabolic process;GO:0007342//fusion of sperm to egg plasma membrane involved in single fertilization;	-	GO:0003824//catalytic activity;GO:0004415//hyalurononglucosaminidase activity;	ko04142(Lysosome);ko00531(Glycosaminoglycan degradation)
ENSAPLG00020016383	0.123928	0.247855	0	0	-Inf	1	1	8	27918776	27919632	+	492	-	-	-	S	veNOG17513	-	-	-	-	-
ENSAPLG00020016444	0.128907	0.257815	0	0	-Inf	1	1	20	6228741	6230499	-	884	-	-	-	K	veNOG11361;opiNOG15806	-	-	-	-	-
ENSAPLG00020016451	0.112624	0.225248	0	0	-Inf	1	1	20	6232959	6234130	-	466	-	GO:0005576;GO:0006955;GO:0008009	K05514	WR	veNOG26167;opiNOG47132	-	GO:0006955//immune response;	GO:0005576//extracellular region;	GO:0008009//chemokine activity;	ko04060(Cytokine-cytokine receptor interaction)
ENSAPLG00020016538	0.123928	0.247855	0	0	-Inf	1	1	21	2336424	2339987	+	1308	-	GO:0004930;GO:0007186;GO:0016021	K04162	T	veNOG15869	5-hydroxytryptamine receptor 6 [Source:NCBI gene;Acc:101793522]	GO:0007186//G protein-coupled receptor signaling pathway;	GO:0016021//integral component of membrane;	GO:0004930//G protein-coupled receptor activity;	ko04080(Neuroactive ligand-receptor interaction);ko04020(Calcium signaling pathway)
ENSAPLG00020016612	0.112624	0.225248	0	0	-Inf	1	1	13	8153756	8157376	-	1245	SLC38A8	-	K14994	E	veNOG03842	solute carrier family 38 member 8 [Source:HGNC Symbol;Acc:HGNC:32434]	-	-	-	-
ENSAPLG00020016683	0.123928	0.247855	0	0	-Inf	1	1	1	48762110	48763632	-	507	-	-	-	T	veNOG06701	-	-	-	-	-
ENSAPLG00020016754	0.128907	0.257815	0	0	-Inf	1	1	9	6947827	6949231	+	1405	-	-	-	R	veNOG28938	-	-	-	-	-
ENSAPLG00020016840	0.128907	0.257815	0	0	-Inf	1	1	13	9265268	9266175	+	315	-	GO:0003824;GO:0004731;GO:0006139;GO:0009116	K03783	F	veNOG02709	-	GO:0006139//nucleobase-containing compound metabolic process;GO:0009116//nucleoside metabolic process;	-	GO:0003824//catalytic activity;GO:0004731//purine-nucleoside phosphorylase activity;	ko00760(Nicotinate and nicotinamide metabolism);ko00240(Pyrimidine metabolism);ko00230(Purine metabolism)
ENSAPLG00020017120	0.123928	0.247855	0	0	-Inf	1	1	9	14866905	14873916	-	3276	ANO7	GO:0061588	K19501	S	veNOG10804	anoctamin 7 [Source:HGNC Symbol;Acc:HGNC:31677]	GO:0061588//calcium activated phospholipid scrambling;	-	-	-
ENSAPLG00020017186	0.112624	0.225248	0	0	-Inf	1	1	11	9239484	9241286	+	1803	-	-	-	S	veNOG15332;veNOG35426	-	-	-	-	-
ENSAPLG00020017828	0.123928	0.247855	0	0	-Inf	1	1	7	3520722	3545570	+	2676	DHX32	GO:0004386;GO:0004386;GO:0004386;GO:0004386;GO:0004386;GO:0004386;GO:0004386;GO:0004386	K18994	A	veNOG04553	DEAH-box helicase 32 (putative) [Source:HGNC Symbol;Acc:HGNC:16717]	-	-	GO:0004386//helicase activity;GO:0004386//helicase activity;GO:0004386//helicase activity;GO:0004386//helicase activity;GO:0004386//helicase activity;GO:0004386//helicase activity;GO:0004386//helicase activity;GO:0004386//helicase activity;	-
ENSAPLG00020017916	0.112624	0.225248	0	0	-Inf	1	1	7	4662744	4664864	-	1300	HMX2	GO:0003677;GO:0006355;GO:0043565	K09349	K	veNOG09383	H6 family homeobox 2 [Source:HGNC Symbol;Acc:HGNC:5018]	GO:0006355//regulation of transcription, DNA-templated;	-	GO:0003677//DNA binding;GO:0043565//sequence-specific DNA binding;	-
ENSAPLG00020018114	0.112624	0.225248	0	0	-Inf	1	1	25	2358151	2359083	-	933	GJD3	GO:0005922;GO:0007154	K07627	S	veNOG18189	gap junction protein delta 3 [Source:HGNC Symbol;Acc:HGNC:19147]	GO:0007154//cell communication;	GO:0005922//connexin complex;	-	-
ENSAPLG00020018116	0.128907	0.257815	0	0	-Inf	1	1	1	59517334	59518971	+	1233	-	GO:0003700;GO:0005634;GO:0006355;GO:0043565	-	K	veNOG14823	-	GO:0006355//regulation of transcription, DNA-templated;	GO:0005634//nucleus;	GO:0003700//DNA-binding transcription factor activity;GO:0043565//sequence-specific DNA binding;	-
ENSAPLG00020018271	0.123928	0.247855	0	0	-Inf	1	1	6	11002859	11003628	+	372	-	GO:0006805;GO:0009410;GO:0046983	K09093	K	veNOG06749	-	GO:0006805//xenobiotic metabolic process;GO:0009410//response to xenobiotic stimulus;	-	GO:0046983//protein dimerization activity;	-
ENSAPLG00020005559	31.4403	0	62.8806	Inf	Inf	4.51738e-32	2.14638e-31	16	11414296	11421882	+	2085	CDH26	GO:0005509;GO:0007156;GO:0016020;GO:0098609	-	S	veNOG13449	cadherin 26 [Source:HGNC Symbol;Acc:HGNC:15902]	GO:0007156//homophilic cell adhesion via plasma membrane adhesion molecules;GO:0098609//cell-cell adhesion;	GO:0016020//membrane;	GO:0005509//calcium ion binding;	-
ENSAPLG00020014694	20.2499	0	40.4997	Inf	Inf	5.88099e-18	1.79285e-17	2	36419272	36427087	-	1617	MCMDC2	GO:0003677;GO:0005524;GO:0006270	-	L	veNOG14402	minichromosome maintenance domain containing 2 [Source:HGNC Symbol;Acc:HGNC:26368]	GO:0006270//DNA replication initiation;	-	GO:0003677//DNA binding;GO:0005524//ATP binding;	-
ENSAPLG00020009161	15.7081	0	31.4162	Inf	Inf	6.80498e-16	1.93443e-15	30	1438800	1447848	+	948	-	GO:0005515	K06712	OR	veNOG01728;veNOG05912;opiNOG04333	-	-	-	GO:0005515//protein binding;	-
ENSAPLG00020013515	17.233	0	34.4659	Inf	Inf	6.9415e-14	1.83213e-13	2	8825329	8839289	+	1569	-	GO:0004623;GO:0005509;GO:0006644;GO:0016042;GO:0050482	-	I	veNOG01760	-	GO:0006644//phospholipid metabolic process;GO:0016042//lipid catabolic process;GO:0050482//arachidonic acid secretion;	-	GO:0004623//phospholipase A2 activity;GO:0005509//calcium ion binding;	-
ENSAPLG00020000203	9.77619	0	19.5524	Inf	Inf	1.15191e-10	2.67816e-10	1	78589617	78607891	+	2673	SLCO1A2	GO:0005515;GO:0016020;GO:0055085;GO:0005515;GO:0016020;GO:0055085;GO:0005515;GO:0016020;GO:0055085	K03460	Q	veNOG04692	solute carrier organic anion transporter family member 1A2 [Source:NCBI gene;Acc:101802312]	GO:0055085//transmembrane transport;GO:0055085//transmembrane transport;GO:0055085//transmembrane transport;	GO:0016020//membrane;GO:0016020//membrane;GO:0016020//membrane;	GO:0005515//protein binding;GO:0005515//protein binding;GO:0005515//protein binding;	-
ENSAPLG00020011151	8.22344	0	16.4469	Inf	Inf	2.6783e-08	5.63406e-08	3	88876985	88881720	-	474	-	GO:0004930;GO:0007186;GO:0016021	-	R	veNOG15812	-	GO:0007186//G protein-coupled receptor signaling pathway;	GO:0016021//integral component of membrane;	GO:0004930//G protein-coupled receptor activity;	-
ENSAPLG00020001732	9.61841	0	19.2368	Inf	Inf	6.06589e-08	1.2575e-07	1	42807504	42898294	+	6677	-	GO:0005515;GO:0007605;GO:0046373;GO:0046556;GO:0005515;GO:0007605;GO:0046373;GO:0046556	-	WV	veNOG00082	-	GO:0007605//sensory perception of sound;GO:0046373//L-arabinose metabolic process;GO:0007605//sensory perception of sound;GO:0046373//L-arabinose metabolic process;	-	GO:0005515//protein binding;GO:0046556//alpha-L-arabinofuranosidase activity;GO:0005515//protein binding;GO:0046556//alpha-L-arabinofuranosidase activity;	-
ENSAPLG00020016235	6.97814	0	13.9563	Inf	Inf	1.01461e-07	2.07847e-07	1	24239627	24261527	+	2258	SLC13A1	GO:0016020;GO:0022857;GO:0055085	K14444	P	veNOG04706	solute carrier family 13 member 1 [Source:HGNC Symbol;Acc:HGNC:10916]	GO:0055085//transmembrane transport;	GO:0016020//membrane;	GO:0022857//transmembrane transporter activity;	-
ENSAPLG00020008322	13.1311	0	26.2623	Inf	Inf	1.03704e-07	2.12246e-07	13	10303442	10311672	-	1719	CETP	GO:0008289;GO:0034364;GO:0043691;GO:0120020;GO:0008289;GO:0034364;GO:0043691;GO:0120020	K16835	V	veNOG00828	Anas platyrhynchos cholesteryl ester transfer protein (CETP), mRNA. [Source:RefSeq mRNA;Acc:NM_001310834]	GO:0043691//reverse cholesterol transport;GO:0043691//reverse cholesterol transport;	GO:0034364//high-density lipoprotein particle;GO:0034364//high-density lipoprotein particle;	GO:0008289//lipid binding;GO:0120020//cholesterol transfer activity;GO:0008289//lipid binding;GO:0120020//cholesterol transfer activity;	-
ENSAPLG00020012248	7.36712	0	14.7342	Inf	Inf	1.41131e-07	2.86885e-07	21	3255147	3257556	+	860	-	GO:0005179;GO:0005576	K12336	R	veNOG34371	-	-	GO:0005576//extracellular region;	GO:0005179//hormone activity;	ko04270(Vascular smooth muscle contraction)
ENSAPLG00020013456	6.61492	0	13.2298	Inf	Inf	2.7831e-07	5.57014e-07	7	18695438	18700302	+	1128	-	GO:0008083	-	T	veNOG15549	-	-	-	GO:0008083//growth factor activity;	-
ENSAPLG00020001243	8.91021	0	17.8204	Inf	Inf	2.82664e-07	5.65581e-07	1	127016910	127019189	+	2280	-	GO:0003676;GO:0004523	-	RL	COG2801;veNOG22086	-	-	-	GO:0003676//nucleic acid binding;GO:0004523//RNA-DNA hybrid ribonuclease activity;	-
ENSAPLG00020007358	9.06953	0	18.1391	Inf	Inf	2.83336e-07	5.66854e-07	18	5923268	5929140	-	535	C17orf67	-	-	S	veNOG25328	chromosome 17 open reading frame 67 [Source:HGNC Symbol;Acc:HGNC:27900]	-	-	-	-
ENSAPLG00020000586	8.7235	0	17.447	Inf	Inf	3.43931e-07	6.85266e-07	5	29597589	29607021	+	1338	-	GO:0004497;GO:0004510;GO:0005506;GO:0009072;GO:0016714;GO:0042427;GO:0055114	K00502	E	veNOG09363	-	GO:0009072//aromatic amino acid family metabolic process;GO:0042427//serotonin biosynthetic process;GO:0055114//obsolete oxidation-reduction process;	-	GO:0004497//monooxygenase activity;GO:0004510//tryptophan 5-monooxygenase activity;GO:0005506//iron ion binding;GO:0016714//oxidoreductase activity, acting on paired donors, with incorporation or reduction of molecular oxygen, reduced pteridine as one donor, and incorporation of one atom of oxygen;	ko00790(Folate biosynthesis);ko00380(Tryptophan metabolism)
ENSAPLG00020000142	6.25865	0	12.5173	Inf	Inf	5.10959e-07	1.01018e-06	1	141649022	141684897	+	4146	SLC9A4	GO:0006812;GO:0006814;GO:0006885;GO:0015299;GO:0015385;GO:0016021;GO:0055085	K13961	P	veNOG04287	solute carrier family 9 member A4 [Source:HGNC Symbol;Acc:HGNC:11077]	GO:0006812//cation transport;GO:0006814//sodium ion transport;GO:0006885//regulation of pH;GO:0055085//transmembrane transport;	GO:0016021//integral component of membrane;	GO:0015299//solute:proton antiporter activity;GO:0015385//sodium:proton antiporter activity;	-
ENSAPLG00020014877	5.60999	0	11.22	Inf	Inf	2.47516e-06	4.72608e-06	2	39793762	39801141	+	2267	CYP7A1	GO:0004497;GO:0005506;GO:0006699;GO:0006707;GO:0008123;GO:0016705;GO:0020037;GO:0042632;GO:0055114;GO:0071333	K00489	Q	veNOG15579	Anas platyrhynchos cholesterol 7-alpha- monooxygenase (LOC101790267), mRNA. [Source:RefSeq mRNA;Acc:NM_001310351]	GO:0006699//bile acid biosynthetic process;GO:0006707//cholesterol catabolic process;GO:0042632//cholesterol homeostasis;GO:0055114//obsolete oxidation-reduction process;GO:0071333//cellular response to glucose stimulus;	-	GO:0004497//monooxygenase activity;GO:0005506//iron ion binding;GO:0008123//cholesterol 7-alpha-monooxygenase activity;GO:0016705//oxidoreductase activity, acting on paired donors, with incorporation or reduction of molecular oxygen;GO:0020037//heme binding;	ko03320(PPAR signaling pathway);ko00140(Steroid hormone biosynthesis);ko00120(Primary bile acid biosynthesis)
ENSAPLG00020001684	5.05629	0	10.1126	Inf	Inf	1.13787e-05	2.09262e-05	1	110377208	110377876	-	669	-	GO:0005198;GO:0005923;GO:0016021	K06087	S	veNOG14282	-	-	GO:0005923//bicellular tight junction;GO:0016021//integral component of membrane;	GO:0005198//structural molecule activity;	ko04530(Tight junction);ko04514(Cell adhesion molecules)
ENSAPLG00020001325	10.5156	0	21.0311	Inf	Inf	2.7186e-05	4.89562e-05	3	4025793	4026574	+	192	-	-	-	-	-	-	-	-	-	-
ENSAPLG00020000620	5.49034	0	10.9807	Inf	Inf	4.31691e-05	7.69025e-05	1	51990531	52004049	+	1968	TSPAN19	GO:0016021;GO:0016021	K17358	S	veNOG18490	tetraspanin 19 [Source:HGNC Symbol;Acc:HGNC:31886]	-	GO:0016021//integral component of membrane;GO:0016021//integral component of membrane;	-	-
ENSAPLG00020012612	4.21608	0	8.43217	Inf	Inf	6.2083e-05	0.00010968	1	79054419	79229896	+	2474	ANO2	GO:0046983;GO:0046983	K19497	P	veNOG06844	anoctamin 2 [Source:HGNC Symbol;Acc:HGNC:1183]	-	-	GO:0046983//protein dimerization activity;GO:0046983//protein dimerization activity;	-
ENSAPLG00020007216	4.11254	0	8.22509	Inf	Inf	9.85467e-05	0.000172051	9	9694514	9702169	+	822	-	GO:0005506;GO:0016705;GO:0020037;GO:0055114	K17857	Q	COG2124;veNOG12165;veNOG28922;opiNOG07534	-	GO:0055114//obsolete oxidation-reduction process;	-	GO:0005506//iron ion binding;GO:0016705//oxidoreductase activity, acting on paired donors, with incorporation or reduction of molecular oxygen;GO:0020037//heme binding;	-
ENSAPLG00020017530	4.03689	0	8.07378	Inf	Inf	0.000103024	0.000179605	4	4520198	4523741	-	1404	LRIT3	GO:0005515	-	T	veNOG00849	leucine rich repeat, Ig-like and transmembrane domains 3 [Source:HGNC Symbol;Acc:HGNC:24783]	-	-	GO:0005515//protein binding;	-
ENSAPLG00020008040	3.88664	0	7.77328	Inf	Inf	0.000180204	0.000309174	1	83626386	83633552	+	433	-	GO:0004866;GO:0004869	K13907	R	veNOG25159	-	-	-	GO:0004866//endopeptidase inhibitor activity;GO:0004869//cysteine-type endopeptidase inhibitor activity;	-
ENSAPLG00020002954	10.5139	0	21.0278	Inf	Inf	0.0002046	0.000349605	1	83150742	83155388	-	1280	GNB3	GO:0005515;GO:0007165;GO:0005515;GO:0007165	K07825	R	veNOG01770	G protein subunit beta 3 [Source:HGNC Symbol;Acc:HGNC:4400]	GO:0007165//signal transduction;GO:0007165//signal transduction;	-	GO:0005515//protein binding;GO:0005515//protein binding;	ko04371(Apelin signaling pathway)
ENSAPLG00020009890	3.57708	0	7.15415	Inf	Inf	0.000301687	0.000510182	7	37116096	37119977	+	369	-	GO:0003676;GO:0003727;GO:0016556;GO:0030895	-	A	veNOG00343	-	GO:0016556//mRNA modification;	GO:0030895//apolipoprotein B mRNA editing enzyme complex;	GO:0003676//nucleic acid binding;GO:0003727//single-stranded RNA binding;	-
ENSAPLG00020017309	3.46118	0	6.92236	Inf	Inf	0.000323604	0.000545882	7	15737557	15738486	-	930	-	GO:0008146	K01024	O	veNOG06789	heparan sulfate glucosamine 3-O-sulfotransferase 1 [Source:NCBI gene;Acc:101804190]	-	-	GO:0008146//sulfotransferase activity;	ko00534(Glycosaminoglycan biosynthesis - heparan sulfate / heparin)
ENSAPLG00020012464	3.30611	0	6.61222	Inf	Inf	0.00052936	0.000880759	6	38921837	38951804	-	1981	ACVR1C	GO:0004672;GO:0004675;GO:0005524;GO:0006468;GO:0007178;GO:0016020;GO:0004672;GO:0004675;GO:0005524;GO:0006468;GO:0007178;GO:0016020	K13568	T	veNOG01576	activin A receptor type 1C [Source:HGNC Symbol;Acc:HGNC:18123]	GO:0006468//protein phosphorylation;GO:0007178//transmembrane receptor protein serine/threonine kinase signaling pathway;GO:0006468//protein phosphorylation;GO:0007178//transmembrane receptor protein serine/threonine kinase signaling pathway;	GO:0016020//membrane;GO:0016020//membrane;	GO:0004672//protein kinase activity;GO:0004675//transmembrane receptor protein serine/threonine kinase activity;GO:0005524//ATP binding;GO:0004672//protein kinase activity;GO:0004675//transmembrane receptor protein serine/threonine kinase activity;GO:0005524//ATP binding;	ko04350(TGF-beta signaling pathway);ko04060(Cytokine-cytokine receptor interaction)
ENSAPLG00020014955	4.11949	0	8.23897	Inf	Inf	0.000659264	0.00109002	1	68662874	68710364	-	1941	PLCZ1	GO:0004435;GO:0004629;GO:0005829;GO:0006629;GO:0006816;GO:0007165;GO:0007343;GO:0008081;GO:0035556	K05861	I	veNOG07456;KOG0169	phospholipase C zeta 1 [Source:HGNC Symbol;Acc:HGNC:19218]	GO:0006629//lipid metabolic process;GO:0006816//calcium ion transport;GO:0007165//signal transduction;GO:0007343//egg activation;GO:0035556//intracellular signal transduction;	GO:0005829//cytosol;	GO:0004435//phosphatidylinositol phospholipase C activity;GO:0004629//phospholipase C activity;GO:0008081//phosphoric diester hydrolase activity;	ko04114(Oocyte meiosis);ko04070(Phosphatidylinositol signaling system);ko04020(Calcium signaling pathway);ko00562(Inositol phosphate metabolism)
ENSAPLG00020001309	3.31093	0	6.62187	Inf	Inf	0.000754702	0.00124333	2	128273606	128281354	-	1122	FAM221A	-	-	S	veNOG13615	family with sequence similarity 221 member A [Source:NCBI gene;Acc:101798868]	-	-	-	-
ENSAPLG00020007352	3.23316	0	6.46632	Inf	Inf	0.000826663	0.00135772	1	76712924	76718080	+	354	SPX	GO:0005184	-	S	veNOG23452	spexin hormone [Source:HGNC Symbol;Acc:HGNC:28139]	-	-	GO:0005184//neuropeptide hormone activity;	-
ENSAPLG00020006926	3.12691	0	6.25383	Inf	Inf	0.000879466	0.00144171	2	29576441	29580861	+	857	PMP2	GO:0008289;GO:0043209;GO:0061024	-	I	veNOG19548	myelin P2 protein [Source:NCBI gene;Acc:101792815]	GO:0061024//membrane organization;	GO:0043209//myelin sheath;	GO:0008289//lipid binding;	-
ENSAPLG00020013065	3.08667	0	6.17335	Inf	Inf	0.000900876	0.00147525	6	23556740	23557003	-	264	-	-	K13421	F	veNOG07862	-	-	-	-	ko00983(Drug metabolism - other enzymes);ko00240(Pyrimidine metabolism)
ENSAPLG00020010225	4.16137	0	8.32274	Inf	Inf	0.00116005	0.00188324	5	64901311	64902491	-	360	PTH	GO:0005179;GO:0005576;GO:0006874	K05261	K	veNOG23345	parathyroid hormone [Source:NCBI gene;Acc:101798641]	GO:0006874//cellular calcium ion homeostasis;	GO:0005576//extracellular region;	GO:0005179//hormone activity;	ko04080(Neuroactive ligand-receptor interaction)
ENSAPLG00020017770	2.94772	0	5.89544	Inf	Inf	0.00146226	0.00235861	12	13674128	13674307	+	180	CTXND1	-	-	S	veNOG26321	cortexin domain containing 1 [Source:NCBI gene;Acc:106019410]	-	-	-	-
ENSAPLG00020003638	4.44787	0	8.89575	Inf	Inf	0.0018389	0.00294356	15	6145550	6146623	-	1074	GPER1	GO:0004930;GO:0007186;GO:0016021	K04246	T	veNOG02791	G protein-coupled estrogen receptor 1 [Source:NCBI gene;Acc:101792901]	GO:0007186//G protein-coupled receptor signaling pathway;	GO:0016021//integral component of membrane;	GO:0004930//G protein-coupled receptor activity;	-
ENSAPLG00020000202	2.96219	0	5.92438	Inf	Inf	0.00210446	0.0033528	4	50890073	50945324	+	1854	GABRG1	GO:0004888;GO:0004890;GO:0005216;GO:0005230;GO:0006811;GO:0006821;GO:0007214;GO:0016021;GO:0034220	K05186	T	veNOG08111	gamma-aminobutyric acid type A receptor subunit gamma1 [Source:NCBI gene;Acc:101796491]	GO:0006811//ion transport;GO:0006821//chloride transport;GO:0007214//gamma-aminobutyric acid signaling pathway;GO:0034220//ion transmembrane transport;	GO:0016021//integral component of membrane;	GO:0004888//transmembrane signaling receptor activity;GO:0004890//GABA-A receptor activity;GO:0005216//ion channel activity;GO:0005230//extracellular ligand-gated ion channel activity;	ko04080(Neuroactive ligand-receptor interaction)
ENSAPLG00020013474	2.39778	0	4.79555	Inf	Inf	0.00452991	0.00700142	7	19228380	19300949	+	8108	FRMPD2	GO:0004725;GO:0005515;GO:0005856;GO:0006470;GO:0016311;GO:0016791	K02374	T	veNOG03019;veNOG03904	FERM and PDZ domain containing 2 [Source:NCBI gene;Acc:101795918]	GO:0006470//protein dephosphorylation;GO:0016311//dephosphorylation;	GO:0005856//cytoskeleton;	GO:0004725//protein tyrosine phosphatase activity;GO:0005515//protein binding;GO:0016791//phosphatase activity;	ko04210(Apoptosis)
ENSAPLG00020018254	2.43319	0	4.86638	Inf	Inf	0.00673162	0.0102438	15	10504037	10683825	+	2250	SHISA9	-	-	R	veNOG10011	shisa family member 9 [Source:NCBI gene;Acc:101800879]	-	-	-	-
ENSAPLG00020012732	2.26847	0	4.53694	Inf	Inf	0.00731712	0.0111065	1	80417668	80432680	-	2265	-	-	K10075	TV	veNOG10896;veNOG31733;KOG4297	C-type lectin domain family 2 member B [Source:NCBI gene;Acc:101804866]	-	-	-	-
ENSAPLG00020000406	2.22823	0	4.45646	Inf	Inf	0.00749052	0.0113598	1	135658139	135672084	+	1911	-	GO:0003824;GO:0008484	K12374	R	veNOG03595	-	-	-	GO:0003824//catalytic activity;GO:0008484//sulfuric ester hydrolase activity;	-
ENSAPLG00020016533	2.20729	0	4.41458	Inf	Inf	0.00758377	0.0114945	8	29500783	29513088	-	1340	-	GO:0046872	K15707	O	veNOG20249;KOG2164	-	-	-	GO:0046872//metal ion binding;	-
ENSAPLG00020010205	3.18539	0	6.37078	Inf	Inf	0.00904965	0.0136116	13	18155391	18173493	+	2932	ATP2C2	GO:0000166;GO:0005388;GO:0005524;GO:0006816;GO:0016021;GO:0070588;GO:0000166;GO:0005388;GO:0005524;GO:0006816;GO:0016021;GO:0070588	K01537	P	veNOG00198	ATPase secretory pathway Ca2+ transporting 2 [Source:HGNC Symbol;Acc:HGNC:29103]	GO:0006816//calcium ion transport;GO:0070588//calcium ion transmembrane transport;GO:0006816//calcium ion transport;GO:0070588//calcium ion transmembrane transport;	GO:0016021//integral component of membrane;GO:0016021//integral component of membrane;	GO:0000166//nucleotide binding;GO:0005388//P-type calcium transporter activity;GO:0005524//ATP binding;GO:0000166//nucleotide binding;GO:0005388//P-type calcium transporter activity;GO:0005524//ATP binding;	-
ENSAPLG00020001711	2.06833	0	4.13667	Inf	Inf	0.0123348	0.018335	3	5880956	5884686	+	627	-	GO:0005506;GO:0016705;GO:0020037;GO:0055114	K17854	Q	veNOG03418	-	GO:0055114//obsolete oxidation-reduction process;	-	GO:0005506//iron ion binding;GO:0016705//oxidoreductase activity, acting on paired donors, with incorporation or reduction of molecular oxygen;GO:0020037//heme binding;	-
ENSAPLG00020009075	2.06833	0	4.13667	Inf	Inf	0.0123348	0.018335	3	107906800	107934490	+	3456	ARHGEF33	GO:0005085;GO:0005085	-	T	veNOG07293	Rho guanine nucleotide exchange factor 33 [Source:NCBI gene;Acc:101802430]	-	-	GO:0005085//guanyl-nucleotide exchange factor activity;GO:0005085//guanyl-nucleotide exchange factor activity;	-
ENSAPLG00020017068	2.06351	0	4.12702	Inf	Inf	0.0123685	0.0183798	20	3979205	3986496	-	1403	SPATA22	GO:0000711;GO:0007129;GO:0007276;GO:0000711;GO:0007129;GO:0007276	-	S	veNOG09042	spermatogenesis associated 22 [Source:HGNC Symbol;Acc:HGNC:30705]	GO:0000711//meiotic DNA repair synthesis;GO:0007129//homologous chromosome pairing at meiosis;GO:0007276//gamete generation;GO:0000711//meiotic DNA repair synthesis;GO:0007129//homologous chromosome pairing at meiosis;GO:0007276//gamete generation;	-	-	-
ENSAPLG00020006872	2.03292	0	4.06584	Inf	Inf	0.0125864	0.0186912	4	18414438	18417850	-	1254	-	GO:0006367	K03136	K	veNOG01496	-	GO:0006367//transcription initiation from RNA polymerase II promoter;	-	-	ko03022(Basal transcription factors)
ENSAPLG00020006349	1.98785	0	3.97571	Inf	Inf	0.0129213	0.0191666	2	25894845	25896012	+	282	-	-	-	S	veNOG22364	-	-	-	-	-
ENSAPLG00020016534	1.98303	0	3.96606	Inf	Inf	0.0129582	0.0192176	21	2325521	2329252	-	861	-	GO:0005576;GO:0030250	-	TR	veNOG23552;veNOG25072	guanylin-like [Source:NCBI gene;Acc:101803958]	-	GO:0005576//extracellular region;	GO:0030250//guanylate cyclase activator activity;	-
ENSAPLG00020009979	1.9782	0	3.95641	Inf	Inf	0.0129952	0.0192708	11	5011335	5016228	-	1611	BRS3	GO:0004930;GO:0004946;GO:0007186;GO:0008528;GO:0016021;GO:0031989	K04170	T	veNOG02084	bombesin receptor subtype 3 [Source:NCBI gene;Acc:101790482]	GO:0007186//G protein-coupled receptor signaling pathway;GO:0031989//bombesin receptor signaling pathway;	GO:0016021//integral component of membrane;	GO:0004930//G protein-coupled receptor activity;GO:0004946//bombesin receptor activity;GO:0008528//G protein-coupled peptide receptor activity;	ko04080(Neuroactive ligand-receptor interaction)
ENSAPLG00020012290	1.95244	0	3.90488	Inf	Inf	0.0131968	0.0195566	1	123390573	123391556	+	984	GPR82	GO:0004930;GO:0007186;GO:0016021	K08420	T	veNOG00521	G protein-coupled receptor 82 [Source:HGNC Symbol;Acc:HGNC:4533]	GO:0007186//G protein-coupled receptor signaling pathway;	GO:0016021//integral component of membrane;	GO:0004930//G protein-coupled receptor activity;	-
ENSAPLG00020003537	1.94761	0	3.89523	Inf	Inf	0.0132352	0.0196098	12	20937022	20944733	+	2163	NOX5	GO:0005509;GO:0016175;GO:0016491;GO:0042554;GO:0055114	-	QP	veNOG10787	NADPH oxidase 5 [Source:HGNC Symbol;Acc:HGNC:14874]	GO:0042554//superoxide anion generation;GO:0055114//obsolete oxidation-reduction process;	-	GO:0005509//calcium ion binding;GO:0016175//superoxide-generating NAD(P)H oxidase activity;GO:0016491//oxidoreductase activity;	-
ENSAPLG00020000711	1.84407	0	3.68815	Inf	Inf	0.0210862	0.0306331	1	136716364	136731713	+	1391	CRLF2	GO:0005515	K05078	T	veNOG15583	cytokine receptor like factor 2 [Source:NCBI gene;Acc:101792748]	-	-	GO:0005515//protein binding;	ko04060(Cytokine-cytokine receptor interaction)
ENSAPLG00020001768	1.81348	0	3.62697	Inf	Inf	0.0214528	0.0311396	2	19395418	19401304	+	1155	ABRA	GO:0003779;GO:0035025	-	K	veNOG06774	actin binding Rho activating protein [Source:HGNC Symbol;Acc:HGNC:30655]	GO:0035025//positive regulation of Rho protein signal transduction;	-	GO:0003779//actin binding;	-
ENSAPLG00020011845	1.77324	0	3.54649	Inf	Inf	0.0219557	0.0318487	2	162136734	162137860	-	489	H2BE1	GO:0000786;GO:0003677;GO:0046982	K11252	B	veNOG21727;opiNOG33758	H2B.E variant histone 1 [Source:HGNC Symbol;Acc:HGNC:53833]	-	GO:0000786//nucleosome;	GO:0003677//DNA binding;GO:0046982//protein heterodimerization activity;	-
ENSAPLG00020002998	1.76842	0	3.53684	Inf	Inf	0.0220176	0.0319326	17	6877495	6886167	-	522	RAB36	GO:0003924;GO:0005525	K07922	U	veNOG00838	RAB36, member RAS oncogene family [Source:HGNC Symbol;Acc:HGNC:9775]	-	-	GO:0003924//GTPase activity;GO:0005525//GTP binding;	-
ENSAPLG00020009066	2.17187	0	4.34375	Inf	Inf	0.0258059	0.0370815	3	107900621	107905420	+	932	-	-	-	R	veNOG24884	-	-	-	-	-
ENSAPLG00020008969	1.6037	0	3.20739	Inf	Inf	0.0363726	0.0514348	17	12959976	12964800	+	1401	CCDC63	-	-	S	veNOG07709	coiled-coil domain containing 63 [Source:HGNC Symbol;Acc:HGNC:26669]	-	-	-	-
ENSAPLG00020005938	1.55863	0	3.11726	Inf	Inf	0.0373097	0.0527217	VSDN01001252.1	69657	107684	+	4858	-	-	K06856	R	veNOG24595;veNOG22917	-	-	-	-	ko04672(Intestinal immune network for IgA production);ko04145(Phagosome);ko04020(Calcium signaling pathway)
ENSAPLG00020001757	1.55381	0	3.10761	Inf	Inf	0.0374132	0.0528584	3	6058635	6073265	-	2151	-	GO:0004222;GO:0005509;GO:0005515;GO:0006508;GO:0008237;GO:0008270;GO:0016020;GO:0004222;GO:0005509;GO:0005515;GO:0006508;GO:0008237;GO:0008270;GO:0016020	K01395	O	veNOG10569	-	GO:0006508//proteolysis;GO:0006508//proteolysis;	GO:0016020//membrane;GO:0016020//membrane;	GO:0004222//metalloendopeptidase activity;GO:0005509//calcium ion binding;GO:0005515//protein binding;GO:0008237//metallopeptidase activity;GO:0008270//zinc ion binding;GO:0004222//metalloendopeptidase activity;GO:0005509//calcium ion binding;GO:0005515//protein binding;GO:0008237//metallopeptidase activity;GO:0008270//zinc ion binding;	-
ENSAPLG00020006895	2.64133	0	5.28267	Inf	Inf	0.0380224	0.0536801	3	59791001	59791999	-	999	TAAR1	GO:0001594;GO:0004930;GO:0007186;GO:0016021	K05051	T	veNOG09910	trace amine associated receptor 1 [Source:NCBI gene;Acc:101798840]	GO:0007186//G protein-coupled receptor signaling pathway;	GO:0016021//integral component of membrane;	GO:0001594//trace-amine receptor activity;GO:0004930//G protein-coupled receptor activity;	ko04080(Neuroactive ligand-receptor interaction)
ENSAPLG00020003670	4.09431	0	8.18862	Inf	Inf	0.0575098	0.0792318	2	160424247	160455192	+	1520	-	-	-	S	veNOG19742	transmembrane inner ear [Source:NCBI gene;Acc:113842608]	-	-	-	-
ENSAPLG00020002590	1.4245	0	2.849	Inf	Inf	0.0606912	0.0833421	1	192977900	192984714	+	1329	-	GO:0004222;GO:0006508;GO:0008237;GO:0008270;GO:0031012	K01394	OW	veNOG27335;veNOG02880	-	GO:0006508//proteolysis;	GO:0031012//extracellular matrix;	GO:0004222//metalloendopeptidase activity;GO:0008237//metallopeptidase activity;GO:0008270//zinc ion binding;	-
ENSAPLG00020005975	1.4245	0	2.849	Inf	Inf	0.0606912	0.0833421	VSDN01001252.1	74292	100566	-	3163	-	-	K06856	R	veNOG24595;veNOG22917	-	-	-	-	ko04672(Intestinal immune network for IgA production);ko04145(Phagosome);ko04020(Calcium signaling pathway)
ENSAPLG00020000969	1.39391	0	2.78782	Inf	Inf	0.061686	0.084641	2	126640670	126644079	-	1218	EVX1	GO:0003677;GO:0006355;GO:0043565	K09320	K	veNOG01145	even-skipped homeobox 1 [Source:NCBI gene;Acc:101790351]	GO:0006355//regulation of transcription, DNA-templated;	-	GO:0003677//DNA binding;GO:0043565//sequence-specific DNA binding;	-
ENSAPLG00020005278	1.35849	0	2.71699	Inf	Inf	0.0628898	0.0862062	4	62745513	62748745	-	423	FABP1	GO:0005504;GO:0008289	K08750	I	veNOG21424	fatty acid binding protein 1 [Source:NCBI gene;Acc:101800641]	-	-	GO:0005504//fatty acid binding;GO:0008289//lipid binding;	ko03320(PPAR signaling pathway)
ENSAPLG00020000291	1.35367	0	2.70734	Inf	Inf	0.0630583	0.0864021	1	82214103	82217382	+	948	-	GO:0004252;GO:0006508;GO:0004252;GO:0006508	K01312	E	veNOG05801	-	GO:0006508//proteolysis;GO:0006508//proteolysis;	-	GO:0004252//serine-type endopeptidase activity;GO:0004252//serine-type endopeptidase activity;	ko05164(Influenza A);ko04080(Neuroactive ligand-receptor interaction)
ENSAPLG00020006407	1.35367	0	2.70734	Inf	Inf	0.0630583	0.0864021	3	58641666	58678010	-	2538	SAMD3	GO:0005515;GO:0005515;GO:0005515	-	T	veNOG05658	sterile alpha motif domain containing 3 [Source:HGNC Symbol;Acc:HGNC:21574]	-	-	GO:0005515//protein binding;GO:0005515//protein binding;GO:0005515//protein binding;	-
ENSAPLG00020007932	1.34885	0	2.69769	Inf	Inf	0.0632279	0.0865964	9	4921805	4923935	+	723	-	GO:0005515	-	R	veNOG00367	-	-	-	GO:0005515//protein binding;	-
ENSAPLG00020007950	1.34885	0	2.69769	Inf	Inf	0.0632279	0.0865964	9	4926537	4963456	+	3119	SAMD7	GO:0005515;GO:0005515	-	S	veNOG13696	sterile alpha motif domain containing 7 [Source:NCBI gene;Acc:101802941]	-	-	GO:0005515//protein binding;GO:0005515//protein binding;	-
ENSAPLG00020000170	1.34402	0	2.68804	Inf	Inf	0.0633987	0.0868074	1	199377895	199379099	+	1205	-	-	-	R	veNOG28938	-	-	-	-	-
ENSAPLG00020016878	2.77546	0	5.55093	Inf	Inf	0.063499	0.0869142	2	53394687	53411844	+	538	AKAIN1	-	-	S	veNOG25501	A-kinase anchor inhibitor 1 [Source:NCBI gene;Acc:101793862]	-	-	-	-
ENSAPLG00020001436	1.3392	0	2.67839	Inf	Inf	0.0635706	0.0869969	6	12547194	12554430	-	1077	CPO	GO:0004181;GO:0006508;GO:0008270	-	R	veNOG01785	carboxypeptidase O [Source:HGNC Symbol;Acc:HGNC:21011]	GO:0006508//proteolysis;	-	GO:0004181//metallocarboxypeptidase activity;GO:0008270//zinc ion binding;	-
ENSAPLG00020013513	1.31343	0	2.62686	Inf	Inf	0.0645084	0.0882135	2	8803445	8817367	+	1137	HHLA1	-	-	R	veNOG04259	HERV-H LTR-associating 1 [Source:HGNC Symbol;Acc:HGNC:4904]	-	-	-	-
ENSAPLG00020004161	1.30861	0	2.61721	Inf	Inf	0.0646878	0.0884403	Z	52292988	52315437	+	4124	PDE6B	GO:0004114;GO:0005515;GO:0007165;GO:0008081	K13756	T	veNOG11569	phosphodiesterase 6B [Source:HGNC Symbol;Acc:HGNC:8786]	GO:0007165//signal transduction;	-	GO:0004114//3',5'-cyclic-nucleotide phosphodiesterase activity;GO:0005515//protein binding;GO:0008081//phosphoric diester hydrolase activity;	ko04744(Phototransduction);ko00230(Purine metabolism)
ENSAPLG00020001489	1.27319	0	2.54638	Inf	Inf	0.0660428	0.0901742	6	12617133	12622007	-	794	FAM237A	-	-	R	veNOG21650	family with sequence similarity 237 member A [Source:NCBI gene;Acc:106016162]	-	-	-	-
ENSAPLG00020009783	1.27319	0	2.54638	Inf	Inf	0.0660428	0.0901742	32	2188369	2190966	+	1750	-	GO:0004930;GO:0004968;GO:0007186;GO:0016021;GO:0016500;GO:0004930;GO:0004968;GO:0007186;GO:0016021;GO:0016500;GO:0004930;GO:0004968;GO:0007186;GO:0016021;GO:0016500	K04280	T	veNOG00399	-	GO:0007186//G protein-coupled receptor signaling pathway;GO:0007186//G protein-coupled receptor signaling pathway;GO:0007186//G protein-coupled receptor signaling pathway;	GO:0016021//integral component of membrane;GO:0016021//integral component of membrane;GO:0016021//integral component of membrane;	GO:0004930//G protein-coupled receptor activity;GO:0004968//gonadotropin-releasing hormone receptor activity;GO:0016500//protein-hormone receptor activity;GO:0004930//G protein-coupled receptor activity;GO:0004968//gonadotropin-releasing hormone receptor activity;GO:0016500//protein-hormone receptor activity;GO:0004930//G protein-coupled receptor activity;GO:0004968//gonadotropin-releasing hormon…	ko04912(GnRH signaling pathway);ko04080(Neuroactive ligand-receptor interaction)
ENSAPLG00020003972	1.68794	0	3.37588	Inf	Inf	0.0793142	0.107047	4	31071919	31091280	+	1467	ASIC5	GO:0005272;GO:0006814;GO:0016020;GO:0005272;GO:0006814;GO:0016020	K04832	P	veNOG13765	acid sensing ion channel subunit family member 5 [Source:HGNC Symbol;Acc:HGNC:17537]	GO:0006814//sodium ion transport;GO:0006814//sodium ion transport;	GO:0016020//membrane;GO:0016020//membrane;	GO:0005272//sodium channel activity;GO:0005272//sodium channel activity;	-
ENSAPLG00020006216	1.41968	0	2.83935	Inf	Inf	0.0898451	0.120394	1	72891805	72924767	+	3603	SMC1B	GO:0005515;GO:0005524;GO:0005694;GO:0051276	K06636	D	veNOG05934	structural maintenance of chromosomes 1B [Source:HGNC Symbol;Acc:HGNC:11112]	GO:0051276//chromosome organization;	GO:0005694//chromosome;	GO:0005515//protein binding;GO:0005524//ATP binding;	ko04114(Oocyte meiosis);ko04110(Cell cycle)
ENSAPLG00020006109	1.17448	0	2.34895	Inf	Inf	0.105168	0.139404	VSDN01001252.1	101179	102533	+	477	-	-	K06856	R	veNOG24595;veNOG22917	-	-	-	-	ko04672(Intestinal immune network for IgA production);ko04145(Phagosome);ko04020(Calcium signaling pathway)
ENSAPLG00020007217	1.17448	0	2.34895	Inf	Inf	0.105168	0.139404	1	88557014	88560134	-	716	apoVLDL-II	GO:0004857;GO:0006629;GO:0042627	-	O	veNOG26176	Anas platyrhynchos apovitellenin-1-like (LOC101797718), mRNA. [Source:RefSeq mRNA;Acc:NM_001310364]	GO:0006629//lipid metabolic process;	GO:0042627//chylomicron;	GO:0004857//enzyme inhibitor activity;	-
ENSAPLG00020017184	1.17448	0	2.34895	Inf	Inf	0.105168	0.139404	11	9229662	9231384	-	639	-	-	-	R	veNOG10257	-	-	-	-	-
ENSAPLG00020011176	1.16965	0	2.3393	Inf	Inf	0.105432	0.139729	4	47603548	47606183	+	1263	NPFFR2	GO:0004930;GO:0007186;GO:0008188;GO:0016021;GO:0031628;GO:0043408;GO:0045761;GO:2000479	K08375	T	veNOG05615	neuropeptide FF receptor 2 [Source:HGNC Symbol;Acc:HGNC:4525]	GO:0007186//G protein-coupled receptor signaling pathway;GO:0043408//regulation of MAPK cascade;GO:0045761//regulation of adenylate cyclase activity;GO:2000479//regulation of cAMP-dependent protein kinase activity;	GO:0016021//integral component of membrane;	GO:0004930//G protein-coupled receptor activity;GO:0008188//neuropeptide receptor activity;GO:0031628//opioid receptor binding;	ko04080(Neuroactive ligand-receptor interaction)
ENSAPLG00020002187	1.14388	0	2.28777	Inf	Inf	0.106872	0.141517	23	2819367	2830331	-	2071	CRTAM	-	K16361	T	veNOG09167	cytotoxic and regulatory T cell molecule [Source:HGNC Symbol;Acc:HGNC:24313]	-	-	-	-
ENSAPLG00020006769	1.14388	0	2.28777	Inf	Inf	0.106872	0.141517	2	28071525	28082719	-	735	CA13	GO:0004089;GO:0008270	K01672	R	veNOG07415	carbonic anhydrase 13 [Source:HGNC Symbol;Acc:HGNC:14914]	-	-	GO:0004089//carbonate dehydratase activity;GO:0008270//zinc ion binding;	ko00910(Nitrogen metabolism)
ENSAPLG00020007055	1.14388	0	2.28777	Inf	Inf	0.106872	0.141517	8	18217463	18245929	-	3084	WDR63	GO:0005515	-	Z	veNOG04767	WD repeat domain 63 [Source:NCBI gene;Acc:101798625]	-	-	GO:0005515//protein binding;	-
ENSAPLG00020004990	1.13906	0	2.27812	Inf	Inf	0.107148	0.141834	1	90233993	90243037	+	1009	LNP1	-	-	SO	veNOG20071;opiNOG68536	leukemia NUP98 fusion partner 1 [Source:HGNC Symbol;Acc:HGNC:28014]	-	-	-	-
ENSAPLG00020004224	1.13424	0	2.26847	Inf	Inf	0.107425	0.142154	7	33661609	33662064	-	456	ATOH7	GO:0003407;GO:0006355;GO:0046983	K09083	K	veNOG20294	atonal bHLH transcription factor 7 [Source:NCBI gene;Acc:101798350]	GO:0003407//neural retina development;GO:0006355//regulation of transcription, DNA-templated;	-	GO:0046983//protein dimerization activity;	-
ENSAPLG00020008547	1.10364	0	2.20729	Inf	Inf	0.109235	0.144377	3	86728790	86729478	-	321	-	-	-	-	-	-	-	-	-	-
ENSAPLG00020009940	1.10364	0	2.20729	Inf	Inf	0.109235	0.144377	4	24464391	24551508	+	1715	GLRA3	GO:0004888;GO:0005216;GO:0005230;GO:0005887;GO:0006811;GO:0006821;GO:0016021;GO:0016594;GO:0016934;GO:0022824;GO:0034220;GO:0045211	K05195	T	veNOG03376	glycine receptor alpha 3 [Source:NCBI gene;Acc:101798334]	GO:0006811//ion transport;GO:0006821//chloride transport;GO:0034220//ion transmembrane transport;	GO:0005887//integral component of plasma membrane;GO:0016021//integral component of membrane;GO:0045211//postsynaptic membrane;	GO:0004888//transmembrane signaling receptor activity;GO:0005216//ion channel activity;GO:0005230//extracellular ligand-gated ion channel activity;GO:0016594//glycine binding;GO:0016934//extracellularly glycine-gated chloride channel activity;GO:0022824//transmitter-gated ion channel activity;	ko04080(Neuroactive ligand-receptor interaction)
ENSAPLG00020011758	1.10364	0	2.20729	Inf	Inf	0.109235	0.144377	14	8703839	8705802	-	225	-	GO:0005515	-	O	veNOG13944	-	-	-	GO:0005515//protein binding;	-
ENSAPLG00020013925	1.10364	0	2.20729	Inf	Inf	0.109235	0.144377	1	174780279	174781553	+	1275	-	-	-	R	veNOG28938	-	-	-	-	-
ENSAPLG00020005905	1.09882	0	2.19764	Inf	Inf	0.109529	0.144704	5	18504596	18504874	+	279	-	-	-	-	-	-	-	-	-	-
ENSAPLG00020014695	1.09882	0	2.19764	Inf	Inf	0.109529	0.144704	7	28932301	28947532	-	1617	OPN4	GO:0004930;GO:0007186;GO:0007601;GO:0016021;GO:0004930;GO:0007186;GO:0007601;GO:0016021	K04255	R	veNOG04723	opsin 4 [Source:HGNC Symbol;Acc:HGNC:14449]	GO:0007186//G protein-coupled receptor signaling pathway;GO:0007601//visual perception;GO:0007186//G protein-coupled receptor signaling pathway;GO:0007601//visual perception;	GO:0016021//integral component of membrane;GO:0016021//integral component of membrane;	GO:0004930//G protein-coupled receptor activity;GO:0004930//G protein-coupled receptor activity;	-
ENSAPLG00020015281	1.0634	0	2.12681	Inf	Inf	0.111751	0.147489	VSDN01000951.1	31004	55307	+	1425	-	GO:0004866;GO:0004869;GO:0004866;GO:0004869;GO:0004866;GO:0004869	K13907	SR	veNOG23201;veNOG25159	-	-	-	GO:0004866//endopeptidase inhibitor activity;GO:0004869//cysteine-type endopeptidase inhibitor activity;GO:0004866//endopeptidase inhibitor activity;GO:0004869//cysteine-type endopeptidase inhibitor activity;GO:0004866//endopeptidase inhibitor activity;GO:0004869//cysteine-type endopeptidase inhibitor activity;	-
ENSAPLG00020017722	1.0634	0	2.12681	Inf	Inf	0.111751	0.147489	5	47217227	47225365	-	1002	-	GO:0006629;GO:0006629	K10224	I	KOG4232;opiNOG06707;veNOG04745	-	GO:0006629//lipid metabolic process;GO:0006629//lipid metabolic process;	-	-	ko01040(Biosynthesis of unsaturated fatty acids)
ENSAPLG00020006184	1.05858	0	2.11716	Inf	Inf	0.112064	0.147839	4	68307671	68314911	+	903	-	-	-	T	veNOG04652	-	-	-	-	-
ENSAPLG00020007136	2.16976	0	4.33951	Inf	Inf	0.117744	0.1549	5	15525426	15529540	+	1269	-	GO:0005615	K04525	V	veNOG01217	-	-	GO:0005615//extracellular space;	-	-
ENSAPLG00020015620	1.08917	0	2.17834	Inf	Inf	0.142496	0.18518	14	19603974	19610021	+	969	IL12B	GO:0005515	K05425	T	veNOG13443	interleukin 12B [Source:HGNC Symbol;Acc:HGNC:5970]	-	-	GO:0005515//protein binding;	ko05168(Herpes simplex virus 1 infection);ko05164(Influenza A);ko04625(C-type lectin receptor signaling pathway);ko04622(RIG-I-like receptor signaling pathway);ko04620(Toll-like receptor signaling pathway);ko04060(Cytokine-cytokine receptor interaction)
ENSAPLG00020006122	1.10847	0	2.21694	Inf	Inf	0.147875	0.191721	VSDN01001252.1	107685	110017	+	465	-	-	K06856	R	veNOG24595;veNOG24352;veNOG22917	-	-	-	-	ko04672(Intestinal immune network for IgA production);ko04145(Phagosome);ko04020(Calcium signaling pathway)
ENSAPLG00020015885	1.10847	0	2.21694	Inf	Inf	0.147875	0.191721	1	21953873	21957167	-	848	-	GO:0005515	-	T	veNOG12583	-	-	-	GO:0005515//protein binding;	-
ENSAPLG00020001644	1.50874	0	3.01749	Inf	Inf	0.153538	0.198403	3	5283738	5334700	-	2567	TFAP2D	GO:0003700;GO:0005634;GO:0006355	K09178	K	NOG26061;veNOG01101	transcription factor AP-2 delta [Source:NCBI gene;Acc:101795895]	GO:0006355//regulation of transcription, DNA-templated;	GO:0005634//nucleus;	GO:0003700//DNA-binding transcription factor activity;	-
ENSAPLG00020005743	1.50874	0	3.01749	Inf	Inf	0.153538	0.198403	VSDN01001215.1	20289	22344	+	780	-	GO:0004252;GO:0006508	K09620	O	veNOG11864;veNOG10428;veNOG00481	-	GO:0006508//proteolysis;	-	GO:0004252//serine-type endopeptidase activity;	-
ENSAPLG00020000557	1.32308	0	2.64616	Inf	Inf	0.154597	0.199688	5	29567978	29569960	+	470	SAA2	GO:0005576	K17310	SR	veNOG21188;veNOG12959	Anas platyrhynchos serum amyloid A2 (SAA2), mRNA. [Source:RefSeq mRNA;Acc:NM_001310804]	-	GO:0005576//extracellular region;	-	-
ENSAPLG00020006158	1.53769	0	3.07538	Inf	Inf	0.158014	0.203781	VSDN01001252.1	115052	117500	+	1411	-	-	K06856	R	veNOG24595;veNOG22917	-	-	-	-	ko04672(Intestinal immune network for IgA production);ko04145(Phagosome);ko04020(Calcium signaling pathway)
ENSAPLG00020012621	1.05376	0	2.10751	Inf	Inf	0.158542	0.204411	3	21392965	21394026	+	1062	-	-	-	R	veNOG28938	-	-	-	-	-
ENSAPLG00020006163	1.7523	0	3.5046	Inf	Inf	0.159397	0.205481	VSDN01001252.1	118124	120584	-	831	-	-	K06856	R	veNOG22917	-	-	-	-	ko04672(Intestinal immune network for IgA production);ko04145(Phagosome);ko04020(Calcium signaling pathway)
ENSAPLG00020012320	1.06823	0	2.13646	Inf	Inf	0.166403	0.213786	VSDN01000459.1	37154	40461	+	1725	-	GO:0004322;GO:0005507;GO:0005615;GO:0006826;GO:0006879	K13624	Q	veNOG04699	-	GO:0006826//iron ion transport;GO:0006879//cellular iron ion homeostasis;	GO:0005615//extracellular space;	GO:0004322//ferroxidase activity;GO:0005507//copper ion binding;	ko04216(Ferroptosis);ko00860(Porphyrin metabolism)
ENSAPLG00020004840	1.28284	0	2.56568	Inf	Inf	0.171874	0.220053	17	5906439	5910543	+	1038	-	GO:0004089;GO:0008270	K01672	R	veNOG02648	-	-	-	GO:0004089//carbonate dehydratase activity;GO:0008270//zinc ion binding;	ko00910(Nitrogen metabolism)
ENSAPLG00020015450	0.929274	0	1.85855	Inf	Inf	0.181537	0.231264	14	17823285	17827182	+	1164	-	GO:0003700;GO:0005634;GO:0006355;GO:0043565	-	K	veNOG14823	-	GO:0006355//regulation of transcription, DNA-templated;	GO:0005634//nucleus;	GO:0003700//DNA-binding transcription factor activity;GO:0043565//sequence-specific DNA binding;	-
ENSAPLG00020010189	0.924449	0	1.8489	Inf	Inf	0.181977	0.23173	19	728382	729548	-	1020	-	GO:0004930;GO:0004984;GO:0007186;GO:0016021	K04257	TR	veNOG14644;veNOG00981;veNOG09974	-	GO:0007186//G protein-coupled receptor signaling pathway;	GO:0016021//integral component of membrane;	GO:0004930//G protein-coupled receptor activity;GO:0004984//olfactory receptor activity;	-
ENSAPLG00020011785	0.924449	0	1.8489	Inf	Inf	0.181977	0.23173	2	45450981	45469972	+	2599	MEP1B	GO:0004222;GO:0005515;GO:0006508;GO:0008237;GO:0008270;GO:0016020;GO:0004222;GO:0005515;GO:0006508;GO:0008237;GO:0008270;GO:0016020	K08606	O	veNOG11191	meprin A subunit beta [Source:HGNC Symbol;Acc:HGNC:7020]	GO:0006508//proteolysis;GO:0006508//proteolysis;	GO:0016020//membrane;GO:0016020//membrane;	GO:0004222//metalloendopeptidase activity;GO:0005515//protein binding;GO:0008237//metallopeptidase activity;GO:0008270//zinc ion binding;GO:0004222//metalloendopeptidase activity;GO:0005515//protein binding;GO:0008237//metallopeptidase activity;GO:0008270//zinc ion binding;	-
ENSAPLG00020000446	0.919625	0	1.83925	Inf	Inf	0.182421	0.232163	1	135771685	135774762	-	828	-	-	-	-	-	-	-	-	-	-
ENSAPLG00020002119	0.919625	0	1.83925	Inf	Inf	0.182421	0.232163	12	13970232	13974463	-	964	-	GO:0005515;GO:0016651;GO:0022900	-	S	veNOG07908;veNOG34796	-	GO:0022900//electron transport chain;	-	GO:0005515//protein binding;GO:0016651//oxidoreductase activity, acting on NAD(P)H;	-
ENSAPLG00020009178	0.919625	0	1.83925	Inf	Inf	0.182421	0.232163	Z	26763524	26796310	+	2923	ZNF366	GO:0003676	-	R	veNOG01162	zinc finger protein 366 [Source:HGNC Symbol;Acc:HGNC:18316]	-	-	GO:0003676//nucleic acid binding;	-
ENSAPLG00020011030	0.919625	0	1.83925	Inf	Inf	0.182421	0.232163	22	9368685	9369222	+	228	-	-	K20053	T	KOG1215;veNOG06000	-	-	-	-	-
ENSAPLG00020011136	0.919625	0	1.83925	Inf	Inf	0.182421	0.232163	27	1207696	1212381	+	824	-	-	-	S	veNOG17554	-	-	-	-	-
ENSAPLG00020014230	0.893858	0	1.78772	Inf	Inf	0.184857	0.235013	4	14282868	14332765	-	745	TECRL	-	-	I	veNOG02917	trans-2,3-enoyl-CoA reductase like [Source:HGNC Symbol;Acc:HGNC:27365]	-	-	-	-
ENSAPLG00020006932	0.889034	0	1.77807	Inf	Inf	0.185325	0.235493	1	85963185	85963613	+	429	NHLH2	GO:0046983	K09075	K	veNOG20252	nescient helix-loop-helix 2 [Source:NCBI gene;Acc:101804230]	-	-	GO:0046983//protein dimerization activity;	-
ENSAPLG00020011823	0.889034	0	1.77807	Inf	Inf	0.185325	0.235493	1	38432226	38439184	+	1218	-	GO:0004190;GO:0006508	-	O	veNOG09018	-	GO:0006508//proteolysis;	-	GO:0004190//aspartic-type endopeptidase activity;	-
ENSAPLG00020006081	0.884209	0	1.76842	Inf	Inf	0.185797	0.235978	9	21367544	21368272	-	345	-	GO:0005249;GO:0006811;GO:0016020	K09381	-	-	-	GO:0006811//ion transport;	GO:0016020//membrane;	GO:0005249//voltage-gated potassium channel activity;	-
ENSAPLG00020012885	0.884209	0	1.76842	Inf	Inf	0.185797	0.235978	8	8137360	8143876	+	684	-	-	K04004	R	veNOG10680	-	-	-	-	-
ENSAPLG00020017558	0.884209	0	1.76842	Inf	Inf	0.185797	0.235978	4	6070944	6107035	-	4877	ARHGEF38	GO:0005085;GO:0005515;GO:0005737;GO:0005085;GO:0005515;GO:0005737;GO:0005085	-	T	veNOG10212	Rho guanine nucleotide exchange factor 38 [Source:HGNC Symbol;Acc:HGNC:25968]	-	GO:0005737//cytoplasm;GO:0005737//cytoplasm;	GO:0005085//guanyl-nucleotide exchange factor activity;GO:0005515//protein binding;GO:0005085//guanyl-nucleotide exchange factor activity;GO:0005515//protein binding;GO:0005085//guanyl-nucleotide exchange factor activity;	-
ENSAPLG00020017909	0.884209	0	1.76842	Inf	Inf	0.185797	0.235978	7	4399429	4412994	-	1474	GPR26	GO:0004930;GO:0007186;GO:0016021	K08411	T	veNOG01411	G protein-coupled receptor 26 [Source:NCBI gene;Acc:101793351]	GO:0007186//G protein-coupled receptor signaling pathway;	GO:0016021//integral component of membrane;	GO:0004930//G protein-coupled receptor activity;	-
ENSAPLG00020017216	0.879385	0	1.75877	Inf	Inf	0.186274	0.236522	7	809993	825777	-	1107	-	GO:0005515	-	K	veNOG10365	-	-	-	GO:0005515//protein binding;	-
ENSAPLG00020002908	0.848794	0	1.69759	Inf	Inf	0.189392	0.240237	25	311219	313017	+	1035	HOXB13	GO:0003677;GO:0006355;GO:0043565	-	K	veNOG12588	homeobox B13 [Source:HGNC Symbol;Acc:HGNC:5112]	GO:0006355//regulation of transcription, DNA-templated;	-	GO:0003677//DNA binding;GO:0043565//sequence-specific DNA binding;	-
ENSAPLG00020003704	0.848794	0	1.69759	Inf	Inf	0.189392	0.240237	2	22044051	22048619	+	2364	FBXO43	-	K10318	R	veNOG12127	F-box protein 43 [Source:HGNC Symbol;Acc:HGNC:28521]	-	-	-	ko04114(Oocyte meiosis)
ENSAPLG00020004214	0.964689	0	1.92938	Inf	Inf	0.193112	0.24463	5	30245497	30247093	-	975	-	GO:0004930;GO:0004984;GO:0007186;GO:0016021	K04257	T	veNOG14059;veNOG05485;veNOG02515	-	GO:0007186//G protein-coupled receptor signaling pathway;	GO:0016021//integral component of membrane;	GO:0004930//G protein-coupled receptor activity;GO:0004984//olfactory receptor activity;	-
ENSAPLG00020011618	0.959865	0	1.91973	Inf	Inf	0.195688	0.247651	14	14808011	14819118	+	2619	INSYN2B	-	-	S	veNOG01972	inhibitory synaptic factor family member 2B [Source:HGNC Symbol;Acc:HGNC:37271]	-	-	-	-
ENSAPLG00020014380	0.959865	0	1.91973	Inf	Inf	0.195688	0.247651	12	19326145	19328314	+	1276	-	GO:0004930;GO:0007186;GO:0016021;GO:0016500	K04280	T	veNOG05634;veNOG00399	-	GO:0007186//G protein-coupled receptor signaling pathway;	GO:0016021//integral component of membrane;	GO:0004930//G protein-coupled receptor activity;GO:0016500//protein-hormone receptor activity;	ko04912(GnRH signaling pathway);ko04080(Neuroactive ligand-receptor interaction)
ENSAPLG00020000181	0.714663	0	1.42933	Inf	Inf	0.308081	0.376608	1	82190754	82194083	-	976	-	GO:0004252;GO:0006508;GO:0004252;GO:0006508	K01312	E	veNOG05801	-	GO:0006508//proteolysis;GO:0006508//proteolysis;	-	GO:0004252//serine-type endopeptidase activity;GO:0004252//serine-type endopeptidase activity;	ko05164(Influenza A);ko04080(Neuroactive ligand-receptor interaction)
ENSAPLG00020000740	0.714663	0	1.42933	Inf	Inf	0.308081	0.376608	1	177712471	177722960	-	1536	CPB2	GO:0004180;GO:0004181;GO:0006508;GO:0008270;GO:0004181;GO:0006508;GO:0008270;GO:0004180;GO:0004181;GO:0006508;GO:0008270;GO:0004181;GO:0006508;GO:0008270	K01300	R	veNOG01584	carboxypeptidase B2 [Source:HGNC Symbol;Acc:HGNC:2300]	GO:0006508//proteolysis;GO:0006508//proteolysis;GO:0006508//proteolysis;GO:0006508//proteolysis;	-	GO:0004180//carboxypeptidase activity;GO:0004181//metallocarboxypeptidase activity;GO:0008270//zinc ion binding;GO:0004181//metallocarboxypeptidase activity;GO:0008270//zinc ion binding;GO:0004180//carboxypeptidase activity;GO:0004181//metallocarboxypeptidase activity;GO:0008270//zinc ion binding;GO:0004181//metallocarboxypeptidase activity;GO:0008270//zinc ion binding;	-
ENSAPLG00020004413	0.714663	0	1.42933	Inf	Inf	0.308081	0.376608	15	1272578	1277999	-	867	AQP8	GO:0015267;GO:0016020;GO:0055085	K09869	G	veNOG14826	aquaporin 8 [Source:HGNC Symbol;Acc:HGNC:642]	GO:0055085//transmembrane transport;	GO:0016020//membrane;	GO:0015267//channel activity;	-
ENSAPLG00020005105	0.714663	0	1.42933	Inf	Inf	0.308081	0.376608	4	62662326	62669850	-	1673	-	-	K06458	STR	opiNOG44562;NOG169663;veNOG19678	-	-	-	-	ko04514(Cell adhesion molecules)
ENSAPLG00020017715	0.714663	0	1.42933	Inf	Inf	0.308081	0.376608	14	5360314	5361776	-	1463	-	-	-	R	veNOG28938	-	-	-	-	-
ENSAPLG00020015963	0.709838	0	1.41968	Inf	Inf	0.308745	0.377331	32	3469488	3472879	+	456	-	GO:0000122;GO:0001227;GO:0003700;GO:0006355;GO:0043565	K09433	K	opiNOG12256;veNOG13773	-	GO:0000122//negative regulation of transcription by RNA polymerase II;GO:0006355//regulation of transcription, DNA-templated;	-	GO:0001227//DNA-binding transcription repressor activity, RNA polymerase II-specific;GO:0003700//DNA-binding transcription factor activity;GO:0043565//sequence-specific DNA binding;	-
ENSAPLG00020018058	0.709838	0	1.41968	Inf	Inf	0.308745	0.377331	25	2188803	2194798	+	1531	ZPBP2	GO:0005576;GO:0007339;GO:0005576;GO:0007339;GO:0005576;GO:0007339	-	R	veNOG15157	zona pellucida binding protein 2 [Source:HGNC Symbol;Acc:HGNC:20678]	GO:0007339//binding of sperm to zona pellucida;GO:0007339//binding of sperm to zona pellucida;GO:0007339//binding of sperm to zona pellucida;	GO:0005576//extracellular region;GO:0005576//extracellular region;GO:0005576//extracellular region;	-	-
ENSAPLG00020000915	0.679247	0	1.35849	Inf	Inf	0.313116	0.381964	8	21704361	21706385	-	783	-	-	-	S	veNOG19529	-	-	-	-	-
ENSAPLG00020001349	0.679247	0	1.35849	Inf	Inf	0.313116	0.381964	3	4031640	4033151	-	171	-	-	-	-	-	-	-	-	-	-
ENSAPLG00020002202	0.679247	0	1.35849	Inf	Inf	0.313116	0.381964	1	205168804	205186312	-	1614	MOGAT2	GO:0016747	K14457	I	veNOG14061	monoacylglycerol O-acyltransferase 2 [Source:HGNC Symbol;Acc:HGNC:23248]	-	-	GO:0016747//acyltransferase activity, transferring groups other than amino-acyl groups;	ko00561(Glycerolipid metabolism)
ENSAPLG00020002809	0.679247	0	1.35849	Inf	Inf	0.313116	0.381964	VSDN01001010.1	11802	14053	-	2252	-	GO:0003676;GO:0004523	-	RL	COG2801;veNOG22086;veNOG33279	-	-	-	GO:0003676//nucleic acid binding;GO:0004523//RNA-DNA hybrid ribonuclease activity;	-
ENSAPLG00020007293	0.679247	0	1.35849	Inf	Inf	0.313116	0.381964	9	2583761	2584003	+	243	-	-	-	S	veNOG30940;veNOG24604	serine palmitoyltransferase small subunit B-like [Source:NCBI gene;Acc:113844510]	-	-	-	-
ENSAPLG00020014000	0.679247	0	1.35849	Inf	Inf	0.313116	0.381964	6	28993045	28994712	+	348	-	GO:0004672;GO:0005524;GO:0006468	K17533	T	veNOG15514	-	GO:0006468//protein phosphorylation;	-	GO:0004672//protein kinase activity;GO:0005524//ATP binding;	-
ENSAPLG00020000369	0.674423	0	1.34885	Inf	Inf	0.313831	0.382645	1	78654688	78670704	-	2173	-	GO:0005515;GO:0016020;GO:0055085	K08747	Q	veNOG15655;veNOG04692	solute carrier organic anion transporter family member 1C1 [Source:NCBI gene;Acc:101800257]	GO:0055085//transmembrane transport;	GO:0016020//membrane;	GO:0005515//protein binding;	-
ENSAPLG00020000592	0.674423	0	1.34885	Inf	Inf	0.313831	0.382645	1	82528790	82529725	+	936	-	GO:0004930;GO:0007186;GO:0016021;GO:0050909	K08474	T	veNOG01647	taste receptor type 2 member 40 [Source:NCBI gene;Acc:101795902]	GO:0007186//G protein-coupled receptor signaling pathway;GO:0050909//sensory perception of taste;	GO:0016021//integral component of membrane;	GO:0004930//G protein-coupled receptor activity;	-
ENSAPLG00020006460	0.674423	0	1.34885	Inf	Inf	0.313831	0.382645	32	176209	176493	+	285	-	-	-	-	-	-	-	-	-	-
ENSAPLG00020013783	0.674423	0	1.34885	Inf	Inf	0.313831	0.382645	9	18560401	18564322	+	1873	-	GO:0004930;GO:0007186;GO:0016021	-	R	veNOG21788	-	GO:0007186//G protein-coupled receptor signaling pathway;	GO:0016021//integral component of membrane;	GO:0004930//G protein-coupled receptor activity;	-
ENSAPLG00020013871	0.674423	0	1.34885	Inf	Inf	0.313831	0.382645	1	66482759	66487855	+	3797	-	GO:0003924;GO:0005200;GO:0005525;GO:0005874;GO:0007017	K07374	Z	veNOG11304	-	GO:0007017//microtubule-based process;	GO:0005874//microtubule;	GO:0003924//GTPase activity;GO:0005200//structural constituent of cytoskeleton;GO:0005525//GTP binding;	ko05132(Salmonella infection);ko04540(Gap junction);ko04530(Tight junction);ko04210(Apoptosis);ko04145(Phagosome)
ENSAPLG00020016679	0.674423	0	1.34885	Inf	Inf	0.313831	0.382645	13	8783569	8785502	+	926	-	GO:0004252;GO:0006508;GO:0004252;GO:0006508;GO:0004252;GO:0006508	K01310	E	veNOG04145	-	GO:0006508//proteolysis;GO:0006508//proteolysis;GO:0006508//proteolysis;	-	GO:0004252//serine-type endopeptidase activity;GO:0004252//serine-type endopeptidase activity;GO:0004252//serine-type endopeptidase activity;	-
ENSAPLG00020000693	0.669598	0	1.3392	Inf	Inf	0.314553	0.383286	1	177571843	177572972	+	987	-	-	-	ZS	aveNOG05225;opiNOG72237;veNOG06685	-	-	-	-	-
ENSAPLG00020001800	0.669598	0	1.3392	Inf	Inf	0.314553	0.383286	1	111085966	111087356	-	663	C21orf62	-	-	S	veNOG05287	chromosome 21 open reading frame 62 [Source:HGNC Symbol;Acc:HGNC:1305]	-	-	-	-
ENSAPLG00020009112	0.669598	0	1.3392	Inf	Inf	0.314553	0.383286	25	1958590	1960083	+	426	-	-	-	R	veNOG27195;veNOG23275;veNOG25070	-	-	-	-	-
ENSAPLG00020012965	0.669598	0	1.3392	Inf	Inf	0.314553	0.383286	7	16883558	16888767	+	1160	FFAR4	GO:0004930;GO:0007186;GO:0016021	K08425	T	veNOG08881	Anas platyrhynchos free fatty acid receptor 4 (FFAR4), mRNA. [Source:RefSeq mRNA;Acc:NM_001310831]	GO:0007186//G protein-coupled receptor signaling pathway;	GO:0016021//integral component of membrane;	GO:0004930//G protein-coupled receptor activity;	-
ENSAPLG00020015855	0.669598	0	1.3392	Inf	Inf	0.314553	0.383286	10	10015951	10017057	+	1107	-	GO:0051225;GO:0070652	K16586	S	veNOG18731	-	GO:0051225//spindle assembly;	GO:0070652//HAUS complex;	-	-
ENSAPLG00020016547	0.669598	0	1.3392	Inf	Inf	0.314553	0.383286	20	2416792	2418567	+	537	C17orf64	-	-	K	veNOG14416	chromosome 17 open reading frame 64 [Source:HGNC Symbol;Acc:HGNC:26990]	-	-	-	-
ENSAPLG00020000492	0.639007	0	1.27801	Inf	Inf	0.31931	0.388506	3	7386821	7403764	+	1029	OPN5	GO:0004930;GO:0007186;GO:0016021	K08385	T	veNOG01583	opsin 5 [Source:HGNC Symbol;Acc:HGNC:19992]	GO:0007186//G protein-coupled receptor signaling pathway;	GO:0016021//integral component of membrane;	GO:0004930//G protein-coupled receptor activity;	-
ENSAPLG00020001924	0.639007	0	1.27801	Inf	Inf	0.31931	0.388506	6	31876721	31885709	+	2350	IHH	GO:0006508;GO:0007267;GO:0007275;GO:0008233	K11989	T	veNOG08201	Indian hedgehog signaling molecule [Source:HGNC Symbol;Acc:HGNC:5956]	GO:0006508//proteolysis;GO:0007267//cell-cell signaling;GO:0007275//multicellular organism development;	-	GO:0008233//peptidase activity;	ko04340(Hedgehog signaling pathway)
ENSAPLG00020016950	0.639007	0	1.27801	Inf	Inf	0.31931	0.388506	26	5810451	5813181	+	1199	-	GO:0005125;GO:0005576;GO:0006955	K05443	W	veNOG00773	-	GO:0006955//immune response;	GO:0005576//extracellular region;	GO:0005125//cytokine activity;	ko04672(Intestinal immune network for IgA production);ko04625(C-type lectin receptor signaling pathway);ko04068(FoxO signaling pathway);ko04060(Cytokine-cytokine receptor interaction)
ENSAPLG00020001659	0.634183	0	1.26837	Inf	Inf	0.32009	0.389181	3	14844106	14845492	+	1387	-	-	-	R	veNOG28938	-	-	-	-	-
ENSAPLG00020003058	0.634183	0	1.26837	Inf	Inf	0.32009	0.389181	18	102592	103175	+	405	-	-	-	S	veNOG22327	-	-	-	-	-
ENSAPLG00020005711	0.634183	0	1.26837	Inf	Inf	0.32009	0.389181	VSDN01001208.1	2936	3727	+	792	-	-	-	-	-	-	-	-	-	-
ENSAPLG00020010809	0.634183	0	1.26837	Inf	Inf	0.32009	0.389181	1	92793062	92804498	+	1519	TRAT1	-	-	T	veNOG19603	T-cell receptor-associated transmembrane adapter 1 [Source:NCBI gene;Acc:101802873]	-	-	-	-
ENSAPLG00020012704	0.634183	0	1.26837	Inf	Inf	0.32009	0.389181	2	993834	995647	-	687	-	-	-	S	veNOG34477;veNOG15186	-	-	-	-	-
ENSAPLG00020013750	0.634183	0	1.26837	Inf	Inf	0.32009	0.389181	18	5155100	5157107	+	1932	-	GO:0003777;GO:0005524;GO:0007018;GO:0008017	K10393	Z	COG5059;veNOG01989	-	GO:0007018//microtubule-based movement;	-	GO:0003777//microtubule motor activity;GO:0005524//ATP binding;GO:0008017//microtubule binding;	-
ENSAPLG00020014192	0.839145	0	1.67829	Inf	Inf	0.382516	0.456948	1	176351308	176359916	-	677	-	-	-	TR	opiNOG06370;opiNOG04752;meNOG06959;veNOG23306	-	-	-	-	-
ENSAPLG00020000911	0.858443	0	1.71689	Inf	Inf	0.385881	0.460544	1	107938283	107942213	+	837	-	GO:0005509;GO:0005515;GO:0030229	K20053	T	KOG1215;veNOG06000;veNOG10593	-	-	-	GO:0005509//calcium ion binding;GO:0005515//protein binding;GO:0030229//very-low-density lipoprotein particle receptor activity;	-
ENSAPLG00020001190	0.629358	0	1.25872	Inf	Inf	0.435282	0.513249	3	9505841	9506875	-	1035	-	-	-	R	veNOG28938	-	-	-	-	-
ENSAPLG00020003074	0.629358	0	1.25872	Inf	Inf	0.435282	0.513249	30	536928	538304	-	444	-	-	K10072	TRV	veNOG32049;KOG4297;veNOG20552	-	-	-	-	-
ENSAPLG00020006855	0.629358	0	1.25872	Inf	Inf	0.435282	0.513249	3	59767078	59768106	-	1029	TAAR5	GO:0001594;GO:0004930;GO:0007186;GO:0016021	K05051	T	veNOG06167	trace amine-associated receptor 5 [Source:NCBI gene;Acc:101789807]	GO:0007186//G protein-coupled receptor signaling pathway;	GO:0016021//integral component of membrane;	GO:0001594//trace-amine receptor activity;GO:0004930//G protein-coupled receptor activity;	ko04080(Neuroactive ligand-receptor interaction)
ENSAPLG00020011143	0.629358	0	1.25872	Inf	Inf	0.435282	0.513249	8	1614170	1624186	+	2001	BRDT	GO:0005515;GO:0016301;GO:0016772	K11724	KB	COG5076;veNOG00463	bromodomain testis associated [Source:HGNC Symbol;Acc:HGNC:1105]	-	-	GO:0005515//protein binding;GO:0016301//kinase activity;GO:0016772//transferase activity, transferring phosphorus-containing groups;	-
ENSAPLG00020012981	0.629358	0	1.25872	Inf	Inf	0.435282	0.513249	7	16909115	16935015	+	2493	PDE6C	GO:0004114;GO:0005515;GO:0007165;GO:0008081	K13757	T	opiNOG12597;veNOG11569	phosphodiesterase 6C [Source:HGNC Symbol;Acc:HGNC:8787]	GO:0007165//signal transduction;	-	GO:0004114//3',5'-cyclic-nucleotide phosphodiesterase activity;GO:0005515//protein binding;GO:0008081//phosphoric diester hydrolase activity;	ko00230(Purine metabolism)
ENSAPLG00020002270	0.643832	0	1.28766	Inf	Inf	0.439218	0.517342	25	5216071	5216385	+	315	-	GO:0005200;GO:0005882	-	-	-	-	-	GO:0005882//intermediate filament;	GO:0005200//structural constituent of cytoskeleton;	-
ENSAPLG00020005203	0.643832	0	1.28766	Inf	Inf	0.439218	0.517342	1	90472353	90474120	+	585	-	-	-	S	veNOG10366;meNOG60806	-	-	-	-	-
ENSAPLG00020007631	0.643832	0	1.28766	Inf	Inf	0.439218	0.517342	22	10186533	10188450	+	972	-	GO:0005515;GO:0030229	K20053	T	veNOG10593	-	-	-	GO:0005515//protein binding;GO:0030229//very-low-density lipoprotein particle receptor activity;	-
ENSAPLG00020012251	0.643832	0	1.28766	Inf	Inf	0.439218	0.517342	21	3267479	3269347	+	459	NPPB	GO:0005179;GO:0005576	K12334	FR	veNOG34258;veNOG34321	natriuretic peptides A [Source:NCBI gene;Acc:101789775]	-	GO:0005576//extracellular region;	GO:0005179//hormone activity;	ko04270(Vascular smooth muscle contraction)
ENSAPLG00020012882	0.643832	0	1.28766	Inf	Inf	0.439218	0.517342	8	8125764	8127538	+	435	-	-	K04004	R	veNOG10680;veNOG13937	-	-	-	-	-
ENSAPLG00020009833	0.750078	0	1.50016	Inf	Inf	0.463814	0.543665	VSDN01000287.1	20644	23268	+	1433	-	GO:0004930;GO:0004950;GO:0006935;GO:0006954;GO:0006955;GO:0007186;GO:0016021;GO:0016493	K04179	T	veNOG03478	C-C motif chemokine receptor 4 [Source:NCBI gene;Acc:101796152]	GO:0006935//chemotaxis;GO:0006954//inflammatory response;GO:0006955//immune response;GO:0007186//G protein-coupled receptor signaling pathway;	GO:0016021//integral component of membrane;	GO:0004930//G protein-coupled receptor activity;GO:0004950//chemokine receptor activity;GO:0016493//C-C chemokine receptor activity;	ko04060(Cytokine-cytokine receptor interaction)
ENSAPLG00020013447	0.750078	0	1.50016	Inf	Inf	0.463814	0.543665	7	18242000	18253990	-	2085	-	GO:0016788;GO:0016788	K19406	I	veNOG06821	-	-	-	GO:0016788//hydrolase activity, acting on ester bonds;GO:0016788//hydrolase activity, acting on ester bonds;	-
ENSAPLG00020018013	0.750078	0	1.50016	Inf	Inf	0.463814	0.543665	6	22191498	22197671	-	2597	TBR1	GO:0003700;GO:0005634;GO:0006355	K10174	K	veNOG04197;opiNOG00973	T-box brain transcription factor 1 [Source:NCBI gene;Acc:101802264]	GO:0006355//regulation of transcription, DNA-templated;	GO:0005634//nucleus;	GO:0003700//DNA-binding transcription factor activity;	-
ENSAPLG00020000903	0.464637	0	0.929274	Inf	Inf	0.528262	0.608827	1	201327449	201328573	-	1125	CCDC89	-	-	S	veNOG04566	coiled-coil domain containing 89 [Source:HGNC Symbol;Acc:HGNC:26762]	-	-	-	-
ENSAPLG00020001586	0.464637	0	0.929274	Inf	Inf	0.528262	0.608827	2	130038932	130040241	+	480	FERD3L	GO:0046983	-	K	veNOG20146	Fer3 like bHLH transcription factor [Source:HGNC Symbol;Acc:HGNC:16660]	-	-	GO:0046983//protein dimerization activity;	-
ENSAPLG00020006517	0.464637	0	0.929274	Inf	Inf	0.528262	0.608827	1	147214589	147214819	+	231	-	-	K10418	Z	opiNOG33782;KOG3430;veNOG23001	-	-	-	-	ko05132(Salmonella infection)
ENSAPLG00020006542	0.464637	0	0.929274	Inf	Inf	0.528262	0.608827	5	5854201	5855913	+	1005	SIX6	GO:0000981;GO:0001654;GO:0003677;GO:0006355;GO:0007275	K19473	K	veNOG08152	SIX homeobox 6 [Source:NCBI gene;Acc:101801361]	GO:0001654//eye development;GO:0006355//regulation of transcription, DNA-templated;GO:0007275//multicellular organism development;	-	GO:0000981//DNA-binding transcription factor activity, RNA polymerase II-specific;GO:0003677//DNA binding;	-
ENSAPLG00020008416	0.464637	0	0.929274	Inf	Inf	0.528262	0.608827	13	10425115	10430845	-	1523	CCDC113	-	-	S	veNOG05966	coiled-coil domain containing 113 [Source:HGNC Symbol;Acc:HGNC:25002]	-	-	-	-
ENSAPLG00020009491	0.464637	0	0.929274	Inf	Inf	0.528262	0.608827	Z	65822642	65832066	-	2259	-	GO:0003723;GO:0005634;GO:0005737;GO:0006397;GO:0003723;GO:0005634;GO:0005737;GO:0006397	K13129	AR	veNOG01798;NOG46431	-	GO:0006397//mRNA processing;GO:0006397//mRNA processing;	GO:0005634//nucleus;GO:0005737//cytoplasm;GO:0005634//nucleus;GO:0005737//cytoplasm;	GO:0003723//RNA binding;GO:0003723//RNA binding;	-
ENSAPLG00020010574	0.464637	0	0.929274	Inf	Inf	0.528262	0.608827	3	38671613	38675268	-	388	CGA	GO:0005179;GO:0005576;GO:0005179;GO:0005576	K08522	W	veNOG21436	glycoprotein hormones, alpha polypeptide [Source:HGNC Symbol;Acc:HGNC:1885]	-	GO:0005576//extracellular region;GO:0005576//extracellular region;	GO:0005179//hormone activity;GO:0005179//hormone activity;	ko04912(GnRH signaling pathway);ko04080(Neuroactive ligand-receptor interaction)
ENSAPLG00020012214	0.464637	0	0.929274	Inf	Inf	0.528262	0.608827	21	3226269	3231506	+	914	-	GO:0004252;GO:0006508;GO:0004252;GO:0006508;GO:0004252;GO:0006508	K01346	O	veNOG02532	-	GO:0006508//proteolysis;GO:0006508//proteolysis;GO:0006508//proteolysis;	-	GO:0004252//serine-type endopeptidase activity;GO:0004252//serine-type endopeptidase activity;GO:0004252//serine-type endopeptidase activity;	-
ENSAPLG00020012343	0.464637	0	0.929274	Inf	Inf	0.528262	0.608827	12	21823069	21825242	-	1173	-	GO:0003700;GO:0046983	K09076	K	veNOG14161;veNOG11056	-	-	-	GO:0003700//DNA-binding transcription factor activity;GO:0046983//protein dimerization activity;	-
ENSAPLG00020012533	0.464637	0	0.929274	Inf	Inf	0.528262	0.608827	16	14340357	14342518	+	1382	-	GO:0008519;GO:0015696;GO:0016020;GO:0008519;GO:0015696;GO:0016020;GO:0008519;GO:0015696;GO:0016020	K06580	P	veNOG16374	-	-	GO:0016020//membrane;GO:0016020//membrane;GO:0016020//membrane;	GO:0008519//ammonium transmembrane transporter activity;GO:0008519//ammonium transmembrane transporter activity;GO:0008519//ammonium transmembrane transporter activity;	-
ENSAPLG00020016322	0.464637	0	0.929274	Inf	Inf	0.528262	0.608827	20	10996241	10996885	-	645	-	GO:0005198;GO:0005923;GO:0016021	K06087	R	veNOG00177	claudin-3 [Source:NCBI gene;Acc:101790465]	-	GO:0005923//bicellular tight junction;GO:0016021//integral component of membrane;	GO:0005198//structural molecule activity;	ko04530(Tight junction);ko04514(Cell adhesion molecules)
ENSAPLG00020018423	0.464637	0	0.929274	Inf	Inf	0.528262	0.608827	10	6916360	6918482	-	1167	-	-	-	OK	opiNOG27131;KOG1084	-	-	-	-	-
ENSAPLG00020000216	0.459812	0	0.919625	Inf	Inf	0.52918	0.609344	3	75083381	75134798	+	2979	CCR6	GO:0004930;GO:0004950;GO:0006935;GO:0006955;GO:0007186;GO:0016021;GO:0016493;GO:0004930;GO:0004950;GO:0006935;GO:0006955;GO:0007186;GO:0016021;GO:0016493	K04181	T	veNOG14654	C-C motif chemokine receptor 6 [Source:NCBI gene;Acc:101797063]	GO:0006935//chemotaxis;GO:0006955//immune response;GO:0007186//G protein-coupled receptor signaling pathway;GO:0006935//chemotaxis;GO:0006955//immune response;GO:0007186//G protein-coupled receptor signaling pathway;	GO:0016021//integral component of membrane;GO:0016021//integral component of membrane;	GO:0004930//G protein-coupled receptor activity;GO:0004950//chemokine receptor activity;GO:0016493//C-C chemokine receptor activity;GO:0004930//G protein-coupled receptor activity;GO:0004950//chemokine receptor activity;GO:0016493//C-C chemokine receptor activity;	ko04060(Cytokine-cytokine receptor interaction)
ENSAPLG00020001895	0.459812	0	0.919625	Inf	Inf	0.52918	0.609344	1	82837158	82838536	-	540	-	-	-	SR	veNOG07481;veNOG26048	-	-	-	-	-
ENSAPLG00020002525	0.459812	0	0.919625	Inf	Inf	0.52918	0.609344	26	127287	129474	-	552	TSHB	GO:0005179;GO:0005576	K05251	O	veNOG20048	Anas platyrhynchos thyroid stimulating hormone subunit beta (TSHB), mRNA. [Source:RefSeq mRNA;Acc:NM_001310425]	-	GO:0005576//extracellular region;	GO:0005179//hormone activity;	ko04080(Neuroactive ligand-receptor interaction)
ENSAPLG00020002891	0.459812	0	0.919625	Inf	Inf	0.52918	0.609344	10	15157567	15160060	-	1707	FEZF2	GO:0003676	-	RK	veNOG07564;veNOG28342	FEZ family zinc finger 2 [Source:NCBI gene;Acc:113845110]	-	-	GO:0003676//nucleic acid binding;	-
ENSAPLG00020007970	0.459812	0	0.919625	Inf	Inf	0.52918	0.609344	31	137544	141033	-	843	HOXC13	GO:0003677;GO:0006355;GO:0043565	K09298	K	veNOG13947	homeobox C13 [Source:HGNC Symbol;Acc:HGNC:5125]	GO:0006355//regulation of transcription, DNA-templated;	-	GO:0003677//DNA binding;GO:0043565//sequence-specific DNA binding;	-
ENSAPLG00020011410	0.459812	0	0.919625	Inf	Inf	0.52918	0.609344	2	137953064	137954293	-	1230	-	-	-	R	veNOG28938	-	-	-	-	-
ENSAPLG00020015938	0.459812	0	0.919625	Inf	Inf	0.52918	0.609344	2	96741783	96745912	-	2677	-	GO:0004930;GO:0004950;GO:0006935;GO:0006954;GO:0006955;GO:0007186;GO:0016021;GO:0016493	K04179	T	veNOG03478	C-C motif chemokine receptor 4 [Source:NCBI gene;Acc:101796152]	GO:0006935//chemotaxis;GO:0006954//inflammatory response;GO:0006955//immune response;GO:0007186//G protein-coupled receptor signaling pathway;	GO:0016021//integral component of membrane;	GO:0004930//G protein-coupled receptor activity;GO:0004950//chemokine receptor activity;GO:0016493//C-C chemokine receptor activity;	ko04060(Cytokine-cytokine receptor interaction)
ENSAPLG00020016144	0.459812	0	0.919625	Inf	Inf	0.52918	0.609344	10	22059845	22070270	-	1861	SSUH2	-	-	O	veNOG09367	ssu-2 homolog [Source:HGNC Symbol;Acc:HGNC:24809]	-	-	-	-
ENSAPLG00020017571	0.459812	0	0.919625	Inf	Inf	0.52918	0.609344	4	6534167	6569070	+	2118	TACR3	GO:0004930;GO:0004995;GO:0005886;GO:0007186;GO:0016021	K04224	T	veNOG08310	tachykinin receptor 3 [Source:NCBI gene;Acc:101797865]	GO:0007186//G protein-coupled receptor signaling pathway;	GO:0005886//plasma membrane;GO:0016021//integral component of membrane;	GO:0004930//G protein-coupled receptor activity;GO:0004995//tachykinin receptor activity;	ko04080(Neuroactive ligand-receptor interaction);ko04020(Calcium signaling pathway)
ENSAPLG00020000898	0.429221	0	0.858443	Inf	Inf	0.535298	0.614797	1	201324337	201326949	+	552	-	GO:0005515	K17593	R	veNOG06295	-	-	-	GO:0005515//protein binding;	-
ENSAPLG00020000936	0.429221	0	0.858443	Inf	Inf	0.535298	0.614797	5	4329493	4332431	-	1369	OTX2	GO:0003677;GO:0003700;GO:0005634;GO:0006355;GO:0007275;GO:0043565;GO:0003677;GO:0006355;GO:0043565	K18490	K	veNOG04022;opiNOG21860	orthodenticle homeobox 2 [Source:HGNC Symbol;Acc:HGNC:8522]	GO:0006355//regulation of transcription, DNA-templated;GO:0007275//multicellular organism development;GO:0006355//regulation of transcription, DNA-templated;	GO:0005634//nucleus;	GO:0003677//DNA binding;GO:0003700//DNA-binding transcription factor activity;GO:0043565//sequence-specific DNA binding;GO:0003677//DNA binding;GO:0043565//sequence-specific DNA binding;	-
ENSAPLG00020002662	0.429221	0	0.858443	Inf	Inf	0.535298	0.614797	8	26617074	26620414	+	1023	-	-	K05028	W	veNOG02674	-	-	-	-	-
ENSAPLG00020002822	0.429221	0	0.858443	Inf	Inf	0.535298	0.614797	VSDN01001020.1	24667	25744	+	909	-	GO:0004930;GO:0004984;GO:0007186;GO:0016021	K04257	T	veNOG04531	-	GO:0007186//G protein-coupled receptor signaling pathway;	GO:0016021//integral component of membrane;	GO:0004930//G protein-coupled receptor activity;GO:0004984//olfactory receptor activity;	-
ENSAPLG00020003293	0.429221	0	0.858443	Inf	Inf	0.535298	0.614797	40	621996	623372	+	552	-	-	K06856	R	veNOG24595;veNOG22917	-	-	-	-	ko04672(Intestinal immune network for IgA production);ko04145(Phagosome);ko04020(Calcium signaling pathway)
ENSAPLG00020005831	0.429221	0	0.858443	Inf	Inf	0.535298	0.614797	VSDN01001252.1	54445	84855	-	4485	-	-	K06856	R	veNOG24595;veNOG22917	-	-	-	-	ko04672(Intestinal immune network for IgA production);ko04145(Phagosome);ko04020(Calcium signaling pathway)
ENSAPLG00020006170	0.429221	0	0.858443	Inf	Inf	0.535298	0.614797	VSDN01001252.1	121881	124057	+	462	-	-	K06856	R	veNOG24595;veNOG22917	-	-	-	-	ko04672(Intestinal immune network for IgA production);ko04145(Phagosome);ko04020(Calcium signaling pathway)
ENSAPLG00020008777	0.429221	0	0.858443	Inf	Inf	0.535298	0.614797	28	572463	573560	+	210	-	GO:0004602;GO:0006979;GO:0055114	K05361	O	veNOG07147	-	GO:0006979//response to oxidative stress;GO:0055114//obsolete oxidation-reduction process;	-	GO:0004602//glutathione peroxidase activity;	ko04216(Ferroptosis);ko00480(Glutathione metabolism)
ENSAPLG00020009159	0.429221	0	0.858443	Inf	Inf	0.535298	0.614797	28	920688	922600	+	981	-	GO:0004672;GO:0005524;GO:0006468	K19596	D	veNOG15552;veNOG06990	-	GO:0006468//protein phosphorylation;	-	GO:0004672//protein kinase activity;GO:0005524//ATP binding;	-
ENSAPLG00020010333	0.429221	0	0.858443	Inf	Inf	0.535298	0.614797	19	1332947	1334131	+	495	RNF224	-	-	O	veNOG21821	ring finger protein 224 [Source:HGNC Symbol;Acc:HGNC:41912]	-	-	-	-
ENSAPLG00020010642	0.429221	0	0.858443	Inf	Inf	0.535298	0.614797	23	4280040	4281251	+	393	-	-	-	S	veNOG21894	-	-	-	-	-
ENSAPLG00020011333	0.429221	0	0.858443	Inf	Inf	0.535298	0.614797	4	48600127	48606674	+	690	-	-	-	T	veNOG01016	-	-	-	-	-
ENSAPLG00020012065	0.429221	0	0.858443	Inf	Inf	0.535298	0.614797	9	11627918	11634736	+	744	CLDN16	GO:0005198;GO:0005923;GO:0016021	K06087	P	veNOG02705	claudin 16 [Source:NCBI gene;Acc:101795361]	-	GO:0005923//bicellular tight junction;GO:0016021//integral component of membrane;	GO:0005198//structural molecule activity;	ko04530(Tight junction);ko04514(Cell adhesion molecules)
ENSAPLG00020012191	0.429221	0	0.858443	Inf	Inf	0.535298	0.614797	14	9096891	9098142	+	657	EIF4E1B	GO:0003723;GO:0003743;GO:0005737;GO:0006413	K03259	J	veNOG12407;veNOG07475	eukaryotic translation initiation factor 4E family member 1B [Source:HGNC Symbol;Acc:HGNC:33179]	GO:0006413//translational initiation;	GO:0005737//cytoplasm;	GO:0003723//RNA binding;GO:0003743//translation initiation factor activity;	ko04910(Insulin signaling pathway);ko04150(mTOR signaling pathway)
ENSAPLG00020014398	0.429221	0	0.858443	Inf	Inf	0.535298	0.614797	7	28191389	28207341	+	1078	RGR	GO:0004930;GO:0007186;GO:0007601;GO:0007602;GO:0016021	K04254	T	veNOG08097	retinal G protein coupled receptor [Source:HGNC Symbol;Acc:HGNC:9990]	GO:0007186//G protein-coupled receptor signaling pathway;GO:0007601//visual perception;GO:0007602//phototransduction;	GO:0016021//integral component of membrane;	GO:0004930//G protein-coupled receptor activity;	-
ENSAPLG00020016151	0.429221	0	0.858443	Inf	Inf	0.535298	0.614797	16	10633906	10637084	+	279	C20orf85	-	-	S	veNOG19614	chromosome 20 open reading frame 85 [Source:HGNC Symbol;Acc:HGNC:16216]	-	-	-	-
ENSAPLG00020003040	0.424397	0	0.848794	Inf	Inf	0.536312	0.615237	Z	48547605	48565399	-	1866	-	GO:0003824;GO:0004467;GO:0015908;GO:0016021;GO:0031957	K08749	I	veNOG00406	-	GO:0015908//fatty acid transport;	GO:0016021//integral component of membrane;	GO:0003824//catalytic activity;GO:0004467//long-chain fatty acid-CoA ligase activity;GO:0031957//very long-chain fatty acid-CoA ligase activity;	ko03320(PPAR signaling pathway)
ENSAPLG00020005991	0.424397	0	0.848794	Inf	Inf	0.536312	0.615237	17	6185364	6189702	+	1158	-	-	K07253	V	veNOG21700	-	-	-	-	ko00360(Phenylalanine metabolism);ko00350(Tyrosine metabolism)
ENSAPLG00020006073	0.424397	0	0.848794	Inf	Inf	0.536312	0.615237	20	6918157	6919921	+	957	-	-	-	R	veNOG15728	-	-	-	-	-
ENSAPLG00020010398	0.424397	0	0.848794	Inf	Inf	0.536312	0.615237	32	1164822	1166429	-	1608	-	-	-	-	-	-	-	-	-	-
ENSAPLG00020011654	0.424397	0	0.848794	Inf	Inf	0.536312	0.615237	6	19358645	19359434	-	252	-	GO:0004867	-	W	veNOG02773	-	-	-	GO:0004867//serine-type endopeptidase inhibitor activity;	-
ENSAPLG00020012916	0.424397	0	0.848794	Inf	Inf	0.536312	0.615237	28	3822350	3823796	-	579	-	GO:0005515	-	T	veNOG15926	-	-	-	GO:0005515//protein binding;	-
ENSAPLG00020013238	0.424397	0	0.848794	Inf	Inf	0.536312	0.615237	3	53405326	53406496	+	1171	-	-	-	R	veNOG28938	-	-	-	-	-
ENSAPLG00020014048	0.424397	0	0.848794	Inf	Inf	0.536312	0.615237	1	81260933	81268289	-	1416	APOBEC1	GO:0003824;GO:0008270;GO:0016787	K16932	K	veNOG12967	apolipoprotein B mRNA editing enzyme catalytic subunit 1 [Source:HGNC Symbol;Acc:HGNC:604]	-	-	GO:0003824//catalytic activity;GO:0008270//zinc ion binding;GO:0016787//hydrolase activity;	-
ENSAPLG00020017985	0.424397	0	0.848794	Inf	Inf	0.536312	0.615237	1	56203599	56209159	-	516	ISX	GO:0003677	-	K	veNOG03900	intestine specific homeobox [Source:HGNC Symbol;Acc:HGNC:28084]	-	-	GO:0003677//DNA binding;	-
ENSAPLG00020000039	0.419572	0	0.839145	Inf	Inf	0.53734	0.615237	1	99517170	99519030	-	1376	-	GO:0003700;GO:0005634;GO:0006355;GO:0043565	-	K	veNOG14823	-	GO:0006355//regulation of transcription, DNA-templated;	GO:0005634//nucleus;	GO:0003700//DNA-binding transcription factor activity;GO:0043565//sequence-specific DNA binding;	-
ENSAPLG00020001384	0.419572	0	0.839145	Inf	Inf	0.53734	0.615237	3	4267573	4267791	+	219	-	-	K10568	L	veNOG02654	-	-	-	-	ko03410(Base excision repair)
ENSAPLG00020002850	0.419572	0	0.839145	Inf	Inf	0.53734	0.615237	VSDN01000622.1	35290	36981	+	465	-	-	-	O	veNOG00747;veNOG27696;veNOG28001	-	-	-	-	-
ENSAPLG00020004585	0.419572	0	0.839145	Inf	Inf	0.53734	0.615237	VSDN01001133.1	64720	67182	-	2463	-	-	-	R	veNOG28938	-	-	-	-	-
ENSAPLG00020005035	0.419572	0	0.839145	Inf	Inf	0.53734	0.615237	3	110977794	110990631	+	2686	ANKEF1	GO:0005515	-	M	veNOG07036	ankyrin repeat and EF-hand domain containing 1 [Source:NCBI gene;Acc:101800052]	-	-	GO:0005515//protein binding;	-
ENSAPLG00020005229	0.419572	0	0.839145	Inf	Inf	0.53734	0.615237	1	90473110	90474740	+	441	-	-	-	S	veNOG10366	-	-	-	-	-
ENSAPLG00020005456	0.419572	0	0.839145	Inf	Inf	0.53734	0.615237	30	857639	860175	-	627	-	-	K06712	R	veNOG16265	-	-	-	-	-
ENSAPLG00020005696	0.419572	0	0.839145	Inf	Inf	0.53734	0.615237	13	12159003	12167194	-	868	CA7	GO:0004089;GO:0008270	K01672	R	veNOG10709	carbonic anhydrase 7 [Source:NCBI gene;Acc:101798320]	-	-	GO:0004089//carbonate dehydratase activity;GO:0008270//zinc ion binding;	ko00910(Nitrogen metabolism)
ENSAPLG00020006634	0.419572	0	0.839145	Inf	Inf	0.53734	0.615237	1	150546130	150556158	+	1080	SLC10A2	GO:0008508;GO:0015721;GO:0016020;GO:0016021;GO:0016324	K14342	P	veNOG13487	solute carrier family 10 member 2 [Source:HGNC Symbol;Acc:HGNC:10906]	GO:0015721//bile acid and bile salt transport;	GO:0016020//membrane;GO:0016021//integral component of membrane;GO:0016324//apical plasma membrane;	GO:0008508//bile acid:sodium symporter activity;	-
ENSAPLG00020007172	0.419572	0	0.839145	Inf	Inf	0.53734	0.615237	2	57702834	57706107	+	3274	-	GO:0003676;GO:0004523;GO:0015074	-	RL	COG2801;veNOG22086;veNOG34866	-	GO:0015074//DNA integration;	-	GO:0003676//nucleic acid binding;GO:0004523//RNA-DNA hybrid ribonuclease activity;	-
ENSAPLG00020009035	0.419572	0	0.839145	Inf	Inf	0.53734	0.615237	28	896697	898642	-	750	-	GO:0004252;GO:0006508	K08649	O	veNOG17352	-	GO:0006508//proteolysis;	-	GO:0004252//serine-type endopeptidase activity;	-
ENSAPLG00020009489	0.419572	0	0.839145	Inf	Inf	0.53734	0.615237	VSDN01000205.1	1006	2622	-	1617	-	-	-	R	veNOG28938	-	-	-	-	-
ENSAPLG00020009613	0.419572	0	0.839145	Inf	Inf	0.53734	0.615237	VSDN01000274.1	29943	31075	+	1133	-	-	-	R	veNOG28938	-	-	-	-	-
ENSAPLG00020013074	0.419572	0	0.839145	Inf	Inf	0.53734	0.615237	10	15557492	15560028	+	565	SNTN	GO:0005509;GO:0046914	-	S	veNOG19901	sentan, cilia apical structure protein [Source:HGNC Symbol;Acc:HGNC:33706]	-	-	GO:0005509//calcium ion binding;GO:0046914//transition metal ion binding;	-
ENSAPLG00020013612	0.419572	0	0.839145	Inf	Inf	0.53734	0.615237	24	3789620	3800246	+	564	LIN28A	GO:0003676;GO:0008270	K18754	J	veNOG06773	lin-28 homolog A [Source:HGNC Symbol;Acc:HGNC:15986]	-	-	GO:0003676//nucleic acid binding;GO:0008270//zinc ion binding;	-
ENSAPLG00020014829	0.419572	0	0.839145	Inf	Inf	0.53734	0.615237	1	67601699	67630993	-	1647	SLC15A5	GO:0016020;GO:0022857;GO:0055085	K14639	P	veNOG00928	solute carrier family 15 member 5 [Source:HGNC Symbol;Acc:HGNC:33455]	GO:0055085//transmembrane transport;	GO:0016020//membrane;	GO:0022857//transmembrane transporter activity;	-
ENSAPLG00020015457	0.419572	0	0.839145	Inf	Inf	0.53734	0.615237	14	18582291	18601366	-	1401	GABRA6	GO:0004888;GO:0004890;GO:0005216;GO:0005230;GO:0006811;GO:0006821;GO:0007214;GO:0016020;GO:0016021;GO:0034220	K05175	T	veNOG08941	gamma-aminobutyric acid type A receptor subunit alpha6 [Source:NCBI gene;Acc:101805125]	GO:0006811//ion transport;GO:0006821//chloride transport;GO:0007214//gamma-aminobutyric acid signaling pathway;GO:0034220//ion transmembrane transport;	GO:0016020//membrane;GO:0016021//integral component of membrane;	GO:0004888//transmembrane signaling receptor activity;GO:0004890//GABA-A receptor activity;GO:0005216//ion channel activity;GO:0005230//extracellular ligand-gated ion channel activity;	ko04080(Neuroactive ligand-receptor interaction)
ENSAPLG00020016737	0.419572	0	0.839145	Inf	Inf	0.53734	0.615237	2	98762878	98778675	-	1819	NME8	GO:0004550;GO:0006165;GO:0006183;GO:0006228;GO:0006241;GO:0045454;GO:0004550;GO:0006165;GO:0006183;GO:0006228;GO:0006241;GO:0045454;GO:0004550;GO:0006165;GO:0006183;GO:0006228;GO:0006241;GO:0045454	K19868	O	veNOG05528	NME/NM23 family member 8 [Source:HGNC Symbol;Acc:HGNC:16473]	GO:0006165//nucleoside diphosphate phosphorylation;GO:0006183//GTP biosynthetic process;GO:0006228//UTP biosynthetic process;GO:0006241//CTP biosynthetic process;GO:0045454//cell redox homeostasis;GO:0006165//nucleoside diphosphate phosphorylation;GO:0006183//GTP biosynthetic process;GO:0006228//UTP biosynthetic process;GO:0006241//CTP biosynthetic process;GO:0045454//cell redox homeostasis;GO:00…	-	GO:0004550//nucleoside diphosphate kinase activity;GO:0004550//nucleoside diphosphate kinase activity;GO:0004550//nucleoside diphosphate kinase activity;	-
ENSAPLG00020017169	0.419572	0	0.839145	Inf	Inf	0.53734	0.615237	11	7856577	7857651	+	423	RIPPLY1	-	-	SK	veNOG23476;opiNOG46425;veNOG23454	ripply transcriptional repressor 1 [Source:HGNC Symbol;Acc:HGNC:25117]	-	-	-	-
ENSAPLG00020017272	0.419572	0	0.839145	Inf	Inf	0.53734	0.615237	8	12045552	12054328	-	1214	LHX4	GO:0003677;GO:0006355;GO:0043565	K09374	K	veNOG02410	LIM homeobox 4 [Source:NCBI gene;Acc:113844297]	GO:0006355//regulation of transcription, DNA-templated;	-	GO:0003677//DNA binding;GO:0043565//sequence-specific DNA binding;	-
ENSAPLG00020001931	0.500052	0	1.0001	Inf	Inf	0.560222	0.638293	1	111881478	111882239	-	762	-	-	-	S	veNOG15904	-	-	-	-	-
ENSAPLG00020002791	0.500052	0	1.0001	Inf	Inf	0.560222	0.638293	VSDN01000617.1	58869	61922	+	3054	-	GO:0003676;GO:0004523;GO:0015074	-	RL	COG2801;veNOG22086;veNOG34866	-	GO:0015074//DNA integration;	-	GO:0003676//nucleic acid binding;GO:0004523//RNA-DNA hybrid ribonuclease activity;	-
ENSAPLG00020002999	0.500052	0	1.0001	Inf	Inf	0.560222	0.638293	34	4581952	4585087	-	870	-	GO:0005267;GO:0006813;GO:0016020;GO:0016021;GO:0071805	K04918	P	veNOG07555	-	GO:0006813//potassium ion transport;GO:0071805//potassium ion transmembrane transport;	GO:0016020//membrane;GO:0016021//integral component of membrane;	GO:0005267//potassium channel activity;	-
ENSAPLG00020003041	0.500052	0	1.0001	Inf	Inf	0.560222	0.638293	17	6972725	6973591	-	198	-	-	-	-	-	-	-	-	-	-
ENSAPLG00020004930	0.500052	0	1.0001	Inf	Inf	0.560222	0.638293	4	15743478	15745713	+	2236	-	-	-	RL	COG2801;veNOG22086	-	-	-	-	-
ENSAPLG00020005418	0.500052	0	1.0001	Inf	Inf	0.560222	0.638293	9	19771029	19777924	+	2170	TRIM42	GO:0005515;GO:0008270;GO:0005515;GO:0008270;GO:0005515;GO:0008270	K12018	O	veNOG08415	tripartite motif containing 42 [Source:HGNC Symbol;Acc:HGNC:19014]	-	-	GO:0005515//protein binding;GO:0008270//zinc ion binding;GO:0005515//protein binding;GO:0008270//zinc ion binding;GO:0005515//protein binding;GO:0008270//zinc ion binding;	-
ENSAPLG00020006348	0.500052	0	1.0001	Inf	Inf	0.560222	0.638293	1	85058061	85059874	-	1329	-	GO:0003700;GO:0005634;GO:0006355;GO:0043565	-	K	veNOG14823	-	GO:0006355//regulation of transcription, DNA-templated;	GO:0005634//nucleus;	GO:0003700//DNA-binding transcription factor activity;GO:0043565//sequence-specific DNA binding;	-
ENSAPLG00020008637	0.500052	0	1.0001	Inf	Inf	0.560222	0.638293	13	10594980	10600398	+	1254	-	GO:0005509	-	S	veNOG12570	-	-	-	GO:0005509//calcium ion binding;	-
ENSAPLG00020008654	0.500052	0	1.0001	Inf	Inf	0.560222	0.638293	13	10600951	10606479	-	3326	ADGRG3	GO:0004888;GO:0004930;GO:0007166;GO:0007186;GO:0016021;GO:0004888;GO:0004930;GO:0007166;GO:0007186;GO:0016021	K08452	T	veNOG07251	adhesion G protein-coupled receptor G3 [Source:HGNC Symbol;Acc:HGNC:13728]	GO:0007166//cell surface receptor signaling pathway;GO:0007186//G protein-coupled receptor signaling pathway;GO:0007166//cell surface receptor signaling pathway;GO:0007186//G protein-coupled receptor signaling pathway;	GO:0016021//integral component of membrane;GO:0016021//integral component of membrane;	GO:0004888//transmembrane signaling receptor activity;GO:0004930//G protein-coupled receptor activity;GO:0004888//transmembrane signaling receptor activity;GO:0004930//G protein-coupled receptor activity;	-
ENSAPLG00020009869	0.500052	0	1.0001	Inf	Inf	0.560222	0.638293	2	153076199	153090875	-	1062	RNF32	GO:0005515	-	O	veNOG04986	ring finger protein 32 [Source:HGNC Symbol;Acc:HGNC:17118]	-	-	GO:0005515//protein binding;	-
ENSAPLG00020015672	0.500052	0	1.0001	Inf	Inf	0.560222	0.638293	2	120550695	120555265	+	3152	EOMES	GO:0003700;GO:0005634;GO:0006355	K10173	K	veNOG04197	eomesodermin [Source:NCBI gene;Acc:101804302]	GO:0006355//regulation of transcription, DNA-templated;	GO:0005634//nucleus;	GO:0003700//DNA-binding transcription factor activity;	-
ENSAPLG00020017117	0.500052	0	1.0001	Inf	Inf	0.560222	0.638293	23	2791947	2793737	+	567	BSX	GO:0003677	-	K	opiNOG38307;veNOG03491	brain specific homeobox [Source:HGNC Symbol;Acc:HGNC:20450]	-	-	GO:0003677//DNA binding;	-
ENSAPLG00020017500	0.500052	0	1.0001	Inf	Inf	0.560222	0.638293	6	20105538	20114600	-	453	-	GO:0003779;GO:0030036;GO:0030054	-	SZT	veNOG24429;veNOG03264	-	GO:0030036//actin cytoskeleton organization;	GO:0030054//cell junction;	GO:0003779//actin binding;	-
ENSAPLG00020000395	0.209786	0	0.419572	Inf	Inf	0.882384	0.932149	1	103773786	103774966	-	678	-	-	-	-	-	-	-	-	-	-
ENSAPLG00020000548	0.209786	0	0.419572	Inf	Inf	0.882384	0.932149	1	82472597	82473633	+	1037	-	-	-	R	opiNOG72740;veNOG28938	-	-	-	-	-
ENSAPLG00020000601	0.209786	0	0.419572	Inf	Inf	0.882384	0.932149	5	29625165	29661475	-	1038	-	GO:0004930;GO:0004984;GO:0007186;GO:0016021	K04257	T	veNOG06339	-	GO:0007186//G protein-coupled receptor signaling pathway;	GO:0016021//integral component of membrane;	GO:0004930//G protein-coupled receptor activity;GO:0004984//olfactory receptor activity;	-
ENSAPLG00020000686	0.209786	0	0.419572	Inf	Inf	0.882384	0.932149	1	191016567	191027610	+	659	VMO1	-	-	R	veNOG15947	vitelline membrane outer layer 1 homolog [Source:NCBI gene;Acc:101805285]	-	-	-	-
ENSAPLG00020001660	0.209786	0	0.419572	Inf	Inf	0.882384	0.932149	3	5826472	5832786	+	1086	CRISP2	GO:0005576	K19919	S	veNOG08793	cysteine rich secretory protein 2 [Source:HGNC Symbol;Acc:HGNC:12024]	-	GO:0005576//extracellular region;	-	-
ENSAPLG00020001673	0.209786	0	0.419572	Inf	Inf	0.882384	0.932149	3	5851100	5865348	+	2015	RHAG	GO:0008519;GO:0015696;GO:0016020;GO:0008519;GO:0015696;GO:0016020	K06580	P	veNOG10813	Rh associated glycoprotein [Source:HGNC Symbol;Acc:HGNC:10006]	-	GO:0016020//membrane;GO:0016020//membrane;	GO:0008519//ammonium transmembrane transporter activity;GO:0008519//ammonium transmembrane transporter activity;	-
ENSAPLG00020002357	0.209786	0	0.419572	Inf	Inf	0.882384	0.932149	18	1403231	1404459	-	447	-	-	-	S	veNOG22327	-	-	-	-	-
ENSAPLG00020003047	0.209786	0	0.419572	Inf	Inf	0.882384	0.932149	11	18414144	18415069	+	756	-	-	-	-	-	-	-	-	-	-
ENSAPLG00020003119	0.209786	0	0.419572	Inf	Inf	0.882384	0.932149	18	106972	108616	-	1128	-	GO:0016021	K17351	S	veNOG16875	-	-	GO:0016021//integral component of membrane;	-	-
ENSAPLG00020003315	0.209786	0	0.419572	Inf	Inf	0.882384	0.932149	5	34989873	34990962	-	600	-	-	K01068	I	veNOG00534	-	-	-	-	ko01040(Biosynthesis of unsaturated fatty acids);ko00062(Fatty acid elongation)
ENSAPLG00020003443	0.209786	0	0.419572	Inf	Inf	0.882384	0.932149	35	1229512	1334433	-	7032	-	GO:0005044;GO:0016020;GO:0005044;GO:0016020;GO:0005044;GO:0016020;GO:0005044;GO:0016020;GO:0005044;GO:0016020	K06545	R	veNOG04547;meNOG06015	-	-	GO:0016020//membrane;GO:0016020//membrane;GO:0016020//membrane;GO:0016020//membrane;GO:0016020//membrane;	GO:0005044//scavenger receptor activity;GO:0005044//scavenger receptor activity;GO:0005044//scavenger receptor activity;GO:0005044//scavenger receptor activity;GO:0005044//scavenger receptor activity;	-
ENSAPLG00020003683	0.209786	0	0.419572	Inf	Inf	0.882384	0.932149	11	19835016	19849705	+	1834	-	GO:0003677;GO:0005634;GO:0006355;GO:0007275;GO:0043565	K09312	K	veNOG02353	homeobox protein CDX-1 [Source:NCBI gene;Acc:101796206]	GO:0006355//regulation of transcription, DNA-templated;GO:0007275//multicellular organism development;	GO:0005634//nucleus;	GO:0003677//DNA binding;GO:0043565//sequence-specific DNA binding;	-
ENSAPLG00020004543	0.209786	0	0.419572	Inf	Inf	0.882384	0.932149	Z	20697274	20698024	-	495	-	-	-	O	veNOG00747	-	-	-	-	-
ENSAPLG00020004827	0.209786	0	0.419572	Inf	Inf	0.882384	0.932149	17	5848611	5850046	-	657	TSSK1B	GO:0004672;GO:0005524;GO:0006468	K08811	T	veNOG08766	testis specific serine kinase 1B [Source:HGNC Symbol;Acc:HGNC:14968]	GO:0006468//protein phosphorylation;	-	GO:0004672//protein kinase activity;GO:0005524//ATP binding;	-
ENSAPLG00020004960	0.209786	0	0.419572	Inf	Inf	0.882384	0.932149	17	5990961	5994260	-	527	-	-	-	R	veNOG24452;veNOG23147;veNOG30887;veNOG17572	-	-	-	-	-
ENSAPLG00020004984	0.209786	0	0.419572	Inf	Inf	0.882384	0.932149	1	186039993	186041382	-	954	GSX1	GO:0003677;GO:0006355;GO:0043565	K09310	K	veNOG01660	GS homeobox 1 [Source:NCBI gene;Acc:101796028]	GO:0006355//regulation of transcription, DNA-templated;	-	GO:0003677//DNA binding;GO:0043565//sequence-specific DNA binding;	-
ENSAPLG00020005478	0.209786	0	0.419572	Inf	Inf	0.882384	0.932149	17	6014714	6016015	-	414	-	-	-	R	veNOG21552;veNOG23147;veNOG30887;veNOG17572	-	-	-	-	-
ENSAPLG00020005853	0.209786	0	0.419572	Inf	Inf	0.882384	0.932149	5	10935203	10945449	-	1080	-	-	K18259	R	veNOG13940	-	-	-	-	-
ENSAPLG00020005953	0.209786	0	0.419572	Inf	Inf	0.882384	0.932149	17	6177958	6180772	+	603	-	GO:0016021;GO:0022857;GO:0055085	-	G	opiNOG11864;veNOG11880	-	GO:0055085//transmembrane transport;	GO:0016021//integral component of membrane;	GO:0022857//transmembrane transporter activity;	-
ENSAPLG00020006000	0.209786	0	0.419572	Inf	Inf	0.882384	0.932149	VSDN01001252.1	86339	87072	-	609	-	-	K06856	R	veNOG24595;veNOG22917	-	-	-	-	ko04672(Intestinal immune network for IgA production);ko04145(Phagosome);ko04020(Calcium signaling pathway)
ENSAPLG00020006099	0.209786	0	0.419572	Inf	Inf	0.882384	0.932149	VSDN01001252.1	99472	100859	-	564	-	-	K06856	R	veNOG24595;veNOG22917	-	-	-	-	ko04672(Intestinal immune network for IgA production);ko04145(Phagosome);ko04020(Calcium signaling pathway)
ENSAPLG00020006312	0.209786	0	0.419572	Inf	Inf	0.882384	0.932149	9	2314409	2316884	+	844	IL12A	GO:0005143;GO:0005576;GO:0006955;GO:0008083	K05406	W	veNOG12842	interleukin 12A [Source:HGNC Symbol;Acc:HGNC:5969]	GO:0006955//immune response;	GO:0005576//extracellular region;	GO:0005143//interleukin-12 receptor binding;GO:0008083//growth factor activity;	ko05168(Herpes simplex virus 1 infection);ko05164(Influenza A);ko04625(C-type lectin receptor signaling pathway);ko04622(RIG-I-like receptor signaling pathway);ko04620(Toll-like receptor signaling pathway);ko04060(Cytokine-cytokine receptor interaction)
ENSAPLG00020006332	0.209786	0	0.419572	Inf	Inf	0.882384	0.932149	1	73932526	73934612	-	369	-	GO:0005515	K19921	TP	veNOG15072	-	-	-	GO:0005515//protein binding;	-
ENSAPLG00020007139	0.209786	0	0.419572	Inf	Inf	0.882384	0.932149	5	15539956	15543344	+	1375	-	GO:0005615	K04525	V	veNOG01217	alpha-1-antitrypsin [Source:NCBI gene;Acc:101803775]	-	GO:0005615//extracellular space;	-	-
ENSAPLG00020007827	0.209786	0	0.419572	Inf	Inf	0.882384	0.932149	16	15669216	15670217	-	309	-	GO:0004867	-	OW	veNOG16161;opiNOG35881;veNOG07298;veNOG20632	-	-	-	GO:0004867//serine-type endopeptidase inhibitor activity;	-
ENSAPLG00020007900	0.209786	0	0.419572	Inf	Inf	0.882384	0.932149	3	107065191	107067996	-	1002	VSX1	GO:0003677;GO:0006355;GO:0043565	K09335	K	veNOG11932;opiNOG11493	visual system homeobox 1 [Source:HGNC Symbol;Acc:HGNC:12723]	GO:0006355//regulation of transcription, DNA-templated;	-	GO:0003677//DNA binding;GO:0043565//sequence-specific DNA binding;	-
ENSAPLG00020008895	0.209786	0	0.419572	Inf	Inf	0.882384	0.932149	21	2926659	2930926	-	1126	-	GO:0016021;GO:0016787;GO:0052689;GO:0016787	K14351	V	veNOG04614;veNOG27412	-	-	GO:0016021//integral component of membrane;	GO:0016787//hydrolase activity;GO:0052689//carboxylic ester hydrolase activity;GO:0016787//hydrolase activity;	-
ENSAPLG00020009653	0.209786	0	0.419572	Inf	Inf	0.882384	0.932149	32	1956606	1957199	+	327	-	-	-	R	veNOG33627;veNOG33684;veNOG24532;veNOG24034	-	-	-	-	-
ENSAPLG00020009971	0.209786	0	0.419572	Inf	Inf	0.882384	0.932149	1	207282409	207289251	-	1971	-	GO:0005328;GO:0016021	K05038	P	veNOG16611	-	-	GO:0016021//integral component of membrane;	GO:0005328//neurotransmitter:sodium symporter activity;	-
ENSAPLG00020010105	0.209786	0	0.419572	Inf	Inf	0.882384	0.932149	13	16683950	16685675	-	411	-	-	K04988	TP	KOG3599;veNOG09264	-	-	-	-	-
ENSAPLG00020010361	0.209786	0	0.419572	Inf	Inf	0.882384	0.932149	VSDN01000787.1	11953	14473	+	2521	-	-	-	S	veNOG15332;veNOG35426	-	-	-	-	-
ENSAPLG00020010638	0.209786	0	0.419572	Inf	Inf	0.882384	0.932149	23	4269711	4271503	-	938	BTG4	GO:0008285	K14443	T	veNOG03320	BTG anti-proliferation factor 4 [Source:NCBI gene;Acc:101796375]	GO:0008285//negative regulation of cell population proliferation;	-	-	ko03018(RNA degradation)
ENSAPLG00020010737	0.209786	0	0.419572	Inf	Inf	0.882384	0.932149	22	2365886	2470316	+	891	-	GO:0005515;GO:0030229	K06233	T	opiNOG62224;meNOG40047;veNOG10593	-	-	-	GO:0005515//protein binding;GO:0030229//very-low-density lipoprotein particle receptor activity;	ko04340(Hedgehog signaling pathway)
ENSAPLG00020010838	0.209786	0	0.419572	Inf	Inf	0.882384	0.932149	1	115074024	115076474	-	639	-	-	-	-	-	-	-	-	-	-
ENSAPLG00020010951	0.209786	0	0.419572	Inf	Inf	0.882384	0.932149	1	38001350	38004045	-	1206	IL22	GO:0005576	K05445	R	veNOG14112	interleukin 22 [Source:HGNC Symbol;Acc:HGNC:14900]	-	GO:0005576//extracellular region;	-	ko04060(Cytokine-cytokine receptor interaction)
ENSAPLG00020011010	0.209786	0	0.419572	Inf	Inf	0.882384	0.932149	22	7564660	7565806	+	1147	-	-	-	R	veNOG28938	-	-	-	-	-
ENSAPLG00020011098	0.209786	0	0.419572	Inf	Inf	0.882384	0.932149	35	4807062	4808231	-	614	-	GO:0004197;GO:0006508;GO:0006954;GO:0042981;GO:0045087	K12798	T	veNOG01027	-	GO:0006508//proteolysis;GO:0006954//inflammatory response;GO:0042981//regulation of apoptotic process;GO:0045087//innate immune response;	-	GO:0004197//cysteine-type endopeptidase activity;	ko04621(NOD-like receptor signaling pathway)
ENSAPLG00020011173	0.209786	0	0.419572	Inf	Inf	0.882384	0.932149	27	1576730	1582110	-	1347	-	GO:0003676;GO:0005524	K18656	A	veNOG01089	-	-	-	GO:0003676//nucleic acid binding;GO:0005524//ATP binding;	-
ENSAPLG00020012314	0.209786	0	0.419572	Inf	Inf	0.882384	0.932149	VSDN01000454.1	689	1721	-	1033	-	-	-	R	veNOG28938	-	-	-	-	-
ENSAPLG00020012758	0.209786	0	0.419572	Inf	Inf	0.882384	0.932149	1	80617229	80618146	-	474	TMEM52B	-	-	S	veNOG03338	transmembrane protein 52B [Source:HGNC Symbol;Acc:HGNC:26438]	-	-	-	-
ENSAPLG00020012922	0.209786	0	0.419572	Inf	Inf	0.882384	0.932149	15	8575093	8586322	+	1290	PDILT	GO:0045454	K20354	O	veNOG10587	protein disulfide isomerase like, testis expressed [Source:HGNC Symbol;Acc:HGNC:27338]	GO:0045454//cell redox homeostasis;	-	-	-
ENSAPLG00020013034	0.209786	0	0.419572	Inf	Inf	0.882384	0.932149	15	9490372	9490542	+	171	-	-	-	-	-	-	-	-	-	-
ENSAPLG00020013176	0.209786	0	0.419572	Inf	Inf	0.882384	0.932149	23	6557568	6558683	+	1116	KCNJ1	GO:0005242;GO:0006813;GO:0016020;GO:0016021	K04995	P	veNOG09338	potassium inwardly rectifying channel subfamily J member 1 [Source:NCBI gene;Acc:101793713]	GO:0006813//potassium ion transport;	GO:0016020//membrane;GO:0016021//integral component of membrane;	GO:0005242//inward rectifier potassium channel activity;	-
ENSAPLG00020013303	0.209786	0	0.419572	Inf	Inf	0.882384	0.932149	15	2884320	2892452	-	1143	-	GO:0016020;GO:0022857;GO:0055085	K14390	P	veNOG10497	-	GO:0055085//transmembrane transport;	GO:0016020//membrane;	GO:0022857//transmembrane transporter activity;	-
ENSAPLG00020013552	0.209786	0	0.419572	Inf	Inf	0.882384	0.932149	2	11123506	11126966	-	3461	-	GO:0003676;GO:0004523;GO:0015074	-	RL	COG2801;veNOG22086;veNOG34866	-	GO:0015074//DNA integration;	-	GO:0003676//nucleic acid binding;GO:0004523//RNA-DNA hybrid ribonuclease activity;	-
ENSAPLG00020013700	0.209786	0	0.419572	Inf	Inf	0.882384	0.932149	5	24942046	24960188	-	1761	TTC6	GO:0005515;GO:0005515	-	R	veNOG01992	tetratricopeptide repeat domain 6 [Source:HGNC Symbol;Acc:HGNC:19739]	-	-	GO:0005515//protein binding;GO:0005515//protein binding;	-
ENSAPLG00020014360	0.209786	0	0.419572	Inf	Inf	0.882384	0.932149	31	2302890	2305426	-	1142	CELA1	GO:0004252;GO:0006508;GO:0004252;GO:0006508;GO:0004252;GO:0006508;GO:0004252;GO:0006508	K01326	E	veNOG02875	chymotrypsin like elastase 1 [Source:HGNC Symbol;Acc:HGNC:3308]	GO:0006508//proteolysis;GO:0006508//proteolysis;GO:0006508//proteolysis;GO:0006508//proteolysis;	-	GO:0004252//serine-type endopeptidase activity;GO:0004252//serine-type endopeptidase activity;GO:0004252//serine-type endopeptidase activity;GO:0004252//serine-type endopeptidase activity;	-
ENSAPLG00020014625	0.209786	0	0.419572	Inf	Inf	0.882384	0.932149	31	2470165	2474261	-	1710	-	GO:0045095	K07605	S	veNOG05163	-	-	GO:0045095//keratin filament;	-	-
ENSAPLG00020014651	0.209786	0	0.419572	Inf	Inf	0.882384	0.932149	8	9443904	9446288	-	793	RGS21	-	K16449	T	veNOG12860	regulator of G protein signaling 21 [Source:NCBI gene;Acc:101800799]	-	-	-	-
ENSAPLG00020015288	0.209786	0	0.419572	Inf	Inf	0.882384	0.932149	VSDN01000967.1	1510	66048	+	1965	-	GO:0003956;GO:0006471;GO:0003956;GO:0006471	K06716	O	veNOG02110	-	GO:0006471//protein ADP-ribosylation;GO:0006471//protein ADP-ribosylation;	-	GO:0003956//NAD(P)+-protein-arginine ADP-ribosyltransferase activity;GO:0003956//NAD(P)+-protein-arginine ADP-ribosyltransferase activity;	-
ENSAPLG00020015525	0.209786	0	0.419572	Inf	Inf	0.882384	0.932149	8	3070496	3073983	-	3488	-	GO:0003676;GO:0004523;GO:0015074	-	RL	COG2801;veNOG22086;veNOG34866	-	GO:0015074//DNA integration;	-	GO:0003676//nucleic acid binding;GO:0004523//RNA-DNA hybrid ribonuclease activity;	-
ENSAPLG00020015713	0.209786	0	0.419572	Inf	Inf	0.882384	0.932149	26	3651986	3656489	-	1671	-	GO:0004553;GO:0005975;GO:0008061;GO:0004553;GO:0005576;GO:0005975;GO:0006030;GO:0008061;GO:0004553;GO:0005975;GO:0008061;GO:0004553;GO:0005975;GO:0008061;GO:0004553;GO:0005975;GO:0008061	K01183	G	opiNOG03681;veNOG00877	-	GO:0005975//carbohydrate metabolic process;GO:0005975//carbohydrate metabolic process;GO:0006030//chitin metabolic process;GO:0005975//carbohydrate metabolic process;GO:0005975//carbohydrate metabolic process;GO:0005975//carbohydrate metabolic process;	GO:0005576//extracellular region;	GO:0004553//hydrolase activity, hydrolyzing O-glycosyl compounds;GO:0008061//chitin binding;GO:0004553//hydrolase activity, hydrolyzing O-glycosyl compounds;GO:0008061//chitin binding;GO:0004553//hydrolase activity, hydrolyzing O-glycosyl compounds;GO:0008061//chitin binding;GO:0004553//hydrolase activity, hydrolyzing O-glycosyl compounds;GO:0008061//chitin binding;GO:0004553//hydrolase activity,…	ko00520(Amino sugar and nucleotide sugar metabolism)
ENSAPLG00020015735	0.209786	0	0.419572	Inf	Inf	0.882384	0.932149	4	54235044	54253981	-	3595	DTHD1	GO:0005515;GO:0007165	-	S	veNOG02735	death domain containing 1 [Source:HGNC Symbol;Acc:HGNC:37261]	GO:0007165//signal transduction;	-	GO:0005515//protein binding;	-
ENSAPLG00020015964	0.209786	0	0.419572	Inf	Inf	0.882384	0.932149	2	97124001	97156315	+	2535	TMC2	GO:0005887;GO:0016021	-	S	veNOG09244	transmembrane channel like 2 [Source:HGNC Symbol;Acc:HGNC:16527]	-	GO:0005887//integral component of plasma membrane;GO:0016021//integral component of membrane;	-	-
ENSAPLG00020016158	0.209786	0	0.419572	Inf	Inf	0.882384	0.932149	12	9536339	9539529	-	1362	-	GO:0007339;GO:0035803;GO:0035804	K19928	T	veNOG07131	-	GO:0007339//binding of sperm to zona pellucida;GO:0035803//egg coat formation;	-	GO:0035804//structural constituent of egg coat;	-
ENSAPLG00020016290	0.209786	0	0.419572	Inf	Inf	0.882384	0.932149	20	10843216	10844553	+	681	-	-	-	S	veNOG01386	-	-	-	-	-
ENSAPLG00020016874	0.209786	0	0.419572	Inf	Inf	0.882384	0.932149	2	53295043	53295661	-	339	-	-	-	-	-	-	-	-	-	-
ENSAPLG00020018324	0.209786	0	0.419572	Inf	Inf	0.882384	0.932149	15	11523142	11524002	+	861	PERCC1	-	-	S	veNOG22279	proline and glutamate rich with coiled coil 1 [Source:HGNC Symbol;Acc:HGNC:52293]	-	-	-	-
ENSAPLG00020000434	0.214611	0	0.429221	Inf	Inf	0.882385	0.932149	2	82248497	82253859	+	1223	-	GO:0005615;GO:0005615;GO:0005615	-	OV	COG4826;veNOG02914	-	-	GO:0005615//extracellular space;GO:0005615//extracellular space;GO:0005615//extracellular space;	-	-
ENSAPLG00020001018	0.214611	0	0.429221	Inf	Inf	0.882385	0.932149	5	27136413	27147033	+	1833	-	GO:0005515	K13908	WV	veNOG07299	-	-	-	GO:0005515//protein binding;	-
ENSAPLG00020001786	0.214611	0	0.429221	Inf	Inf	0.882385	0.932149	1	111031125	111033529	-	1920	-	GO:0003700;GO:0005634;GO:0006355;GO:0043565	-	K	veNOG14823	heat shock transcription factor, X-linked [Source:NCBI gene;Acc:101801846]	GO:0006355//regulation of transcription, DNA-templated;	GO:0005634//nucleus;	GO:0003700//DNA-binding transcription factor activity;GO:0043565//sequence-specific DNA binding;	-
ENSAPLG00020001929	0.214611	0	0.429221	Inf	Inf	0.882385	0.932149	3	6109619	6110487	-	390	-	GO:0005515	-	R	veNOG14570	-	-	-	GO:0005515//protein binding;	-
ENSAPLG00020002206	0.214611	0	0.429221	Inf	Inf	0.882385	0.932149	11	22099516	22100520	-	1005	-	-	-	R	veNOG28938	-	-	-	-	-
ENSAPLG00020002847	0.214611	0	0.429221	Inf	Inf	0.882385	0.932149	2	158944275	158944818	+	282	-	-	-	-	-	-	-	-	-	-
ENSAPLG00020002890	0.214611	0	0.429221	Inf	Inf	0.882385	0.932149	34	2884630	2885568	-	939	-	GO:0004930;GO:0004984;GO:0007186;GO:0016021	K04257	T	opiNOG16630;veNOG08654	-	GO:0007186//G protein-coupled receptor signaling pathway;	GO:0016021//integral component of membrane;	GO:0004930//G protein-coupled receptor activity;GO:0004984//olfactory receptor activity;	-
ENSAPLG00020002956	0.214611	0	0.429221	Inf	Inf	0.882385	0.932149	4	37633656	37634820	-	1165	-	-	-	R	veNOG28938	-	-	-	-	-
ENSAPLG00020003037	0.214611	0	0.429221	Inf	Inf	0.882385	0.932149	11	18411550	18413834	+	1215	-	-	-	-	-	-	-	-	-	-
ENSAPLG00020003108	0.214611	0	0.429221	Inf	Inf	0.882385	0.932149	18	106168	106637	+	264	-	GO:0004114;GO:0007601;GO:0030553	K13759	T	veNOG22988	phosphodiesterase 6G [Source:NCBI gene;Acc:113845531]	GO:0007601//visual perception;	-	GO:0004114//3',5'-cyclic-nucleotide phosphodiesterase activity;GO:0030553//cGMP binding;	ko04744(Phototransduction);ko00230(Purine metabolism)
ENSAPLG00020003287	0.214611	0	0.429221	Inf	Inf	0.882385	0.932149	1	64333392	64334582	-	471	-	-	-	R	meNOG49560;veNOG10360	-	-	-	-	-
ENSAPLG00020003310	0.214611	0	0.429221	Inf	Inf	0.882385	0.932149	40	624624	626256	+	894	-	-	K06856	R	veNOG13552;veNOG19642	-	-	-	-	ko04672(Intestinal immune network for IgA production);ko04145(Phagosome);ko04020(Calcium signaling pathway)
ENSAPLG00020003660	0.214611	0	0.429221	Inf	Inf	0.882385	0.932149	4	43432718	43437458	+	438	IL21	GO:0005126;GO:0005576;GO:0006955	K05434	TR	opiNOG25429;veNOG20181;veNOG35105	interleukin 21 [Source:HGNC Symbol;Acc:HGNC:6005]	GO:0006955//immune response;	GO:0005576//extracellular region;	GO:0005126//cytokine receptor binding;	ko04060(Cytokine-cytokine receptor interaction)
ENSAPLG00020004110	0.214611	0	0.429221	Inf	Inf	0.882385	0.932149	VSDN01001414.1	95096	96215	+	1120	-	GO:0003676;GO:0004523	-	R	veNOG33279	-	-	-	GO:0003676//nucleic acid binding;GO:0004523//RNA-DNA hybrid ribonuclease activity;	-
ENSAPLG00020004112	0.214611	0	0.429221	Inf	Inf	0.882385	0.932149	9	74190	79461	+	767	-	GO:0016021	-	S	veNOG10770	-	-	GO:0016021//integral component of membrane;	-	-
ENSAPLG00020004362	0.214611	0	0.429221	Inf	Inf	0.882385	0.932149	Z	53810509	53811585	-	1077	-	-	-	R	veNOG28938	-	-	-	-	-
ENSAPLG00020004849	0.214611	0	0.429221	Inf	Inf	0.882385	0.932149	1	111906224	111906664	-	441	-	GO:0005249;GO:0006811;GO:0016020	K04894	P	veNOG21162	-	GO:0006811//ion transport;	GO:0016020//membrane;	GO:0005249//voltage-gated potassium channel activity;	ko04261(Adrenergic signaling in cardiomyocytes)
ENSAPLG00020004856	0.214611	0	0.429221	Inf	Inf	0.882385	0.932149	17	5932752	6017357	-	2971	-	-	-	R	meNOG43548;veNOG23147;veNOG17572	-	-	-	-	-
ENSAPLG00020004969	0.214611	0	0.429221	Inf	Inf	0.882385	0.932149	1	186001002	186004196	-	795	-	GO:0003677;GO:0006355;GO:0043565	K07594	K	veNOG10584	pancreatic and duodenal homeobox 1 [Source:NCBI gene;Acc:101796228]	GO:0006355//regulation of transcription, DNA-templated;	-	GO:0003677//DNA binding;GO:0043565//sequence-specific DNA binding;	-
ENSAPLG00020005960	0.214611	0	0.429221	Inf	Inf	0.882385	0.932149	9	20095408	20097471	+	1041	-	-	-	OK	veNOG11361;veNOG27454	-	-	-	-	-
ENSAPLG00020005970	0.214611	0	0.429221	Inf	Inf	0.882385	0.932149	17	6182148	6183323	+	525	-	-	-	G	KOG0569;opiNOG11864;veNOG11880	-	-	-	-	-
ENSAPLG00020006024	0.214611	0	0.429221	Inf	Inf	0.882385	0.932149	9	20942880	20945078	+	2199	-	-	-	R	veNOG28938	-	-	-	-	-
ENSAPLG00020006130	0.214611	0	0.429221	Inf	Inf	0.882385	0.932149	VSDN01001252.1	108753	110544	-	354	-	-	K06856	R	veNOG24595;veNOG24352;veNOG22917	-	-	-	-	ko04672(Intestinal immune network for IgA production);ko04145(Phagosome);ko04020(Calcium signaling pathway)
ENSAPLG00020006210	0.214611	0	0.429221	Inf	Inf	0.882385	0.932149	25	1111815	1113536	-	962	HSD17B1	GO:0004303;GO:0005737;GO:0006703;GO:0016491;GO:0055114	K00044	Q	veNOG10682	hydroxysteroid 17-beta dehydrogenase 1 [Source:HGNC Symbol;Acc:HGNC:5210]	GO:0006703//estrogen biosynthetic process;GO:0055114//obsolete oxidation-reduction process;	GO:0005737//cytoplasm;	GO:0004303//estradiol 17-beta-dehydrogenase activity;GO:0016491//oxidoreductase activity;	ko00140(Steroid hormone biosynthesis)
ENSAPLG00020009172	0.214611	0	0.429221	Inf	Inf	0.882385	0.932149	30	1469416	1470527	+	726	-	GO:0005515	K06712	OR	veNOG01728;veNOG05912;opiNOG04333	-	-	-	GO:0005515//protein binding;	-
ENSAPLG00020009638	0.214611	0	0.429221	Inf	Inf	0.882385	0.932149	32	1943486	1945511	+	321	-	-	-	-	-	-	-	-	-	-
ENSAPLG00020010015	0.214611	0	0.429221	Inf	Inf	0.882385	0.932149	37	132158	140279	+	1941	-	GO:0005044;GO:0016020	K13912	SR	veNOG04547;NOG04258	-	-	GO:0016020//membrane;	GO:0005044//scavenger receptor activity;	-
ENSAPLG00020010311	0.214611	0	0.429221	Inf	Inf	0.882385	0.932149	37	784158	785121	-	567	-	-	-	R	veNOG08357;veNOG31920	-	-	-	-	-
ENSAPLG00020010483	0.214611	0	0.429221	Inf	Inf	0.882385	0.932149	35	3084873	3454280	-	7507	-	GO:0005044;GO:0016020;GO:0005044;GO:0016020;GO:0005044;GO:0016020;GO:0005044;GO:0016020	-	R	veNOG04547;meNOG06015	-	-	GO:0016020//membrane;GO:0016020//membrane;GO:0016020//membrane;GO:0016020//membrane;	GO:0005044//scavenger receptor activity;GO:0005044//scavenger receptor activity;GO:0005044//scavenger receptor activity;GO:0005044//scavenger receptor activity;	-
ENSAPLG00020010489	0.214611	0	0.429221	Inf	Inf	0.882385	0.932149	32	2448046	2452231	+	1385	NR1I3	GO:0003677;GO:0003700;GO:0003707;GO:0004879;GO:0005634;GO:0006355;GO:0008270;GO:0043565;GO:0003677;GO:0003700;GO:0003707;GO:0004879;GO:0005634;GO:0006355;GO:0008270;GO:0043565	K08541	K	veNOG07053;veNOG01364	nuclear receptor subfamily 1 group I member 3 [Source:HGNC Symbol;Acc:HGNC:7969]	GO:0006355//regulation of transcription, DNA-templated;GO:0006355//regulation of transcription, DNA-templated;	GO:0005634//nucleus;GO:0005634//nucleus;	GO:0003677//DNA binding;GO:0003700//DNA-binding transcription factor activity;GO:0003707//steroid hormone receptor activity;GO:0004879//nuclear receptor activity;GO:0008270//zinc ion binding;GO:0043565//sequence-specific DNA binding;GO:0003677//DNA binding;GO:0003700//DNA-binding transcription factor activity;GO:0003707//steroid hormone receptor activity;GO:0004879//nuclear receptor activity;GO:0…	-
ENSAPLG00020010615	0.214611	0	0.429221	Inf	Inf	0.882385	0.932149	23	4141412	4149924	+	1092	C11orf53	-	-	S	veNOG05697	chromosome 11 open reading frame 53 [Source:HGNC Symbol;Acc:HGNC:30527]	-	-	-	-
ENSAPLG00020011473	0.214611	0	0.429221	Inf	Inf	0.882385	0.932149	14	12505950	12510272	-	834	-	GO:0008289	-	I	veNOG13024	-	-	-	GO:0008289//lipid binding;	-
ENSAPLG00020011489	0.214611	0	0.429221	Inf	Inf	0.882385	0.932149	14	12946550	12946972	-	423	-	-	K16499	S	veNOG23297	small integral membrane protein 33 [Source:NCBI gene;Acc:113845185]	-	-	-	-
ENSAPLG00020011974	0.214611	0	0.429221	Inf	Inf	0.882385	0.932149	9	10678800	10682276	-	2382	-	-	K16803	Z	veNOG11792	-	-	-	-	-
ENSAPLG00020012075	0.214611	0	0.429221	Inf	Inf	0.882385	0.932149	1	988462	991028	-	1139	ODF3B	-	-	R	veNOG10257	outer dense fiber of sperm tails 3B [Source:HGNC Symbol;Acc:HGNC:34388]	-	-	-	-
ENSAPLG00020012125	0.214611	0	0.429221	Inf	Inf	0.882385	0.932149	VSDN01001265.1	37631	39009	+	903	-	GO:0004930;GO:0004984;GO:0007186;GO:0016021	K04257	T	veNOG12941	-	GO:0007186//G protein-coupled receptor signaling pathway;	GO:0016021//integral component of membrane;	GO:0004930//G protein-coupled receptor activity;GO:0004984//olfactory receptor activity;	-
ENSAPLG00020012351	0.214611	0	0.429221	Inf	Inf	0.882385	0.932149	VSDN01000521.1	10165	14100	+	2169	-	GO:0005044;GO:0016020;GO:0005044;GO:0016020	K06545	R	veNOG04547;meNOG06015	-	-	GO:0016020//membrane;GO:0016020//membrane;	GO:0005044//scavenger receptor activity;GO:0005044//scavenger receptor activity;	-
ENSAPLG00020012514	0.214611	0	0.429221	Inf	Inf	0.882385	0.932149	2	116955745	116969294	-	1173	-	-	K19283	I	veNOG03090;opiNOG10696	-	-	-	-	-
ENSAPLG00020013050	0.214611	0	0.429221	Inf	Inf	0.882385	0.932149	3	52417168	52423603	-	927	-	GO:0008146	K16949	R	veNOG08069	-	-	-	GO:0008146//sulfotransferase activity;	-
ENSAPLG00020014036	0.214611	0	0.429221	Inf	Inf	0.882385	0.932149	1	81044934	81048208	-	585	-	-	-	O	veNOG06233	-	-	-	-	-
ENSAPLG00020014726	0.214611	0	0.429221	Inf	Inf	0.882385	0.932149	3	29334682	29444387	-	1644	-	GO:0005509	K19601	T	veNOG12012	-	-	-	GO:0005509//calcium ion binding;	-
ENSAPLG00020015804	0.214611	0	0.429221	Inf	Inf	0.882385	0.932149	23	1402688	1404044	+	1104	APOA4	GO:0005576;GO:0006869;GO:0008289;GO:0042157	K08760	R	veNOG14666	apolipoprotein A4 [Source:HGNC Symbol;Acc:HGNC:602]	GO:0006869//lipid transport;GO:0042157//lipoprotein metabolic process;	GO:0005576//extracellular region;	GO:0008289//lipid binding;	-
ENSAPLG00020016059	0.214611	0	0.429221	Inf	Inf	0.882385	0.932149	10	20667044	20678597	-	1038	IL5RA	GO:0004896;GO:0005515;GO:0016020	K05067	T	veNOG06727	interleukin 5 receptor subunit alpha [Source:HGNC Symbol;Acc:HGNC:6017]	-	GO:0016020//membrane;	GO:0004896//cytokine receptor activity;GO:0005515//protein binding;	ko04060(Cytokine-cytokine receptor interaction)
ENSAPLG00020016261	0.214611	0	0.429221	Inf	Inf	0.882385	0.932149	12	9903611	9906954	-	1514	-	GO:0007339;GO:0035803;GO:0035804;GO:0007339;GO:0035803;GO:0035804;GO:0007339;GO:0035803;GO:0035804	K19928	T	veNOG07131	-	GO:0007339//binding of sperm to zona pellucida;GO:0035803//egg coat formation;GO:0007339//binding of sperm to zona pellucida;GO:0035803//egg coat formation;GO:0007339//binding of sperm to zona pellucida;GO:0035803//egg coat formation;	-	GO:0035804//structural constituent of egg coat;GO:0035804//structural constituent of egg coat;GO:0035804//structural constituent of egg coat;	-
ENSAPLG00020016262	0.214611	0	0.429221	Inf	Inf	0.882385	0.932149	1	24656544	24659410	+	1844	FEZF1	GO:0003676	-	K	veNOG07564	FEZ family zinc finger 1 [Source:HGNC Symbol;Acc:HGNC:22788]	-	-	GO:0003676//nucleic acid binding;	-
ENSAPLG00020017010	0.214611	0	0.429221	Inf	Inf	0.882385	0.932149	20	3568280	3570546	-	1047	-	GO:0004930;GO:0007186;GO:0007601;GO:0007602;GO:0016021	K04251	T	veNOG06261	-	GO:0007186//G protein-coupled receptor signaling pathway;GO:0007601//visual perception;GO:0007602//phototransduction;	GO:0016021//integral component of membrane;	GO:0004930//G protein-coupled receptor activity;	-
ENSAPLG00020017053	0.214611	0	0.429221	Inf	Inf	0.882385	0.932149	11	7648234	7652375	-	1387	-	GO:0003755;GO:0005515;GO:0003755;GO:0005515;GO:0003755;GO:0005515;GO:0003755;GO:0005515;GO:0003755;GO:0005515	K17767	O	veNOG07746	-	-	-	GO:0003755//peptidyl-prolyl cis-trans isomerase activity;GO:0005515//protein binding;GO:0003755//peptidyl-prolyl cis-trans isomerase activity;GO:0005515//protein binding;GO:0003755//peptidyl-prolyl cis-trans isomerase activity;GO:0005515//protein binding;GO:0003755//peptidyl-prolyl cis-trans isomerase activity;GO:0005515//protein binding;GO:0003755//peptidyl-prolyl cis-trans isomerase activity;GO…	-
ENSAPLG00020017467	0.214611	0	0.429221	Inf	Inf	0.882385	0.932149	8	23713442	23713929	+	405	-	-	-	-	-	-	-	-	-	-
ENSAPLG00020018113	0.214611	0	0.429221	Inf	Inf	0.882385	0.932149	1	59500361	59502159	+	1394	-	GO:0003700;GO:0005634;GO:0006355;GO:0043565	-	K	veNOG14823	-	GO:0006355//regulation of transcription, DNA-templated;	GO:0005634//nucleus;	GO:0003700//DNA-binding transcription factor activity;GO:0043565//sequence-specific DNA binding;	-
ENSAPLG00020000330	0.250026	0	0.500052	Inf	Inf	0.882394	0.932149	5	25591161	25598392	+	2003	NKX2-1	GO:0003677;GO:0006355;GO:0043565	K09342	K	veNOG11564	NK2 homeobox 1 [Source:NCBI gene;Acc:101790134]	GO:0006355//regulation of transcription, DNA-templated;	-	GO:0003677//DNA binding;GO:0043565//sequence-specific DNA binding;	-
ENSAPLG00020000491	0.250026	0	0.500052	Inf	Inf	0.882394	0.932149	1	50791613	50792705	-	1093	-	-	-	R	veNOG28938	-	-	-	-	-
ENSAPLG00020001041	0.250026	0	0.500052	Inf	Inf	0.882394	0.932149	2	75507355	75513483	+	252	-	GO:0005576;GO:0007339	-	S	veNOG09698	-	GO:0007339//binding of sperm to zona pellucida;	GO:0005576//extracellular region;	-	-
ENSAPLG00020001650	0.250026	0	0.500052	Inf	Inf	0.882394	0.932149	3	5364659	5365168	-	510	-	-	-	S	veNOG15159;opiNOG30858	-	-	-	-	-
ENSAPLG00020001728	0.250026	0	0.500052	Inf	Inf	0.882394	0.932149	5	5235407	5237620	+	1632	-	-	-	T	meNOG12371;veNOG06552	-	-	-	-	-
ENSAPLG00020001743	0.250026	0	0.500052	Inf	Inf	0.882394	0.932149	5	31277596	31279113	-	1011	-	GO:0004930;GO:0004984;GO:0007186;GO:0016021	K04257	T	veNOG04449;veNOG05485	-	GO:0007186//G protein-coupled receptor signaling pathway;	GO:0016021//integral component of membrane;	GO:0004930//G protein-coupled receptor activity;GO:0004984//olfactory receptor activity;	-
ENSAPLG00020002061	0.250026	0	0.500052	Inf	Inf	0.882394	0.932149	3	15923230	15923688	-	297	-	-	K11363	S	veNOG25136;veNOG07279	-	-	-	-	-
ENSAPLG00020002345	0.250026	0	0.500052	Inf	Inf	0.882394	0.932149	25	5260157	5260471	+	315	-	GO:0005200;GO:0005882	-	-	-	-	-	GO:0005882//intermediate filament;	GO:0005200//structural constituent of cytoskeleton;	-
ENSAPLG00020002479	0.250026	0	0.500052	Inf	Inf	0.882394	0.932149	13	4235819	4236906	-	222	-	-	-	-	-	-	-	-	-	-
ENSAPLG00020002835	0.250026	0	0.500052	Inf	Inf	0.882394	0.932149	VSDN01001020.1	29701	31382	+	897	-	GO:0004930;GO:0004984;GO:0007186;GO:0016021	K04257	T	veNOG00929	-	GO:0007186//G protein-coupled receptor signaling pathway;	GO:0016021//integral component of membrane;	GO:0004930//G protein-coupled receptor activity;GO:0004984//olfactory receptor activity;	-
ENSAPLG00020002926	0.250026	0	0.500052	Inf	Inf	0.882394	0.932149	VSDN01000628.1	23176	25662	+	2487	PCDHAC1	GO:0005509;GO:0005886;GO:0007155;GO:0007156;GO:0016020	K16493	S	veNOG00220	protocadherin alpha subfamily C, 1 [Source:HGNC Symbol;Acc:HGNC:8676]	GO:0007155//cell adhesion;GO:0007156//homophilic cell adhesion via plasma membrane adhesion molecules;	GO:0005886//plasma membrane;GO:0016020//membrane;	GO:0005509//calcium ion binding;	-
ENSAPLG00020003087	0.250026	0	0.500052	Inf	Inf	0.882394	0.932149	3	106807689	106811628	+	1248	CST7	GO:0004869;GO:0006955	K13903	R	veNOG21579	cystatin F [Source:HGNC Symbol;Acc:HGNC:2479]	GO:0006955//immune response;	-	GO:0004869//cysteine-type endopeptidase inhibitor activity;	-
ENSAPLG00020003283	0.250026	0	0.500052	Inf	Inf	0.882394	0.932149	40	618531	620444	+	495	-	-	K06856	R	veNOG24595;veNOG22917	-	-	-	-	ko04672(Intestinal immune network for IgA production);ko04145(Phagosome);ko04020(Calcium signaling pathway)
ENSAPLG00020003381	0.250026	0	0.500052	Inf	Inf	0.882394	0.932149	4	28099043	28099355	-	177	-	-	-	-	-	-	-	-	-	-
ENSAPLG00020003832	0.250026	0	0.500052	Inf	Inf	0.882394	0.932149	5	30121189	30123034	+	894	-	GO:0004930;GO:0004984;GO:0007186;GO:0016021	K04257	T	veNOG04449;veNOG05485	-	GO:0007186//G protein-coupled receptor signaling pathway;	GO:0016021//integral component of membrane;	GO:0004930//G protein-coupled receptor activity;GO:0004984//olfactory receptor activity;	-
ENSAPLG00020004065	0.250026	0	0.500052	Inf	Inf	0.882394	0.932149	9	23659	26576	-	1334	-	GO:0004322;GO:0005507;GO:0005615;GO:0006826;GO:0006879	K13624	Q	veNOG04699	-	GO:0006826//iron ion transport;GO:0006879//cellular iron ion homeostasis;	GO:0005615//extracellular space;	GO:0004322//ferroxidase activity;GO:0005507//copper ion binding;	ko04216(Ferroptosis);ko00860(Porphyrin metabolism)
ENSAPLG00020004097	0.250026	0	0.500052	Inf	Inf	0.882394	0.932149	9	65791	68815	+	579	-	GO:0016021	-	S	veNOG00741	-	-	GO:0016021//integral component of membrane;	-	-
ENSAPLG00020004121	0.250026	0	0.500052	Inf	Inf	0.882394	0.932149	1	196370533	196375329	-	381	C11orf97	-	-	S	veNOG24271	chromosome 11 open reading frame 97 [Source:HGNC Symbol;Acc:HGNC:49544]	-	-	-	-
ENSAPLG00020004392	0.250026	0	0.500052	Inf	Inf	0.882394	0.932149	4	31987338	32000602	+	908	RNF175	GO:0046872;GO:0046872	-	O	veNOG02187	ring finger protein 175 [Source:HGNC Symbol;Acc:HGNC:27735]	-	-	GO:0046872//metal ion binding;GO:0046872//metal ion binding;	-
ENSAPLG00020004490	0.250026	0	0.500052	Inf	Inf	0.882394	0.932149	3	79203717	79212954	-	1065	PRPH2	GO:0007601;GO:0016021	K17343	R	veNOG00270	peripherin 2 [Source:HGNC Symbol;Acc:HGNC:9942]	GO:0007601//visual perception;	GO:0016021//integral component of membrane;	-	-
ENSAPLG00020005158	0.250026	0	0.500052	Inf	Inf	0.882394	0.932149	7	13878364	13879530	+	1167	-	-	-	R	veNOG28938	-	-	-	-	-
ENSAPLG00020005797	0.250026	0	0.500052	Inf	Inf	0.882394	0.932149	26	6825431	6828933	+	1156	-	GO:0046872	K05721	T	veNOG12015;veNOG28889	-	-	-	GO:0046872//metal ion binding;	-
ENSAPLG00020006330	0.250026	0	0.500052	Inf	Inf	0.882394	0.932149	14	1693363	1696934	+	1387	-	GO:0005137;GO:0005576;GO:0006955;GO:0008083	K05428	R	veNOG35069;aveNOG15757	-	GO:0006955//immune response;	GO:0005576//extracellular region;	GO:0005137//interleukin-5 receptor binding;GO:0008083//growth factor activity;	ko04672(Intestinal immune network for IgA production);ko04060(Cytokine-cytokine receptor interaction)
ENSAPLG00020006791	0.250026	0	0.500052	Inf	Inf	0.882394	0.932149	24	797946	798814	+	249	-	GO:0008033	K00791	J	veNOG01963	-	GO:0008033//tRNA processing;	-	-	-
ENSAPLG00020007301	0.250026	0	0.500052	Inf	Inf	0.882394	0.932149	16	15428944	15433041	+	888	-	GO:0008289	-	V	veNOG13918	-	-	-	GO:0008289//lipid binding;	-
ENSAPLG00020007616	0.250026	0	0.500052	Inf	Inf	0.882394	0.932149	VSDN01001605.1	12345	13872	+	789	-	-	-	-	-	-	-	-	-	-
ENSAPLG00020007926	0.250026	0	0.500052	Inf	Inf	0.882394	0.932149	36	3958353	3959288	-	936	-	GO:0004930;GO:0004984;GO:0007186;GO:0016021	K04257	T	veNOG08654	-	GO:0007186//G protein-coupled receptor signaling pathway;	GO:0016021//integral component of membrane;	GO:0004930//G protein-coupled receptor activity;GO:0004984//olfactory receptor activity;	-
ENSAPLG00020008475	0.250026	0	0.500052	Inf	Inf	0.882394	0.932149	3	101133645	101150850	+	1292	-	-	K19655	S	veNOG03815	-	-	-	-	-
ENSAPLG00020009077	0.250026	0	0.500052	Inf	Inf	0.882394	0.932149	Z	37788649	37789349	+	204	-	-	-	-	-	-	-	-	-	-
ENSAPLG00020009546	0.250026	0	0.500052	Inf	Inf	0.882394	0.932149	Z	65935492	65936736	+	1062	CARTPT	GO:0000186;GO:0005184;GO:0005615;GO:0007186;GO:0008343;GO:0009267;GO:0032099	-	T	veNOG23206	CART prepropeptide [Source:HGNC Symbol;Acc:HGNC:24323]	GO:0000186//obsolete activation of MAPKK activity;GO:0007186//G protein-coupled receptor signaling pathway;GO:0008343//adult feeding behavior;GO:0009267//cellular response to starvation;GO:0032099//negative regulation of appetite;	GO:0005615//extracellular space;	GO:0005184//neuropeptide hormone activity;	-
ENSAPLG00020009748	0.250026	0	0.500052	Inf	Inf	0.882394	0.932149	17	11085874	11089740	-	1341	P2RX2	GO:0001614;GO:0004931;GO:0005216;GO:0005524;GO:0005887;GO:0006811;GO:0016020;GO:0033198;GO:0098655	K05216	P	veNOG01011	purinergic receptor P2X 2 [Source:HGNC Symbol;Acc:HGNC:15459]	GO:0006811//ion transport;GO:0033198//response to ATP;GO:0098655//cation transmembrane transport;	GO:0005887//integral component of plasma membrane;GO:0016020//membrane;	GO:0001614//purinergic nucleotide receptor activity;GO:0004931//extracellularly ATP-gated cation channel activity;GO:0005216//ion channel activity;GO:0005524//ATP binding;	ko04080(Neuroactive ligand-receptor interaction);ko04020(Calcium signaling pathway)
ENSAPLG00020010703	0.250026	0	0.500052	Inf	Inf	0.882394	0.932149	22	1370028	1371149	-	1122	-	-	-	R	veNOG28938	-	-	-	-	-
ENSAPLG00020010849	0.250026	0	0.500052	Inf	Inf	0.882394	0.932149	22	4774760	4775812	-	1053	-	-	-	R	veNOG28938	-	-	-	-	-
ENSAPLG00020011103	0.250026	0	0.500052	Inf	Inf	0.882394	0.932149	35	4860347	4862249	-	978	-	GO:0004930;GO:0004984;GO:0007186;GO:0016021	K04257	T	veNOG08654	-	GO:0007186//G protein-coupled receptor signaling pathway;	GO:0016021//integral component of membrane;	GO:0004930//G protein-coupled receptor activity;GO:0004984//olfactory receptor activity;	-
ENSAPLG00020011302	0.250026	0	0.500052	Inf	Inf	0.882394	0.932149	12	11604458	11605822	-	1365	-	GO:0004930;GO:0004984;GO:0007186;GO:0016021	K04257	T	veNOG06246	-	GO:0007186//G protein-coupled receptor signaling pathway;	GO:0016021//integral component of membrane;	GO:0004930//G protein-coupled receptor activity;GO:0004984//olfactory receptor activity;	-
ENSAPLG00020012768	0.250026	0	0.500052	Inf	Inf	0.882394	0.932149	1	80628737	80630766	+	867	-	GO:0001872;GO:0071226	K10074	TV	veNOG11682;veNOG16494	-	GO:0071226//cellular response to molecule of fungal origin;	-	GO:0001872//(1->3)-beta-D-glucan binding;	ko04625(C-type lectin receptor signaling pathway);ko04145(Phagosome)
ENSAPLG00020013031	0.250026	0	0.500052	Inf	Inf	0.882394	0.932149	3	52405510	52410921	-	1081	-	GO:0008146;GO:0008146;GO:0008146;GO:0008146	K16949	R	veNOG08069	-	-	-	GO:0008146//sulfotransferase activity;GO:0008146//sulfotransferase activity;GO:0008146//sulfotransferase activity;GO:0008146//sulfotransferase activity;	-
ENSAPLG00020013046	0.250026	0	0.500052	Inf	Inf	0.882394	0.932149	28	4375329	4376220	+	348	-	GO:0006836;GO:0019905	K15295	SU	veNOG10172;veNOG22823	-	GO:0006836//neurotransmitter transport;	-	GO:0019905//syntaxin binding;	-
ENSAPLG00020013214	0.250026	0	0.500052	Inf	Inf	0.882394	0.932149	25	6237768	6245418	-	1275	-	GO:0004888;GO:0004930;GO:0007166;GO:0007186;GO:0016020;GO:0016021	-	T	veNOG12950;veNOG18962	-	GO:0007166//cell surface receptor signaling pathway;GO:0007186//G protein-coupled receptor signaling pathway;	GO:0016020//membrane;GO:0016021//integral component of membrane;	GO:0004888//transmembrane signaling receptor activity;GO:0004930//G protein-coupled receptor activity;	-
ENSAPLG00020013356	0.250026	0	0.500052	Inf	Inf	0.882394	0.932149	2	34753618	34764861	-	1137	XKR9	GO:0016021	-	S	veNOG12603	XK related 9 [Source:HGNC Symbol;Acc:HGNC:20937]	-	GO:0016021//integral component of membrane;	-	-
ENSAPLG00020013776	0.250026	0	0.500052	Inf	Inf	0.882394	0.932149	9	18500101	18502040	+	978	-	GO:0004930;GO:0007186;GO:0016021	K04276	T	opiNOG12570;veNOG16262	-	GO:0007186//G protein-coupled receptor signaling pathway;	GO:0016021//integral component of membrane;	GO:0004930//G protein-coupled receptor activity;	ko04080(Neuroactive ligand-receptor interaction)
ENSAPLG00020014046	0.250026	0	0.500052	Inf	Inf	0.882394	0.932149	1	81250086	81252670	+	1638	AICDA	GO:0003824;GO:0008270;GO:0016787	K10989	R	veNOG17157	activation induced cytidine deaminase [Source:NCBI gene;Acc:101792498]	-	-	GO:0003824//catalytic activity;GO:0008270//zinc ion binding;GO:0016787//hydrolase activity;	ko04672(Intestinal immune network for IgA production)
ENSAPLG00020014660	0.250026	0	0.500052	Inf	Inf	0.882394	0.932149	9	23908399	23909718	+	351	-	GO:0005515	K10312	R	veNOG16483	-	-	-	GO:0005515//protein binding;	-
ENSAPLG00020014677	0.250026	0	0.500052	Inf	Inf	0.882394	0.932149	VSDN01001605.1	6620	7989	+	1260	-	-	-	-	-	-	-	-	-	-
ENSAPLG00020014783	0.250026	0	0.500052	Inf	Inf	0.882394	0.932149	6	3484102	3486687	+	1542	TSSK6	GO:0004672;GO:0005524;GO:0006468;GO:0004672;GO:0005524;GO:0006468;GO:0004672;GO:0005524;GO:0006468	K08811	T	veNOG00970;opiNOG10271	testis specific serine kinase 6 [Source:HGNC Symbol;Acc:HGNC:30410]	GO:0006468//protein phosphorylation;GO:0006468//protein phosphorylation;GO:0006468//protein phosphorylation;	-	GO:0004672//protein kinase activity;GO:0005524//ATP binding;GO:0004672//protein kinase activity;GO:0005524//ATP binding;GO:0004672//protein kinase activity;GO:0005524//ATP binding;	-
ENSAPLG00020015032	0.250026	0	0.500052	Inf	Inf	0.882394	0.932149	9	290245	295640	-	890	-	GO:0016021	-	S	veNOG10770	-	-	GO:0016021//integral component of membrane;	-	-
ENSAPLG00020015269	0.250026	0	0.500052	Inf	Inf	0.882394	0.932149	VSDN01000876.1	81388	83079	-	327	-	-	-	O	veNOG00747;veNOG27696;veNOG28001	-	-	-	-	-
ENSAPLG00020015282	0.250026	0	0.500052	Inf	Inf	0.882394	0.932149	VSDN01000951.1	31004	32884	+	484	-	GO:0004866;GO:0004869	K13907	SR	veNOG23201;veNOG25159	-	-	-	GO:0004866//endopeptidase inhibitor activity;GO:0004869//cysteine-type endopeptidase inhibitor activity;	-
ENSAPLG00020016109	0.250026	0	0.500052	Inf	Inf	0.882394	0.932149	16	9684003	9684980	+	978	MC3R	GO:0004930;GO:0004977;GO:0007186;GO:0016021	K04201	T	veNOG00979	melanocortin 3 receptor [Source:NCBI gene;Acc:101796011]	GO:0007186//G protein-coupled receptor signaling pathway;	GO:0016021//integral component of membrane;	GO:0004930//G protein-coupled receptor activity;GO:0004977//melanocortin receptor activity;	ko04080(Neuroactive ligand-receptor interaction)
ENSAPLG00020016475	0.250026	0	0.500052	Inf	Inf	0.882394	0.932149	20	2296912	2303589	+	1716	-	GO:0004089;GO:0005886;GO:0008270;GO:0031225	K18246	R	veNOG10562	-	-	GO:0005886//plasma membrane;GO:0031225//anchored component of membrane;	GO:0004089//carbonate dehydratase activity;GO:0008270//zinc ion binding;	ko00910(Nitrogen metabolism)
ENSAPLG00020016524	0.250026	0	0.500052	Inf	Inf	0.882394	0.932149	21	2202594	2247279	-	4131	EPHA8	GO:0004672;GO:0004713;GO:0005003;GO:0005515;GO:0005524;GO:0005887;GO:0006468;GO:0007169;GO:0016021;GO:0004672;GO:0004713;GO:0005003;GO:0005515;GO:0005524;GO:0005887;GO:0006468;GO:0007169;GO:0016021;GO:0004672;GO:0004713;GO:0005003;GO:0005515;GO:0005524;GO:0005887;GO:0006468;GO:0007169;GO:0016021	K05109	T	veNOG08866	EPH receptor A8 [Source:NCBI gene;Acc:101793150]	GO:0006468//protein phosphorylation;GO:0007169//transmembrane receptor protein tyrosine kinase signaling pathway;GO:0006468//protein phosphorylation;GO:0007169//transmembrane receptor protein tyrosine kinase signaling pathway;GO:0006468//protein phosphorylation;GO:0007169//transmembrane receptor protein tyrosine kinase signaling pathway;	GO:0005887//integral component of plasma membrane;GO:0016021//integral component of membrane;GO:0005887//integral component of plasma membrane;GO:0016021//integral component of membrane;GO:0005887//integral component of plasma membrane;GO:0016021//integral component of membrane;	GO:0004672//protein kinase activity;GO:0004713//protein tyrosine kinase activity;GO:0005003//ephrin receptor activity;GO:0005515//protein binding;GO:0005524//ATP binding;GO:0004672//protein kinase activity;GO:0004713//protein tyrosine kinase activity;GO:0005003//ephrin receptor activity;GO:0005515//protein binding;GO:0005524//ATP binding;GO:0004672//protein kinase activity;GO:0004713//protein tyr…	-
ENSAPLG00020016749	0.250026	0	0.500052	Inf	Inf	0.882394	0.932149	9	5737115	5812632	-	1655	SPATA16	GO:0005515;GO:0005794;GO:0007283	-	S	veNOG06976	spermatogenesis associated 16 [Source:HGNC Symbol;Acc:HGNC:29935]	GO:0007283//spermatogenesis;	GO:0005794//Golgi apparatus;	GO:0005515//protein binding;	-
ENSAPLG00020017551	0.250026	0	0.500052	Inf	Inf	0.882394	0.932149	4	5739417	5742587	+	819	GIMD1	GO:0005525	-	R	veNOG14792	GIMAP family P-loop NTPase domain containing 1 [Source:HGNC Symbol;Acc:HGNC:44141]	-	-	GO:0005525//GTP binding;	-
ENSAPLG00020017629	0.250026	0	0.500052	Inf	Inf	0.882394	0.932149	11	6815014	6815729	+	279	-	-	-	-	-	-	-	-	-	-
ENSAPLG00020017942	0.250026	0	0.500052	Inf	Inf	0.882394	0.932149	7	4837839	4868157	-	3779	-	GO:0005044;GO:0016020;GO:0005044;GO:0016020;GO:0005044;GO:0016020;GO:0005044;GO:0016020;GO:0005044;GO:0016020;GO:0005044;GO:0016020;GO:0005044;GO:0016020;GO:0005044;GO:0016020	K13912	R	veNOG04547	-	-	GO:0016020//membrane;GO:0016020//membrane;GO:0016020//membrane;GO:0016020//membrane;GO:0016020//membrane;GO:0016020//membrane;GO:0016020//membrane;GO:0016020//membrane;	GO:0005044//scavenger receptor activity;GO:0005044//scavenger receptor activity;GO:0005044//scavenger receptor activity;GO:0005044//scavenger receptor activity;GO:0005044//scavenger receptor activity;GO:0005044//scavenger receptor activity;GO:0005044//scavenger receptor activity;GO:0005044//scavenger receptor activity;	-
ENSAPLG00020018153	0.250026	0	0.500052	Inf	Inf	0.882394	0.932149	Z	1968340	1969991	-	1652	-	-	-	R	veNOG28938	-	-	-	-	-
ENSAPLG00020009947	70.7872	0.515629	141.059	273.566	8.09575	1.06263e-13	2.78253e-13	17	11694132	11695621	-	537	-	GO:0003777;GO:0005524;GO:0007018	K10408	Z	veNOG05896;veNOG33957	-	GO:0007018//microtubule-based movement;	-	GO:0003777//microtubule motor activity;GO:0005524//ATP binding;	-
ENSAPLG00020005552	23.6235	0.225248	47.0218	208.756	7.70567	9.46115e-23	3.37588e-22	3	57433036	57463370	-	1810	THEMIS	-	-	T	veNOG04278	thymocyte selection associated [Source:HGNC Symbol;Acc:HGNC:21569]	-	-	-	-
ENSAPLG00020006869	51.4034	0.515629	102.291	198.381	7.63213	6.5178e-21	2.18452e-20	5	49794142	49797267	+	3126	RAG1	GO:0004519;GO:0033151;GO:0043565;GO:0046872;GO:0061630	K10628	B	veNOG07783	recombination activating 1 [Source:HGNC Symbol;Acc:HGNC:9831]	GO:0033151//V(D)J recombination;	-	GO:0004519//endonuclease activity;GO:0043565//sequence-specific DNA binding;GO:0046872//metal ion binding;GO:0061630//ubiquitin protein ligase activity;	ko04068(FoxO signaling pathway)
ENSAPLG00020005493	175.77	2.10501	349.434	166.001	7.37505	1.99349e-86	3.64419e-85	5	48532477	48546803	-	1932	-	-	-	Z	veNOG17414	actin, alpha skeletal muscle B [Source:NCBI gene;Acc:101803316]	-	-	-	-
ENSAPLG00020007576	17.85	0.257815	35.4423	137.472	7.10299	1.82633e-17	5.46075e-17	28	2440712	2444433	+	1204	CALR3	GO:0005509;GO:0005515;GO:0005783;GO:0006457;GO:0051082	K08057	O	veNOG07850	calreticulin 3 [Source:HGNC Symbol;Acc:HGNC:20407]	GO:0006457//protein folding;	GO:0005783//endoplasmic reticulum;	GO:0005509//calcium ion binding;GO:0005515//protein binding;GO:0051082//unfolded protein binding;	ko05168(Herpes simplex virus 1 infection);ko04145(Phagosome);ko04141(Protein processing in endoplasmic reticulum)
ENSAPLG00020017086	116.537	1.707	231.366	135.54	7.08257	4.32003e-47	3.13534e-46	23	2504041	2523881	-	3912	ATP12A	GO:0000166;GO:0005524;GO:0006813;GO:0008556;GO:0016021;GO:0019829	K01544	P	veNOG02887	ATPase H+/K+ transporting non-gastric alpha2 subunit [Source:NCBI gene;Acc:101800708]	GO:0006813//potassium ion transport;	GO:0016021//integral component of membrane;	GO:0000166//nucleotide binding;GO:0005524//ATP binding;GO:0008556//P-type potassium transmembrane transporter activity;GO:0019829//ATPase-coupled cation transmembrane transporter activity;	ko00190(Oxidative phosphorylation)
ENSAPLG00020018222	76.3646	1.26915	151.46	119.339	6.89892	2.73734e-20	9.01164e-20	1	60532409	60557844	+	4481	ATP6V0A4	GO:0000220;GO:0015078;GO:0033179;GO:1902600;GO:0000220;GO:0015078;GO:0033179;GO:1902600;GO:0000220;GO:0015078;GO:0033179;GO:1902600;GO:0000220;GO:0015078;GO:0033179;GO:1902600;GO:0000220;GO:0015078;GO:0033179;GO:1902600;GO:0000220;GO:0015078;GO:0033179;GO:1902600;GO:0000220;GO:0015078;GO:0033179;GO:1902600	K02154	C	veNOG05532	ATPase H+ transporting V0 subunit a4 [Source:HGNC Symbol;Acc:HGNC:866]	GO:1902600//proton transmembrane transport;GO:1902600//proton transmembrane transport;GO:1902600//proton transmembrane transport;GO:1902600//proton transmembrane transport;GO:1902600//proton transmembrane transport;GO:1902600//proton transmembrane transport;GO:1902600//proton transmembrane transport;	GO:0000220//vacuolar proton-transporting V-type ATPase, V0 domain;GO:0033179//proton-transporting V-type ATPase, V0 domain;GO:0000220//vacuolar proton-transporting V-type ATPase, V0 domain;GO:0033179//proton-transporting V-type ATPase, V0 domain;GO:0000220//vacuolar proton-transporting V-type ATPase, V0 domain;GO:0033179//proton-transporting V-type ATPase, V0 domain;GO:0000220//vacuolar proton-tr…	GO:0015078//proton transmembrane transporter activity;GO:0015078//proton transmembrane transporter activity;GO:0015078//proton transmembrane transporter activity;GO:0015078//proton transmembrane transporter activity;GO:0015078//proton transmembrane transporter activity;GO:0015078//proton transmembrane transporter activity;GO:0015078//proton transmembrane transporter activity;	ko04145(Phagosome);ko04142(Lysosome);ko00190(Oxidative phosphorylation)
ENSAPLG00020006939	89.7704	1.4944	178.046	119.142	6.89654	2.12158e-74	2.96887e-73	2	29775642	29778139	-	391	-	-	K17434	J	veNOG21591	-	-	-	-	-
ENSAPLG00020017653	105.037	1.92498	208.149	108.131	6.75663	8.36934e-84	1.44355e-82	14	4556059	4557183	+	189	-	GO:0003785;GO:0007015	K05764	N	veNOG26154;veNOG26256	-	GO:0007015//actin filament organization;	-	GO:0003785//actin monomer binding;	ko04810(Regulation of actin cytoskeleton)
ENSAPLG00020006946	27.5387	0.50567	54.5718	107.92	6.75382	5.0404e-17	1.48964e-16	5	14548982	14573182	-	2922	AK7	GO:0004017;GO:0004127;GO:0005524;GO:0006139;GO:0019205;GO:0004017;GO:0004127;GO:0005524;GO:0006139;GO:0019205;GO:0004017;GO:0004127;GO:0005524;GO:0006139;GO:0019205	K00939	F	veNOG05283	adenylate kinase 7 [Source:NCBI gene;Acc:101792905]	GO:0006139//nucleobase-containing compound metabolic process;GO:0006139//nucleobase-containing compound metabolic process;GO:0006139//nucleobase-containing compound metabolic process;	-	GO:0004017//adenylate kinase activity;GO:0004127//cytidylate kinase activity;GO:0005524//ATP binding;GO:0019205//nucleobase-containing compound kinase activity;GO:0004017//adenylate kinase activity;GO:0004127//cytidylate kinase activity;GO:0005524//ATP binding;GO:0019205//nucleobase-containing compound kinase activity;GO:0004017//adenylate kinase activity;GO:0004127//cytidylate kinase activity;GO…	ko00730(Thiamine metabolism);ko00230(Purine metabolism)
ENSAPLG00020009943	89.9293	1.65452	178.204	107.708	6.75098	5.15631e-18	1.57377e-17	17	11673481	11680639	-	1131	-	GO:0003777;GO:0007018	K10408	Z	veNOG05896;veNOG33957	-	GO:0007018//microtubule-based movement;	-	GO:0003777//microtubule motor activity;	-
ENSAPLG00020015434	24.4406	0.450496	48.4307	107.505	6.74826	9.11575e-09	1.95805e-08	10	8412952	8428046	-	2809	-	-	-	R	veNOG16024	-	-	-	-	-
ENSAPLG00020001284	25.0705	0.473103	49.668	104.983	6.71402	6.51816e-23	2.33972e-22	5	34194386	34214197	-	2470	-	GO:0004620;GO:0009395;GO:0004620;GO:0009395	K16342	I	veNOG03248	-	GO:0009395//phospholipid catabolic process;GO:0009395//phospholipid catabolic process;	-	GO:0004620//phospholipase activity;GO:0004620//phospholipase activity;	ko04912(GnRH signaling pathway);ko04370(VEGF signaling pathway);ko04270(Vascular smooth muscle contraction);ko04217(Necroptosis);ko04010(MAPK signaling pathway);ko00592(alpha-Linolenic acid metabolism);ko00591(Linoleic acid metabolism);ko00590(Arachidonic acid metabolism);ko00565(Ether lipid metabolism);ko00564(Glycerophospholipid metabolism)
ENSAPLG00020000965	11.7838	0.225248	23.3424	103.63	6.6953	1.15123e-08	2.45959e-08	1	126168810	126184366	+	1467	-	GO:0003676	-	KR	veNOG15356;veNOG01077	-	-	-	GO:0003676//nucleic acid binding;	-
ENSAPLG00020014687	11.3589	0.225248	22.4925	99.8563	6.64178	5.80542e-05	0.000102691	2	36383622	36395764	+	846	PPP1R42	GO:0005515	K17579	T	veNOG03967	protein phosphatase 1 regulatory subunit 42 [Source:HGNC Symbol;Acc:HGNC:33732]	-	-	GO:0005515//protein binding;	-
ENSAPLG00020002574	22.8096	0.473103	45.1461	95.4254	6.5763	9.22467e-14	2.4212e-13	4	36777891	36812700	+	1925	MGAT4D	-	K00738	G	veNOG18513;veNOG07268	MGAT4 family member D [Source:HGNC Symbol;Acc:HGNC:43619]	-	-	-	ko00513(Various types of N-glycan biosynthesis);ko00510(N-Glycan biosynthesis)
ENSAPLG00020009952	256.424	5.51447	507.334	92.0005	6.52357	3.62883e-26	1.44809e-25	17	11700656	11712026	-	2937	-	GO:0003777;GO:0007018	K10408	Z	veNOG05896;veNOG33782	-	GO:0007018//microtubule-based movement;	-	GO:0003777//microtubule motor activity;	-
ENSAPLG00020000737	348.638	7.9505	689.326	86.7023	6.438	5.72414e-205	1.08724e-202	1	53189631	53197459	+	1001	CCDC59	-	-	S	veNOG15939	coiled-coil domain containing 59 [Source:HGNC Symbol;Acc:HGNC:25005]	-	-	-	-
ENSAPLG00020011586	11.2523	0.257815	22.2468	86.2898	6.43112	6.13169e-11	1.43979e-10	1	152963735	152982624	+	2859	SLC15A1	GO:0006857;GO:0016020;GO:0016021;GO:0022857;GO:0035673;GO:0055085;GO:0006857;GO:0016020;GO:0022857;GO:0055085	K14206	P	veNOG05172	Anas platyrhynchos solute carrier family 15 member 1 (SLC15A1), mRNA. [Source:RefSeq mRNA;Acc:NM_001310803]	GO:0006857//oligopeptide transport;GO:0055085//transmembrane transport;GO:0006857//oligopeptide transport;GO:0055085//transmembrane transport;	GO:0016020//membrane;GO:0016021//integral component of membrane;GO:0016020//membrane;	GO:0022857//transmembrane transporter activity;GO:0035673//oligopeptide transmembrane transporter activity;GO:0022857//transmembrane transporter activity;	-
ENSAPLG00020009899	11.2346	0.257815	22.2115	86.1529	6.42883	2.79537e-09	6.1347e-09	13	15090859	15096102	+	783	-	GO:0009116	K17879	F	veNOG02712;COG0634	-	GO:0009116//nucleoside metabolic process;	-	-	ko04146(Peroxisome)
ENSAPLG00020017533	20.0964	0.495711	39.6971	80.0811	6.32339	3.05131e-18	9.37359e-18	4	4533412	4543548	-	1053	RRH	GO:0004930;GO:0007186;GO:0007601;GO:0016021;GO:0004930;GO:0007186;GO:0007601;GO:0016021	K04253	T	veNOG02838	retinal pigment epithelium-derived rhodopsin homolog [Source:HGNC Symbol;Acc:HGNC:10450]	GO:0007186//G protein-coupled receptor signaling pathway;GO:0007601//visual perception;GO:0007186//G protein-coupled receptor signaling pathway;GO:0007601//visual perception;	GO:0016021//integral component of membrane;GO:0016021//integral component of membrane;	GO:0004930//G protein-coupled receptor activity;GO:0004930//G protein-coupled receptor activity;	-
ENSAPLG00020005355	86.2693	2.2054	170.333	77.2345	6.27117	1.57399e-30	7.14929e-30	16	11088047	11092983	+	2835	TUBB1	GO:0003924;GO:0005200;GO:0005525;GO:0005874;GO:0007017	K07375	Z	veNOG08862	tubulin beta 1 class VI [Source:NCBI gene;Acc:101791327]	GO:0007017//microtubule-based process;	GO:0005874//microtubule;	GO:0003924//GTPase activity;GO:0005200//structural constituent of cytoskeleton;GO:0005525//GTP binding;	ko05132(Salmonella infection);ko04540(Gap junction);ko04145(Phagosome)
ENSAPLG00020007953	6840.87	176.361	13505.4	76.5781	6.25886	3.06429e-144	1.85706e-142	25	1929586	1931686	+	476	-	GO:0003735;GO:0005840;GO:0006412	K02894	J	COG0093;veNOG10009	ribosomal protein L23 [Source:NCBI gene;Acc:101793494]	GO:0006412//translation;	GO:0005840//ribosome;	GO:0003735//structural constituent of ribosome;	ko03010(Ribosome)
ENSAPLG00020002467	603.444	16.1001	1190.79	73.9613	6.2087	8.21631e-73	1.11374e-71	8	33277323	33302248	+	2831	MSH4	GO:0005524;GO:0006298;GO:0030983;GO:0005524;GO:0006298;GO:0030983;GO:0005524;GO:0006298;GO:0030983	K08740	L	veNOG06139	mutS homolog 4 [Source:HGNC Symbol;Acc:HGNC:7327]	GO:0006298//mismatch repair;GO:0006298//mismatch repair;GO:0006298//mismatch repair;	-	GO:0005524//ATP binding;GO:0030983//mismatched DNA binding;GO:0005524//ATP binding;GO:0030983//mismatched DNA binding;GO:0005524//ATP binding;GO:0030983//mismatched DNA binding;	-
ENSAPLG00020017163	939.495	25.0746	1853.92	73.9361	6.20821	5.10782e-38	2.86064e-37	27	1980366	1981591	-	231	SNRPG	GO:0000387;GO:0005681	K11099	AK	veNOG24718;NOG80843	small nuclear ribonucleoprotein polypeptide G [Source:HGNC Symbol;Acc:HGNC:11163]	GO:0000387//spliceosomal snRNP assembly;	GO:0005681//spliceosomal complex;	-	ko03040(Spliceosome)
ENSAPLG00020007103	238.123	6.38289	469.864	73.613	6.20189	1.36982e-30	6.2292e-30	8	18323726	18346027	+	3350	SSX2IP	-	K06085	Z	veNOG01294	SSX family member 2 interacting protein [Source:NCBI gene;Acc:101798456]	-	-	-	ko04520(Adherens junction)
ENSAPLG00020013910	18.2873	0.495711	36.0788	72.782	6.18551	1.6296e-06	3.13773e-06	7	21080321	21085902	-	1485	-	GO:0005506;GO:0016705;GO:0016712;GO:0020037;GO:0055114	K07413	Q	veNOG03418	-	GO:0055114//obsolete oxidation-reduction process;	-	GO:0005506//iron ion binding;GO:0016705//oxidoreductase activity, acting on paired donors, with incorporation or reduction of molecular oxygen;GO:0016712//oxidoreductase activity, acting on paired donors, with incorporation or reduction of molecular oxygen, reduced flavin or flavoprotein as one donor, and incorporation of one atom of oxygen;GO:0020037//heme binding;	ko00830(Retinol metabolism);ko00591(Linoleic acid metabolism);ko00590(Arachidonic acid metabolism);ko00140(Steroid hormone biosynthesis)
ENSAPLG00020007125	51.8933	1.44192	102.345	70.9782	6.1493	1.57666e-35	8.29049e-35	8	18350605	18372198	+	5523	-	GO:0005319;GO:0006869;GO:0005319;GO:0006869	-	I	veNOG08585	-	GO:0006869//lipid transport;GO:0006869//lipid transport;	-	GO:0005319//lipid transporter activity;GO:0005319//lipid transporter activity;	-
ENSAPLG00020017276	16.6186	0.483063	32.7542	67.8053	6.08333	1.04524e-12	2.63339e-12	7	2861466	2865714	-	1782	NPS	GO:0005576;GO:0007218	-	R	veNOG25402	neuropeptide S [Source:HGNC Symbol;Acc:HGNC:33940]	GO:0007218//neuropeptide signaling pathway;	GO:0005576//extracellular region;	-	-
ENSAPLG00020014987	7.39444	0.225248	14.5636	64.6559	6.01471	3.28199e-07	6.54591e-07	1	45939620	45967842	-	2724	SLC17A8	GO:0055085;GO:0055085;GO:0055085;GO:0055085;GO:0055085	K12302	P	veNOG02841	solute carrier family 17 member 8 [Source:HGNC Symbol;Acc:HGNC:20151]	GO:0055085//transmembrane transport;GO:0055085//transmembrane transport;GO:0055085//transmembrane transport;GO:0055085//transmembrane transport;GO:0055085//transmembrane transport;	-	-	-
ENSAPLG00020000011	8.08663	0.247855	15.9254	64.2528	6.00569	7.20119e-08	1.48653e-07	1	97796075	97802082	+	1671	-	GO:0038023;GO:0150077	-	T	veNOG09130	-	GO:0150077//regulation of neuroinflammatory response;	-	GO:0038023//signaling receptor activity;	-
ENSAPLG00020012967	14.5721	0.450496	28.6938	63.6938	5.99308	4.19139e-13	1.07352e-12	3	52360564	52382872	-	866	TRAPPC3L	GO:0030008;GO:0048193	K20302	U	veNOG05180	trafficking protein particle complex 3 like [Source:HGNC Symbol;Acc:HGNC:21090]	GO:0048193//Golgi vesicle transport;	GO:0030008//TRAPP complex;	-	-
ENSAPLG00020014988	8.3207	0.257815	16.3836	63.5479	5.98977	4.33293e-08	9.04508e-08	21	7123466	7125297	-	321	-	GO:0004536;GO:0006309;GO:0006915	K02311	L	veNOG14162	-	GO:0006309//apoptotic DNA fragmentation;GO:0006915//apoptotic process;	-	GO:0004536//deoxyribonuclease activity;	ko04210(Apoptosis)
ENSAPLG00020003922	360.094	11.5744	708.614	61.2225	5.93599	8.73301e-31	3.99931e-30	19	6918886	6939261	+	4051	-	-	-	S	veNOG01456	-	-	-	-	-
ENSAPLG00020014385	23.5219	0.763485	46.2803	60.6172	5.92166	1.78153e-20	5.88989e-20	7	26809267	26873010	+	1572	SH2D4B	-	-	S	veNOG01761	SH2 domain containing 4B [Source:HGNC Symbol;Acc:HGNC:31440]	-	-	-	-
ENSAPLG00020001985	43.0702	1.42927	84.7111	59.2688	5.8892	2.27657e-35	1.19185e-34	8	33008058	33016714	-	1407	-	-	-	S	veNOG05240	-	-	-	-	-
ENSAPLG00020001680	7.74287	0.257815	15.2279	59.0654	5.88424	1.86257e-07	3.76356e-07	1	140180447	140202621	-	2075	TSGA10	GO:0007283;GO:0007283	-	S	veNOG03054	testis specific 10 [Source:HGNC Symbol;Acc:HGNC:14927]	GO:0007283//spermatogenesis;GO:0007283//spermatogenesis;	-	-	-
ENSAPLG00020001767	29.0221	0.968814	57.0753	58.9126	5.8805	1.03059e-24	3.9284e-24	2	131087842	131095862	+	1528	AGR3	-	K20357	R	veNOG13573	anterior gradient 3, protein disulphide isomerase family member [Source:HGNC Symbol;Acc:HGNC:24167]	-	-	-	-
ENSAPLG00020014326	49.64	1.69973	97.5803	57.4092	5.84321	1.80097e-21	6.14461e-21	4	15625506	15631067	+	727	JCHAIN	-	-	R	veNOG18861	joining chain of multimeric IgA and IgM [Source:NCBI gene;Acc:101804603]	-	-	-	-
ENSAPLG00020017966	56.1071	1.93494	110.279	56.9936	5.83273	5.33455e-16	1.52227e-15	6	20928540	20989946	+	2704	GRB14	GO:0005070;GO:0007165;GO:0005070;GO:0007165;GO:0005070;GO:0007165;GO:0005070;GO:0007165	-	T	veNOG05637	growth factor receptor bound protein 14 [Source:HGNC Symbol;Acc:HGNC:4565]	GO:0007165//signal transduction;GO:0007165//signal transduction;GO:0007165//signal transduction;GO:0007165//signal transduction;	-	GO:0005070//obsolete SH3/SH2 adaptor activity;GO:0005070//obsolete SH3/SH2 adaptor activity;GO:0005070//obsolete SH3/SH2 adaptor activity;GO:0005070//obsolete SH3/SH2 adaptor activity;	-
ENSAPLG00020013926	19.6193	0.698352	38.5402	55.1874	5.78627	4.43792e-17	1.31358e-16	1	175401055	175417577	-	1365	OLFM4	-	-	W	veNOG11363	olfactomedin 4 [Source:HGNC Symbol;Acc:HGNC:17190]	-	-	-	-
ENSAPLG00020003064	147.648	5.31638	289.98	54.5447	5.76937	9.04866e-63	9.67281e-62	15	375805	394731	-	3589	IL21R	GO:0005515	K05075	T	veNOG02868;opiNOG72168	interleukin 21 receptor [Source:NCBI gene;Acc:101796991]	-	-	GO:0005515//protein binding;	ko04060(Cytokine-cytokine receptor interaction)
ENSAPLG00020007861	285.036	10.3558	559.715	54.0482	5.75618	1.54923e-164	1.36324e-162	25	1834228	1836307	-	510	-	GO:0003735;GO:0005840;GO:0006412;GO:0003735;GO:0005840;GO:0006412	K02894	J	COG0093;veNOG10009	ribosomal protein L23 [Source:NCBI gene;Acc:101793494]	GO:0006412//translation;GO:0006412//translation;	GO:0005840//ribosome;GO:0005840//ribosome;	GO:0003735//structural constituent of ribosome;GO:0003735//structural constituent of ribosome;	ko03010(Ribosome)
ENSAPLG00020001193	13.5095	0.50567	26.5133	52.4321	5.71238	3.22755e-12	7.95146e-12	3	10266745	10269444	-	2604	-	-	K18405	K	veNOG07562	-	-	-	-	-
ENSAPLG00020008490	1800.25	68.0892	3532.42	51.8793	5.69709	2.64579e-69	3.29402e-68	16	12676881	12679976	-	310	RPS21	GO:0003735;GO:0005840;GO:0006412	K02971	J	veNOG23394	ribosomal protein S21 [Source:NCBI gene;Acc:101802140]	GO:0006412//translation;	GO:0005840//ribosome;	GO:0003735//structural constituent of ribosome;	ko03010(Ribosome)
ENSAPLG00020002162	96.9668	3.67451	190.259	51.7781	5.69427	5.76483e-71	7.48851e-70	10	10234942	10242518	-	1789	ASB14	GO:0005515;GO:0035556;GO:0005515;GO:0035556	K10336	R	veNOG05567	ankyrin repeat and SOCS box containing 14 [Source:HGNC Symbol;Acc:HGNC:19766]	GO:0035556//intracellular signal transduction;GO:0035556//intracellular signal transduction;	-	GO:0005515//protein binding;GO:0005515//protein binding;	-
ENSAPLG00020003008	164.563	6.41815	322.708	50.2805	5.65193	3.9447e-108	1.11302e-106	1	193353690	193363912	+	1901	ANGPTL5	-	-	R	veNOG02530	angiopoietin like 5 [Source:HGNC Symbol;Acc:HGNC:19705]	-	-	-	-
ENSAPLG00020013616	18.7155	0.730918	36.7	50.2109	5.64993	4.3998e-16	1.25899e-15	2	12152290	12173795	+	1485	ANXA13	GO:0005509;GO:0005544;GO:0005509;GO:0005544	K17099	U	veNOG07719	annexin A13 [Source:NCBI gene;Acc:101799747]	-	-	GO:0005509//calcium ion binding;GO:0005544//calcium-dependent phospholipid binding;GO:0005509//calcium ion binding;GO:0005544//calcium-dependent phospholipid binding;	-
ENSAPLG00020012027	5.76015	0.225248	11.2951	50.1449	5.64803	0.000832472	0.00136683	2	139772791	139805698	+	4519	-	GO:0005524;GO:0016021;GO:0016887;GO:0042626;GO:0055085;GO:0005524;GO:0016021;GO:0016887;GO:0042626;GO:0055085;GO:0005524;GO:0016021;GO:0016887;GO:0042626;GO:0055085;GO:0005524;GO:0016021;GO:0016887;GO:0042626;GO:0055085;GO:0005524;GO:0016021;GO:0016887;GO:0042626;GO:0055085;GO:0005524;GO:0016021;GO:0016887;GO:0042626;GO:0055085;GO:0005524;GO:0016021;GO:0016887;GO:0042626;GO:0055085;GO:0005524;GO:…	K05658	Q	veNOG04285	-	GO:0055085//transmembrane transport;GO:0055085//transmembrane transport;GO:0055085//transmembrane transport;GO:0055085//transmembrane transport;GO:0055085//transmembrane transport;GO:0055085//transmembrane transport;GO:0055085//transmembrane transport;GO:0055085//transmembrane transport;GO:0055085//transmembrane transport;GO:0055085//transmembrane transport;	GO:0016021//integral component of membrane;GO:0016021//integral component of membrane;GO:0016021//integral component of membrane;GO:0016021//integral component of membrane;GO:0016021//integral component of membrane;GO:0016021//integral component of membrane;GO:0016021//integral component of membrane;GO:0016021//integral component of membrane;GO:0016021//integral component of membrane;GO:0016021//…	GO:0005524//ATP binding;GO:0016887//ATP hydrolysis activity;GO:0042626//ATPase-coupled transmembrane transporter activity;GO:0005524//ATP binding;GO:0016887//ATP hydrolysis activity;GO:0042626//ATPase-coupled transmembrane transporter activity;GO:0005524//ATP binding;GO:0016887//ATP hydrolysis activity;GO:0042626//ATPase-coupled transmembrane transporter activity;GO:0005524//ATP binding;GO:001688…	ko02010(ABC transporters)
ENSAPLG00020002179	87.2581	3.42207	171.094	49.9973	5.64378	5.42147e-64	5.94644e-63	11	22083071	22087143	-	825	-	GO:0003682;GO:0007219;GO:0045892	-	S	veNOG00031	-	GO:0007219//Notch signaling pathway;GO:0045892//negative regulation of transcription, DNA-templated;	-	GO:0003682//chromatin binding;	-
ENSAPLG00020007195	44.2488	1.74226	86.7553	49.7948	5.63792	1.18804e-35	6.26609e-35	4	19930372	19945340	-	2036	F11	GO:0004252;GO:0005515;GO:0005576;GO:0006508	K01324	E	veNOG06386	coagulation factor XI [Source:NCBI gene;Acc:101805242]	GO:0006508//proteolysis;	GO:0005576//extracellular region;	GO:0004252//serine-type endopeptidase activity;GO:0005515//protein binding;	-
ENSAPLG00020017573	80.4432	3.20141	157.685	49.2549	5.6222	2.06689e-59	2.05567e-58	6	20308811	20408216	+	7403	-	GO:0001518;GO:0005216;GO:0005248;GO:0006811;GO:0006814;GO:0016020;GO:0055085;GO:0001518;GO:0005216;GO:0005248;GO:0006811;GO:0006814;GO:0016020;GO:0055085;GO:0001518;GO:0005216;GO:0005248;GO:0006811;GO:0006814;GO:0016020;GO:0055085;GO:0001518;GO:0005216;GO:0005248;GO:0006811;GO:0006814;GO:0016020;GO:0055085;GO:0001518;GO:0005216;GO:0005248;GO:0006811;GO:0006814;GO:0016020;GO:0055085;GO:0001518;GO:…	K04833	P	veNOG01033	-	GO:0006811//ion transport;GO:0006814//sodium ion transport;GO:0055085//transmembrane transport;GO:0006811//ion transport;GO:0006814//sodium ion transport;GO:0055085//transmembrane transport;GO:0006811//ion transport;GO:0006814//sodium ion transport;GO:0055085//transmembrane transport;GO:0006811//ion transport;GO:0006814//sodium ion transport;GO:0055085//transmembrane transport;GO:0006811//ion tra…	GO:0001518//voltage-gated sodium channel complex;GO:0016020//membrane;GO:0001518//voltage-gated sodium channel complex;GO:0016020//membrane;GO:0001518//voltage-gated sodium channel complex;GO:0016020//membrane;GO:0001518//voltage-gated sodium channel complex;GO:0016020//membrane;GO:0001518//voltage-gated sodium channel complex;GO:0016020//membrane;GO:0001518//voltage-gated sodium channel complex;…	GO:0005216//ion channel activity;GO:0005248//voltage-gated sodium channel activity;GO:0005216//ion channel activity;GO:0005248//voltage-gated sodium channel activity;GO:0005216//ion channel activity;GO:0005248//voltage-gated sodium channel activity;GO:0005216//ion channel activity;GO:0005248//voltage-gated sodium channel activity;GO:0005216//ion channel activity;GO:0005248//voltage-gated sodium c…	-
ENSAPLG00020000516	29.7425	1.2592	58.2258	46.2405	5.53108	4.38597e-12	1.07459e-11	1	82416712	82447428	-	2896	TRPV6	GO:0005216;GO:0005262;GO:0005515;GO:0006811;GO:0006816;GO:0016020;GO:0016021;GO:0055085;GO:0005216;GO:0005262;GO:0005515;GO:0006811;GO:0006816;GO:0016020;GO:0016021;GO:0055085	K04975	P	opiNOG02600;veNOG03298	transient receptor potential cation channel subfamily V member 6 [Source:HGNC Symbol;Acc:HGNC:14006]	GO:0006811//ion transport;GO:0006816//calcium ion transport;GO:0055085//transmembrane transport;GO:0006811//ion transport;GO:0006816//calcium ion transport;GO:0055085//transmembrane transport;	GO:0016020//membrane;GO:0016021//integral component of membrane;GO:0016020//membrane;GO:0016021//integral component of membrane;	GO:0005216//ion channel activity;GO:0005262//calcium channel activity;GO:0005515//protein binding;GO:0005216//ion channel activity;GO:0005262//calcium channel activity;GO:0005515//protein binding;	-
ENSAPLG00020017998	46.7502	1.99011	91.5102	45.9824	5.52301	1.18718e-36	6.41579e-36	3	103654339	103658909	-	861	SPDYA	-	K08694	S	veNOG12895	speedy/RINGO cell cycle regulator family member A [Source:HGNC Symbol;Acc:HGNC:30613]	-	-	-	ko04914(Progesterone-mediated oocyte maturation);ko04114(Oocyte meiosis)
ENSAPLG00020009817	11.6127	0.495711	22.7297	45.8527	5.51893	2.39535e-06	4.57874e-06	13	12187773	12192447	+	1020	TERB1	GO:0070197	-	S	veNOG06521	telomere repeat binding bouquet formation protein 1 [Source:HGNC Symbol;Acc:HGNC:26675]	GO:0070197//meiotic attachment of telomere to nuclear envelope;	-	-	-
ENSAPLG00020005541	10578.8	451.632	20706	45.847	5.51876	8.46443e-235	2.58497e-232	5	48551836	48593650	-	15182	-	GO:0005794;GO:0005794;GO:0005794	K20478	S	veNOG05840;veNOG34074	-	-	GO:0005794//Golgi apparatus;GO:0005794//Golgi apparatus;GO:0005794//Golgi apparatus;	-	-
ENSAPLG00020001877	174.402	7.55973	341.244	45.1397	5.49632	3.35336e-60	3.41363e-59	1	43123635	43228890	+	7278	PTPRQ	GO:0004725;GO:0005515;GO:0006470;GO:0016311;GO:0016791	K16910	T	veNOG07399	protein tyrosine phosphatase receptor type Q [Source:HGNC Symbol;Acc:HGNC:9679]	GO:0006470//protein dephosphorylation;GO:0016311//dephosphorylation;	-	GO:0004725//protein tyrosine phosphatase activity;GO:0005515//protein binding;GO:0016791//phosphatase activity;	-
ENSAPLG00020012316	33.0992	1.51701	64.6813	42.6374	5.41405	1.47256e-14	3.99081e-14	4	75390088	75395983	+	913	-	GO:0016021	K20346	U	veNOG09924	transmembrane emp24 domain-containing protein 11 [Source:NCBI gene;Acc:101804810]	-	GO:0016021//integral component of membrane;	-	-
ENSAPLG00020008871	16.5304	0.763485	32.2972	42.3024	5.40267	3.87499e-12	9.5179e-12	Z	37356599	37429491	+	1229	GNA14	GO:0001664;GO:0003924;GO:0007165;GO:0007186;GO:0019001;GO:0031683;GO:0001664;GO:0003924;GO:0007165;GO:0007186;GO:0019001;GO:0031683;GO:0001664;GO:0003924;GO:0007165;GO:0007186;GO:0019001;GO:0031683	K04636	T	veNOG02495	G protein subunit alpha 14 [Source:HGNC Symbol;Acc:HGNC:4382]	GO:0007165//signal transduction;GO:0007186//G protein-coupled receptor signaling pathway;GO:0007165//signal transduction;GO:0007186//G protein-coupled receptor signaling pathway;GO:0007165//signal transduction;GO:0007186//G protein-coupled receptor signaling pathway;	-	GO:0001664//G protein-coupled receptor binding;GO:0003924//GTPase activity;GO:0019001//guanyl nucleotide binding;GO:0031683//G-protein beta/gamma-subunit complex binding;GO:0001664//G protein-coupled receptor binding;GO:0003924//GTPase activity;GO:0019001//guanyl nucleotide binding;GO:0031683//G-protein beta/gamma-subunit complex binding;GO:0001664//G protein-coupled receptor binding;GO:0003924//…	ko04020(Calcium signaling pathway)
ENSAPLG00020005132	6458.08	299.071	12617.1	42.1876	5.39875	2.34298e-168	2.28074e-166	1	186254030	186258568	-	603	RPL21	GO:0003735;GO:0005840;GO:0006412	K02889	J	veNOG09810	ribosomal protein L21 [Source:NCBI gene;Acc:101802323]	GO:0006412//translation;	GO:0005840//ribosome;	GO:0003735//structural constituent of ribosome;	ko03010(Ribosome)
ENSAPLG00020000522	29.6869	1.45188	57.922	39.8946	5.31812	3.15491e-23	1.14727e-22	1	136354599	136361528	-	1120	ASMT	GO:0008168;GO:0008171	K00543	R	veNOG01473	acetylserotonin O-methyltransferase [Source:HGNC Symbol;Acc:HGNC:750]	-	-	GO:0008168//methyltransferase activity;GO:0008171//O-methyltransferase activity;	ko00380(Tryptophan metabolism)
ENSAPLG00020001812	5.12778	0.257815	9.99774	38.7788	5.2772	4.87063e-05	8.65489e-05	1	42996184	43088347	+	6767	-	GO:0005515;GO:0007605;GO:0046373;GO:0046556;GO:0005515;GO:0007605;GO:0046373;GO:0046556	-	WV	veNOG00082	-	GO:0007605//sensory perception of sound;GO:0046373//L-arabinose metabolic process;GO:0007605//sensory perception of sound;GO:0046373//L-arabinose metabolic process;	-	GO:0005515//protein binding;GO:0046556//alpha-L-arabinofuranosidase activity;GO:0005515//protein binding;GO:0046556//alpha-L-arabinofuranosidase activity;	-
ENSAPLG00020012420	10.174	0.515629	19.8324	38.4625	5.26538	7.00047e-09	1.50972e-08	VSDN01000584.1	17042	25729	-	1698	-	GO:0003777;GO:0007018	K10395	Z	veNOG02207	-	GO:0007018//microtubule-based movement;	-	GO:0003777//microtubule motor activity;	-
ENSAPLG00020008982	17.9786	0.9236	35.0335	37.9315	5.24532	7.0007e-14	1.84744e-13	13	21643115	21647338	+	1209	-	GO:0000139;GO:0005975;GO:0008146	K04746	O	veNOG10488	-	GO:0005975//carbohydrate metabolic process;	GO:0000139//Golgi membrane;	GO:0008146//sulfotransferase activity;	ko00533(Glycosaminoglycan biosynthesis - keratan sulfate)
ENSAPLG00020004062	242.187	12.8336	471.541	36.7428	5.19939	1.49155e-84	2.61905e-83	1	45117736	45118476	-	306	-	GO:0000786;GO:0003677;GO:0046982	K11254	B	COG2036	-	-	GO:0000786//nucleosome;	GO:0003677//DNA binding;GO:0046982//protein heterodimerization activity;	-
ENSAPLG00020015088	17.6616	0.956166	34.3671	35.9426	5.16762	2.59013e-14	6.9482e-14	1	47347847	47367799	-	1425	-	-	-	S	veNOG33756;veNOG01746	-	-	-	-	-
ENSAPLG00020007403	26.9331	1.46184	52.4043	35.8482	5.16383	2.3332e-19	7.43598e-19	17	7965165	8023729	-	1938	CCDC60	-	-	S	veNOG06335	coiled-coil domain containing 60 [Source:HGNC Symbol;Acc:HGNC:28610]	-	-	-	-
ENSAPLG00020015300	4.02503	0.225248	7.82481	34.7386	5.11847	0.000827281	0.00135859	23	902765	910651	+	2169	ANKK1	GO:0004672;GO:0005515;GO:0005524;GO:0006468	K16289	T	veNOG08375	ankyrin repeat and kinase domain containing 1 [Source:HGNC Symbol;Acc:HGNC:21027]	GO:0006468//protein phosphorylation;	-	GO:0004672//protein kinase activity;GO:0005515//protein binding;GO:0005524//ATP binding;	-
ENSAPLG00020013030	9241.01	522.367	17959.6	34.3813	5.10355	1.31545e-138	7.13874e-137	15	9157671	9161440	+	438	RPS15A	GO:0003735;GO:0005840;GO:0006412	K02957	J	veNOG19177;opiNOG25861	ribosomal protein S15a [Source:HGNC Symbol;Acc:HGNC:10389]	GO:0006412//translation;	GO:0005840//ribosome;	GO:0003735//structural constituent of ribosome;	ko03010(Ribosome)
ENSAPLG00020015823	58.5776	3.3416	113.814	34.0596	5.08999	1.87244e-37	1.03123e-36	2	139894111	139903642	-	541	ACBD7	GO:0000062;GO:0000062	-	I	veNOG25211	acyl-CoA binding domain containing 7 [Source:NCBI gene;Acc:101793396]	-	-	GO:0000062//fatty-acyl-CoA binding;GO:0000062//fatty-acyl-CoA binding;	-
ENSAPLG00020000819	4.47536	0.257815	8.69291	33.7177	5.07543	0.000310761	0.000524957	5	38012347	38015920	-	597	-	-	-	S	veNOG07267;veNOG13834	-	-	-	-	-
ENSAPLG00020007203	7.73403	0.450496	15.0176	33.3356	5.05899	1.39008e-06	2.6865e-06	1	88502398	88523269	-	1813	-	GO:0004623;GO:0005509;GO:0006644;GO:0016042;GO:0050482;GO:0004623;GO:0005509;GO:0006644;GO:0016042;GO:0050482;GO:0004623;GO:0005509;GO:0006644;GO:0016042;GO:0050482	K01047	I	veNOG21425	phospholipase A2 [Source:NCBI gene;Acc:101798383]	GO:0006644//phospholipid metabolic process;GO:0016042//lipid catabolic process;GO:0050482//arachidonic acid secretion;GO:0006644//phospholipid metabolic process;GO:0016042//lipid catabolic process;GO:0050482//arachidonic acid secretion;GO:0006644//phospholipid metabolic process;GO:0016042//lipid catabolic process;GO:0050482//arachidonic acid secretion;	-	GO:0004623//phospholipase A2 activity;GO:0005509//calcium ion binding;GO:0004623//phospholipase A2 activity;GO:0005509//calcium ion binding;GO:0004623//phospholipase A2 activity;GO:0005509//calcium ion binding;	ko04270(Vascular smooth muscle contraction);ko00592(alpha-Linolenic acid metabolism);ko00591(Linoleic acid metabolism);ko00590(Arachidonic acid metabolism);ko00565(Ether lipid metabolism);ko00564(Glycerophospholipid metabolism)
ENSAPLG00020014649	4070.77	242.787	7898.75	32.5336	5.02386	1.31813e-105	3.54573e-104	2	118022019	118025584	+	1552	RPL14	GO:0003723;GO:0003735;GO:0005840;GO:0006412	K02875	J	veNOG02415	ribosomal protein L14 [Source:HGNC Symbol;Acc:HGNC:10305]	GO:0006412//translation;	GO:0005840//ribosome;	GO:0003723//RNA binding;GO:0003735//structural constituent of ribosome;	ko03010(Ribosome)
ENSAPLG00020008780	4.30581	0.257815	8.35381	32.4024	5.01803	0.00763772	0.011574	13	10704958	10716986	-	1634	SLC7A9	GO:0016020;GO:0022857;GO:0055085	K13868	E	veNOG02291	Anas platyrhynchos solute carrier family 7 member 9 (SLC7A9), mRNA. [Source:RefSeq mRNA;Acc:NM_001310826]	GO:0055085//transmembrane transport;	GO:0016020//membrane;	GO:0022857//transmembrane transporter activity;	-
ENSAPLG00020016844	51.5467	3.09644	99.9969	32.2942	5.0132	1.6757e-22	5.93428e-22	2	113089528	113138465	-	1158	DCDC2	GO:0005929;GO:0007605;GO:0030111;GO:0035556;GO:1902017	-	ZD	veNOG05075	doublecortin domain containing 2 [Source:HGNC Symbol;Acc:HGNC:18141]	GO:0007605//sensory perception of sound;GO:0030111//regulation of Wnt signaling pathway;GO:0035556//intracellular signal transduction;GO:1902017//regulation of cilium assembly;	GO:0005929//cilium;	-	-
ENSAPLG00020016552	4.0621	0.247855	7.87635	31.778	4.98996	0.00417998	0.00648309	1	128760599	128772703	+	969	ASB11	GO:0005515;GO:0035556	K10333	R	veNOG08538	ankyrin repeat and SOCS box containing 11 [Source:HGNC Symbol;Acc:HGNC:17186]	GO:0035556//intracellular signal transduction;	-	GO:0005515//protein binding;	-
ENSAPLG00020007919	8.03937	0.495711	15.583	31.4357	4.97433	1.56414e-06	3.01428e-06	25	1871893	1881406	-	1338	FBXO47	GO:0005515	K10321	R	veNOG06577	F-box protein 47 [Source:HGNC Symbol;Acc:HGNC:31969]	-	-	GO:0005515//protein binding;	-
ENSAPLG00020011193	27.932	1.72234	54.1416	31.4349	4.9743	7.70636e-08	1.58807e-07	15	17146388	17180412	+	4754	-	GO:0005515;GO:0005524;GO:0006355;GO:0005515;GO:0005524;GO:0006355;GO:0005515;GO:0005524;GO:0006355	K08060	S	veNOG02834	-	GO:0006355//regulation of transcription, DNA-templated;GO:0006355//regulation of transcription, DNA-templated;GO:0006355//regulation of transcription, DNA-templated;	-	GO:0005515//protein binding;GO:0005524//ATP binding;GO:0005515//protein binding;GO:0005524//ATP binding;GO:0005515//protein binding;GO:0005524//ATP binding;	ko05164(Influenza A)
ENSAPLG00020006509	35.3476	2.21536	68.4798	30.9113	4.95006	1.11509e-22	3.96882e-22	32	264134	264520	+	387	-	-	-	-	-	-	-	-	-	-
ENSAPLG00020003632	27.48	1.72961	53.2305	30.776	4.94373	2.67961e-11	6.36979e-11	2	21828373	21854436	+	1212	SNX31	GO:0006886;GO:0035091	K17937	U	veNOG05718	sorting nexin 31 [Source:HGNC Symbol;Acc:HGNC:28605]	GO:0006886//intracellular protein transport;	-	GO:0035091//phosphatidylinositol binding;	-
ENSAPLG00020000869	99.6078	6.31049	192.905	30.569	4.934	7.0122e-64	7.66422e-63	1	106566295	106849182	+	3365	NCAM2	GO:0005515;GO:0007155;GO:0016020;GO:0005515;GO:0007155;GO:0016020	K06491	T	veNOG00007	neural cell adhesion molecule 2 [Source:NCBI gene;Acc:101789841]	GO:0007155//cell adhesion;GO:0007155//cell adhesion;	GO:0016020//membrane;GO:0016020//membrane;	GO:0005515//protein binding;GO:0005515//protein binding;	ko04514(Cell adhesion molecules)
ENSAPLG00020000234	14.1053	0.900993	27.3096	30.3106	4.92175	8.4834e-07	1.65658e-06	2	141049891	141088376	+	4902	-	-	K06560	TV	veNOG05118;opiNOG05543	macrophage mannose receptor 1 [Source:NCBI gene;Acc:101801378]	-	-	-	ko04145(Phagosome)
ENSAPLG00020011066	3.52498	0.225248	6.82471	30.2986	4.92118	0.00223345	0.00355249	4	47106925	47108175	-	246	-	-	-	-	-	-	-	-	-	-
ENSAPLG00020001943	7.3907	0.473103	14.3083	30.2435	4.91855	2.36224e-06	4.51768e-06	3	6133056	6136397	-	2367	-	-	K18405	K	veNOG07562	-	-	-	-	-
ENSAPLG00020002132	7.54217	0.483063	14.6013	30.2265	4.91774	4.16066e-05	7.41699e-05	22	16103638	16106370	+	2733	-	GO:0003676;GO:0004523	-	RL	veNOG18423;COG2801;veNOG29795;veNOG26761	-	-	-	GO:0003676//nucleic acid binding;GO:0004523//RNA-DNA hybrid ribonuclease activity;	-
ENSAPLG00020003402	71.1028	4.55558	137.65	30.2157	4.91723	1.34105e-32	6.47856e-32	18	2492589	2493878	-	1290	KCNJ16	GO:0005242;GO:0006813;GO:0016020;GO:0016021	K05009	P	veNOG09548	potassium inwardly rectifying channel subfamily J member 16 [Source:HGNC Symbol;Acc:HGNC:6262]	GO:0006813//potassium ion transport;	GO:0016020//membrane;GO:0016021//integral component of membrane;	GO:0005242//inward rectifier potassium channel activity;	-
ENSAPLG00020000469	3.81902	0.247855	7.39018	29.8165	4.89804	0.00294387	0.00463186	2	123551994	123733416	-	3300	KCNH8	GO:0005216;GO:0005249;GO:0006811;GO:0006813;GO:0016020;GO:0055085	K04911	P	veNOG08385	potassium voltage-gated channel subfamily H member 8 [Source:HGNC Symbol;Acc:HGNC:18864]	GO:0006811//ion transport;GO:0006813//potassium ion transport;GO:0055085//transmembrane transport;	GO:0016020//membrane;	GO:0005216//ion channel activity;GO:0005249//voltage-gated potassium channel activity;	-
ENSAPLG00020016398	7.36992	0.483063	14.2568	29.5133	4.88329	2.38432e-06	4.55877e-06	19	3245783	3259881	-	711	TNFSF8	GO:0005164;GO:0005515;GO:0006955;GO:0016020	K05471	T	veNOG04083	TNF superfamily member 8 [Source:NCBI gene;Acc:101790237]	GO:0006955//immune response;	GO:0016020//membrane;	GO:0005164//tumor necrosis factor receptor binding;GO:0005515//protein binding;	ko04060(Cytokine-cytokine receptor interaction)
ENSAPLG00020015949	104.201	6.85597	201.547	29.3972	4.87761	1.62537e-65	1.84782e-64	2	96785207	96997223	-	4746	-	GO:0006886;GO:0017137;GO:0006886;GO:0017137;GO:0006886;GO:0017137;GO:0006886;GO:0017137	-	Z	veNOG12122	-	GO:0006886//intracellular protein transport;GO:0006886//intracellular protein transport;GO:0006886//intracellular protein transport;GO:0006886//intracellular protein transport;	-	-	-
ENSAPLG00020009654	215.309	14.2276	416.39	29.2663	4.87117	5.49365e-116	1.81664e-114	3	35507143	35536080	-	1753	ELOVL4	GO:0016021	K10249	I	veNOG12195	ELOVL fatty acid elongase 4 [Source:HGNC Symbol;Acc:HGNC:14415]	-	GO:0016021//integral component of membrane;	-	ko01040(Biosynthesis of unsaturated fatty acids);ko00062(Fatty acid elongation)
ENSAPLG00020011004	426.019	28.1775	823.862	29.2383	4.86979	6.53749e-60	6.6032e-59	22	7114565	7141165	-	890	-	GO:0003677;GO:0006355	-	K	veNOG20174	-	GO:0006355//regulation of transcription, DNA-templated;	-	GO:0003677//DNA binding;	-
ENSAPLG00020011274	28.9023	1.91502	55.8896	29.1848	4.86715	9.65512e-19	3.01299e-18	2	137658240	137670638	+	957	-	GO:0003824;GO:0009058;GO:0030170	-	T	veNOG10962;veNOG13283	-	GO:0009058//biosynthetic process;	-	GO:0003824//catalytic activity;GO:0030170//pyridoxal phosphate binding;	-
ENSAPLG00020001074	328.771	22.3329	635.21	28.4428	4.82999	3.44393e-153	2.4833e-151	2	76226438	76237127	-	2666	UPP1	GO:0003824;GO:0004850;GO:0005737;GO:0009116;GO:0009166;GO:0016763	K00757	F	veNOG01600	uridine phosphorylase 1 [Source:NCBI gene;Acc:101791376]	GO:0009116//nucleoside metabolic process;GO:0009166//nucleotide catabolic process;	GO:0005737//cytoplasm;	GO:0003824//catalytic activity;GO:0004850//uridine phosphorylase activity;GO:0016763//pentosyltransferase activity;	ko00983(Drug metabolism - other enzymes);ko00240(Pyrimidine metabolism)
ENSAPLG00020015227	7.29216	0.50567	14.0786	27.8416	4.79917	3.59814e-06	6.80853e-06	10	8269964	8287131	+	2772	-	GO:0004867;GO:0030212;GO:0004867;GO:0030212	-	R	veNOG01174	-	GO:0030212//hyaluronan metabolic process;GO:0030212//hyaluronan metabolic process;	-	GO:0004867//serine-type endopeptidase inhibitor activity;GO:0004867//serine-type endopeptidase inhibitor activity;	-
ENSAPLG00020013419	222.397	15.5221	429.273	27.6556	4.7895	1.87301e-36	1.00767e-35	12	3294627	3451934	+	7151	UNC13C	GO:0005509;GO:0005543;GO:0007268;GO:0019992;GO:0035556	K15293	T	veNOG09319	unc-13 homolog C [Source:HGNC Symbol;Acc:HGNC:23149]	GO:0007268//chemical synaptic transmission;GO:0035556//intracellular signal transduction;	-	GO:0005509//calcium ion binding;GO:0005543//phospholipid binding;GO:0019992//diacylglycerol binding;	-
ENSAPLG00020014202	45.4621	3.17422	87.75	27.6446	4.78893	1.4473e-31	6.76319e-31	13	45288	71591	-	3249	-	GO:0003676;GO:0005524	K18409	R	veNOG11360	-	-	-	GO:0003676//nucleic acid binding;GO:0005524//ATP binding;	-
ENSAPLG00020009982	3.21165	0.225248	6.19806	27.5166	4.78223	0.0704465	0.0958425	11	5027390	5032034	-	681	-	GO:0004888;GO:0004930;GO:0007166;GO:0007186;GO:0016021	K08455	T	veNOG09785	-	GO:0007166//cell surface receptor signaling pathway;GO:0007186//G protein-coupled receptor signaling pathway;	GO:0016021//integral component of membrane;	GO:0004888//transmembrane signaling receptor activity;GO:0004930//G protein-coupled receptor activity;	-
ENSAPLG00020000507	91.1408	6.41357	175.868	27.4213	4.77722	7.18143e-58	6.90864e-57	1	51509894	51523755	-	1277	NTS	GO:0005184;GO:0005576	K05235	R	veNOG10679	neurotensin [Source:NCBI gene;Acc:101791218]	-	GO:0005576//extracellular region;	GO:0005184//neuropeptide hormone activity;	ko04080(Neuroactive ligand-receptor interaction)
ENSAPLG00020014761	7.24242	0.515629	13.9692	27.0916	4.75977	3.67719e-06	6.95388e-06	6	1935061	1938118	-	708	-	-	K08731	OD	KOG1101;veNOG24336	-	-	-	-	ko04210(Apoptosis)
ENSAPLG00020014419	6.76256	0.483063	13.0421	26.9987	4.75482	0.00234214	0.00371626	25	4220037	4222725	+	933	-	GO:0003824;GO:0050662;GO:0003824;GO:0050662	K07071	F	veNOG02700	-	-	-	GO:0003824//catalytic activity;GO:0050662//obsolete coenzyme binding;GO:0003824//catalytic activity;GO:0050662//obsolete coenzyme binding;	-
ENSAPLG00020005700	475.301	34.0003	916.603	26.9586	4.75268	1.37617e-127	5.74632e-126	14	9358480	9359740	-	429	NHP2	GO:0003723;GO:0005730	K11129	A	veNOG13813	NHP2 ribonucleoprotein [Source:HGNC Symbol;Acc:HGNC:14377]	-	GO:0005730//nucleolus;	GO:0003723//RNA binding;	ko03008(Ribosome biogenesis in eukaryotes)
ENSAPLG00020016967	3.55091	0.257815	6.84401	26.5462	4.73043	0.00220838	0.00351477	2	55191734	55203808	-	1551	CLUL1	-	-	R	veNOG10239	clusterin like 1 [Source:HGNC Symbol;Acc:HGNC:2096]	-	-	-	-
ENSAPLG00020015658	3.50585	0.257815	6.75388	26.1966	4.71131	0.00225225	0.0035813	26	3234358	3239553	-	1191	-	-	-	T	veNOG34888;opiNOG17048	-	-	-	-	-
ENSAPLG00020000680	3.50102	0.257815	6.74423	26.1592	4.70925	0.00225703	0.00358853	1	136656418	136672126	+	1561	-	GO:0005515	-	TR	veNOG06727;veNOG30633	-	-	-	GO:0005515//protein binding;	-
ENSAPLG00020009756	17.0915	1.2592	32.9239	26.1468	4.70856	6.45762e-13	1.64128e-12	Z	43891613	43963035	+	1361	LRRC2	GO:0005515	-	R	veNOG00860	leucine rich repeat containing 2 [Source:HGNC Symbol;Acc:HGNC:14676]	-	-	GO:0005515//protein binding;	-
ENSAPLG00020011993	3.47314	0.257815	6.68846	25.9429	4.69727	0.0850258	0.114369	2	94227719	94248657	-	669	-	-	-	S	veNOG13708	-	-	-	-	-
ENSAPLG00020005265	9.72314	0.730918	18.7154	25.6053	4.67837	1.16104e-07	2.37032e-07	26	6695632	6697278	+	606	-	GO:0000413;GO:0003755;GO:0006457	K12733	O	veNOG00886	peptidylprolyl isomerase like 1 [Source:NCBI gene;Acc:113839750]	GO:0000413//protein peptidyl-prolyl isomerization;GO:0006457//protein folding;	-	GO:0003755//peptidyl-prolyl cis-trans isomerase activity;	ko03040(Spliceosome)
ENSAPLG00020001431	29.7582	2.24793	57.2685	25.4761	4.67108	3.82494e-08	7.99965e-08	9	16532027	16534963	-	378	-	GO:0045454	K19869	O	veNOG25537;veNOG05528	-	GO:0045454//cell redox homeostasis;	-	-	-
ENSAPLG00020017964	3.27661	0.247855	6.30536	25.4397	4.66901	0.00365248	0.0057007	6	20784624	20803130	+	1624	SLC38A11	-	K14997	E	veNOG08637	solute carrier family 38 member 11 [Source:HGNC Symbol;Acc:HGNC:26836]	-	-	-	-
ENSAPLG00020001715	12.9279	0.978774	24.8769	25.4164	4.66769	4.58158e-10	1.0399e-09	3	5886720	5890209	+	1499	-	GO:0005506;GO:0016705;GO:0020037;GO:0055114	K17854	Q	veNOG03418	-	GO:0055114//obsolete oxidation-reduction process;	-	GO:0005506//iron ion binding;GO:0016705//oxidoreductase activity, acting on paired donors, with incorporation or reduction of molecular oxygen;GO:0020037//heme binding;	-
ENSAPLG00020008053	118.203	8.96825	227.439	25.3604	4.66451	2.76428e-69	3.43605e-68	1	83682451	83686548	-	1027	-	GO:0004866;GO:0004869	K13907	S	veNOG23201	-	-	-	GO:0004866//endopeptidase inhibitor activity;GO:0004869//cysteine-type endopeptidase inhibitor activity;	-
ENSAPLG00020001160	9.71258	0.740878	18.6843	25.2191	4.65645	8.04088e-08	1.65613e-07	2	144112747	144123734	-	1651	ENKUR	-	-	S	veNOG00337;meNOG00360	enkurin, TRPC channel interacting protein [Source:HGNC Symbol;Acc:HGNC:28388]	-	-	-	-
ENSAPLG00020001675	419.942	32.1704	807.713	25.1074	4.65004	1.54932e-104	4.10384e-103	6	4927918	4969543	+	2132	TFPI	GO:0004867;GO:0005576;GO:0010466;GO:0030414;GO:0004867;GO:0005576;GO:0010466;GO:0030414;GO:0004867	K03909	O	veNOG07298	tissue factor pathway inhibitor [Source:HGNC Symbol;Acc:HGNC:11760]	GO:0010466//negative regulation of peptidase activity;GO:0010466//negative regulation of peptidase activity;	GO:0005576//extracellular region;GO:0005576//extracellular region;	GO:0004867//serine-type endopeptidase inhibitor activity;GO:0030414//peptidase inhibitor activity;GO:0004867//serine-type endopeptidase inhibitor activity;GO:0030414//peptidase inhibitor activity;GO:0004867//serine-type endopeptidase inhibitor activity;	-
ENSAPLG00020007586	228.883	17.7447	440.021	24.7973	4.63211	1.53814e-114	4.93949e-113	2	61855944	61861610	-	2048	CBLN2	GO:0005515;GO:0005515	-	R	veNOG00800	cerebellin 2 precursor [Source:HGNC Symbol;Acc:HGNC:1544]	-	-	GO:0005515//protein binding;GO:0005515//protein binding;	-
ENSAPLG00020012919	18.3559	1.42927	35.2825	24.6857	4.6256	2.47348e-13	6.38879e-13	3	70210336	70308516	-	4713	ADGB	GO:0004198;GO:0005515;GO:0006508;GO:0019825;GO:0020037;GO:0005515;GO:0019825;GO:0020037	-	S	veNOG04166	androglobin [Source:HGNC Symbol;Acc:HGNC:21212]	GO:0006508//proteolysis;	-	GO:0004198//calcium-dependent cysteine-type endopeptidase activity;GO:0005515//protein binding;GO:0019825//oxygen binding;GO:0020037//heme binding;GO:0005515//protein binding;GO:0019825//oxygen binding;GO:0020037//heme binding;	-
ENSAPLG00020013352	3.251	0.257815	6.24418	24.2196	4.59811	0.00369313	0.00575954	24	3663008	3664558	-	1551	GJA9	GO:0005922;GO:0007154	K07618	S	veNOG06863	gap junction protein alpha 9 [Source:NCBI gene;Acc:101791221]	GO:0007154//cell communication;	GO:0005922//connexin complex;	-	-
ENSAPLG00020018306	3.251	0.257815	6.24418	24.2196	4.59811	0.00369313	0.00575954	15	11464219	11468675	-	1497	PDIA2	GO:0003756;GO:0045454	K09581	O	veNOG05758	protein disulfide isomerase family A member 2 [Source:HGNC Symbol;Acc:HGNC:14180]	GO:0045454//cell redox homeostasis;	-	GO:0003756//protein disulfide isomerase activity;	-
ENSAPLG00020016819	353.141	28.39	677.892	23.8778	4.5776	4.62981e-129	2.01987e-127	2	100807054	100813101	+	1178	LSM5	-	K12624	AK	COG1958;veNOG23089	LSM5 homolog, U6 small nuclear RNA and mRNA degradation associated [Source:NCBI gene;Acc:101801966]	-	-	-	ko03040(Spliceosome);ko03018(RNA degradation)
ENSAPLG00020004463	207.825	16.746	398.904	23.8209	4.57415	2.10992e-62	2.23855e-61	4	44811639	44813429	-	477	-	GO:0003735;GO:0005840;GO:0006412;GO:0003735;GO:0005840;GO:0006412	K02963	J	homNOG16034;veNOG20168	-	GO:0006412//translation;GO:0006412//translation;	GO:0005840//ribosome;GO:0005840//ribosome;	GO:0003735//structural constituent of ribosome;GO:0003735//structural constituent of ribosome;	ko03010(Ribosome)
ENSAPLG00020001723	6.22122	0.50567	11.9368	23.6058	4.56107	2.57431e-05	4.64169e-05	1	140242662	140244770	-	654	-	GO:0003796;GO:0009253;GO:0016998	-	R	veNOG16109	-	GO:0009253//peptidoglycan catabolic process;GO:0016998//cell wall macromolecule catabolic process;	-	GO:0003796//lysozyme activity;	-
ENSAPLG00020002354	2.75078	0.225248	5.27631	23.4244	4.54994	0.0887831	0.119042	Z	46021293	46021586	-	294	-	GO:0007165;GO:0007417	K17448	T	veNOG05955;KOG3697	-	GO:0007165//signal transduction;GO:0007417//central nervous system development;	-	-	ko04910(Insulin signaling pathway);ko04510(Focal adhesion);ko04012(ErbB signaling pathway)
ENSAPLG00020000041	165.519	13.6495	317.388	23.2527	4.53932	1.87156e-88	3.6437e-87	1	141449820	141462230	+	2262	IL1R2	GO:0004908;GO:0004910	K04387	T	veNOG03419	interleukin 1 receptor type 2 [Source:HGNC Symbol;Acc:HGNC:5994]	-	-	GO:0004908//interleukin-1 receptor activity;GO:0004910//interleukin-1, type II, blocking receptor activity;	ko04060(Cytokine-cytokine receptor interaction)
ENSAPLG00020003939	31.9293	2.68847	61.1701	22.7528	4.50797	8.64013e-22	2.98117e-21	4	31051444	31085254	-	1898	TDO2	GO:0004833;GO:0019441;GO:0020037;GO:0046872;GO:0004833;GO:0019441;GO:0020037;GO:0046872	K00453	E	veNOG10897	tryptophan 2,3-dioxygenase [Source:NCBI gene;Acc:101800305]	GO:0019441//tryptophan catabolic process to kynurenine;GO:0019441//tryptophan catabolic process to kynurenine;	-	GO:0004833//tryptophan 2,3-dioxygenase activity;GO:0020037//heme binding;GO:0046872//metal ion binding;GO:0004833//tryptophan 2,3-dioxygenase activity;GO:0020037//heme binding;GO:0046872//metal ion binding;	ko00380(Tryptophan metabolism)
ENSAPLG00020016542	23.2485	1.97747	44.5194	22.5134	4.49271	1.94856e-16	5.64105e-16	1	128561313	128580701	+	799	-	-	K20004	S	veNOG17112	-	-	-	-	-
ENSAPLG00020007225	14.7131	1.2592	28.1669	22.369	4.48343	9.29611e-11	2.17039e-10	9	9707110	9720205	+	1925	-	GO:0005506;GO:0016705;GO:0020037;GO:0055114	K17857	Q	COG2124;veNOG12165;opiNOG05598	-	GO:0055114//obsolete oxidation-reduction process;	-	GO:0005506//iron ion binding;GO:0016705//oxidoreductase activity, acting on paired donors, with incorporation or reduction of molecular oxygen;GO:0020037//heme binding;	-
ENSAPLG00020007063	5.97406	0.515629	11.4325	22.1719	4.47066	6.04518e-05	0.000106823	9	2482148	2484446	-	805	ARL14	GO:0005525;GO:0005525;GO:0005525;GO:0005525;GO:0005525;GO:0005525	K17200	U	veNOG12649	ADP ribosylation factor like GTPase 14 [Source:HGNC Symbol;Acc:HGNC:22974]	-	-	GO:0005525//GTP binding;GO:0005525//GTP binding;GO:0005525//GTP binding;GO:0005525//GTP binding;GO:0005525//GTP binding;GO:0005525//GTP binding;	-
ENSAPLG00020000129	11.7133	1.01134	22.4153	22.1639	4.47014	4.72146e-09	1.02476e-08	1	141635872	141648514	+	2554	IL18RAP	GO:0005515;GO:0007165	K05174	T	veNOG05371	interleukin 18 receptor accessory protein [Source:HGNC Symbol;Acc:HGNC:5989]	GO:0007165//signal transduction;	-	GO:0005515//protein binding;	ko04060(Cytokine-cytokine receptor interaction)
ENSAPLG00020017330	34.0338	2.94628	65.1213	22.1029	4.46616	1.37433e-16	3.99798e-16	8	12248817	12259017	-	1443	-	-	-	Z	veNOG10010	-	-	-	-	-
ENSAPLG00020011338	512.83	44.6937	980.967	21.9487	4.45606	3.20844e-92	6.7896e-91	8	2187625	2192448	-	1288	-	-	-	S	veNOG02646	-	-	-	-	-
ENSAPLG00020017369	13.3146	1.18141	25.4478	21.5401	4.42895	9.83541e-10	2.20666e-09	27	3395650	3398858	+	637	GNRH1	GO:0005179;GO:0005183;GO:0005576;GO:0007275;GO:0005179;GO:0005183;GO:0005576;GO:0007275	K05252	W	veNOG24746;aveNOG16479	gonadotropin releasing hormone 1 [Source:HGNC Symbol;Acc:HGNC:4419]	GO:0007275//multicellular organism development;GO:0007275//multicellular organism development;	GO:0005576//extracellular region;GO:0005576//extracellular region;	GO:0005179//hormone activity;GO:0005183//gonadotropin hormone-releasing hormone activity;GO:0005179//hormone activity;GO:0005183//gonadotropin hormone-releasing hormone activity;	ko04912(GnRH signaling pathway);ko04080(Neuroactive ligand-receptor interaction)
ENSAPLG00020009234	7.84831	0.698352	14.9983	21.4767	4.4247	4.79746e-06	9.01767e-06	3	66281140	66321002	+	1707	NOX3	GO:0016020;GO:0016175;GO:0016491;GO:0042554;GO:0055114	K08008	QP	veNOG03901	NADPH oxidase 3 [Source:HGNC Symbol;Acc:HGNC:7890]	GO:0042554//superoxide anion generation;GO:0055114//obsolete oxidation-reduction process;	GO:0016020//membrane;	GO:0016175//superoxide-generating NAD(P)H oxidase activity;GO:0016491//oxidoreductase activity;	-
ENSAPLG00020017507	2207.25	196.668	4217.84	21.4464	4.42267	0	0	6	20210343	20282121	+	6849	-	GO:0001518;GO:0005216;GO:0005248;GO:0005515;GO:0006811;GO:0006814;GO:0016020;GO:0055085;GO:0001518;GO:0005216;GO:0005248;GO:0005515;GO:0006811;GO:0006814;GO:0016020;GO:0055085;GO:0001518;GO:0005216;GO:0005248;GO:0005515;GO:0006811;GO:0006814;GO:0016020;GO:0055085;GO:0001518;GO:0005216;GO:0005248;GO:0005515;GO:0006811;GO:0006814;GO:0016020;GO:0055085;GO:0001518;GO:0005216;GO:0005248;GO:0005515;GO:…	K04834	P	veNOG01033	-	GO:0006811//ion transport;GO:0006814//sodium ion transport;GO:0055085//transmembrane transport;GO:0006811//ion transport;GO:0006814//sodium ion transport;GO:0055085//transmembrane transport;GO:0006811//ion transport;GO:0006814//sodium ion transport;GO:0055085//transmembrane transport;GO:0006811//ion transport;GO:0006814//sodium ion transport;GO:0055085//transmembrane transport;GO:0006811//ion tra…	GO:0001518//voltage-gated sodium channel complex;GO:0016020//membrane;GO:0001518//voltage-gated sodium channel complex;GO:0016020//membrane;GO:0001518//voltage-gated sodium channel complex;GO:0016020//membrane;GO:0001518//voltage-gated sodium channel complex;GO:0016020//membrane;GO:0001518//voltage-gated sodium channel complex;GO:0016020//membrane;GO:0001518//voltage-gated sodium channel complex;…	GO:0005216//ion channel activity;GO:0005248//voltage-gated sodium channel activity;GO:0005515//protein binding;GO:0005216//ion channel activity;GO:0005248//voltage-gated sodium channel activity;GO:0005515//protein binding;GO:0005216//ion channel activity;GO:0005248//voltage-gated sodium channel activity;GO:0005515//protein binding;GO:0005216//ion channel activity;GO:0005248//voltage-gated sodium …	-
ENSAPLG00020010837	2.76691	0.247855	5.28596	21.3268	4.41459	0.0267957	0.0384436	22	4700911	4702359	+	1449	-	GO:0005509;GO:0005515;GO:0030229	-	ST	meNOG03469;veNOG33136;veNOG06000;veNOG10593	-	-	-	GO:0005509//calcium ion binding;GO:0005515//protein binding;GO:0030229//very-low-density lipoprotein particle receptor activity;	-
ENSAPLG00020005110	2.5104	0.225248	4.79555	21.2901	4.41211	0.0157778	0.0232005	1	90376720	90384420	-	1418	-	GO:0038023;GO:0150077	-	T	veNOG09130	cell surface glycoprotein CD200 receptor 2 [Source:NCBI gene;Acc:101797774]	GO:0150077//regulation of neuroinflammatory response;	-	GO:0038023//signaling receptor activity;	-
ENSAPLG00020007923	5.3563	0.483063	10.2295	21.1764	4.40439	0.000164257	0.000282748	14	7752540	7780083	+	1873	ITK	GO:0004672;GO:0004713;GO:0005515;GO:0005524;GO:0006468;GO:0035556;GO:0004672;GO:0004713;GO:0005515;GO:0005524;GO:0006468;GO:0035556;GO:0004672;GO:0004713;GO:0005515;GO:0005524;GO:0006468;GO:0035556	K07363	T	veNOG02722	IL2 inducible T cell kinase [Source:HGNC Symbol;Acc:HGNC:6171]	GO:0006468//protein phosphorylation;GO:0035556//intracellular signal transduction;GO:0006468//protein phosphorylation;GO:0035556//intracellular signal transduction;GO:0006468//protein phosphorylation;GO:0035556//intracellular signal transduction;	-	GO:0004672//protein kinase activity;GO:0004713//protein tyrosine kinase activity;GO:0005515//protein binding;GO:0005524//ATP binding;GO:0004672//protein kinase activity;GO:0004713//protein tyrosine kinase activity;GO:0005515//protein binding;GO:0005524//ATP binding;GO:0004672//protein kinase activity;GO:0004713//protein tyrosine kinase activity;GO:0005515//protein binding;GO:0005524//ATP binding;	-
ENSAPLG00020001214	5.57903	0.50567	10.6524	21.0659	4.39684	0.00834865	0.0126072	2	144515801	144563688	+	3309	MYO3A	GO:0003774;GO:0005515;GO:0005524;GO:0016459	K08834	Z	veNOG00867	myosin IIIA [Source:HGNC Symbol;Acc:HGNC:7601]	-	GO:0016459//myosin complex;	GO:0003774//cytoskeletal motor activity;GO:0005515//protein binding;GO:0005524//ATP binding;	-
ENSAPLG00020002099	2.48463	0.225248	4.74402	21.0613	4.39652	0.0159453	0.0234379	17	15185208	15201826	-	2340	SUSD2	-	-	W	veNOG12035	sushi domain containing 2 [Source:HGNC Symbol;Acc:HGNC:30667]	-	-	-	-
ENSAPLG00020007383	2.47981	0.225248	4.73437	21.0185	4.39359	0.0159771	0.0234779	9	2640390	2641670	+	756	OTOL1	GO:0005515	-	W	veNOG04940	otolin 1 [Source:HGNC Symbol;Acc:HGNC:34071]	-	-	GO:0005515//protein binding;	-
ENSAPLG00020000596	2.72773	0.247855	5.2076	21.0107	4.39305	0.0524353	0.0726067	1	82549671	82577421	+	4121	-	GO:0005044;GO:0016020	-	R	veNOG04547	antigen WC1.1 [Source:NCBI gene;Acc:101795583]	-	GO:0016020//membrane;	GO:0005044//scavenger receptor activity;	-
ENSAPLG00020006151	44.4081	4.0526	84.7636	20.9159	4.38652	2.11185e-28	9.02882e-28	5	11375625	11378465	+	823	-	GO:0005524;GO:0006457;GO:0051082	K04079	O	veNOG09551;COG0326	-	GO:0006457//protein folding;	-	GO:0005524//ATP binding;GO:0051082//unfolded protein binding;	ko05132(Salmonella infection);ko04914(Progesterone-mediated oocyte maturation);ko04621(NOD-like receptor signaling pathway);ko04217(Necroptosis);ko04141(Protein processing in endoplasmic reticulum)
ENSAPLG00020009541	2.82177	0.257815	5.38573	20.8899	4.38474	0.00950612	0.0142775	5	59793768	59797976	+	1044	-	GO:0004497;GO:0005506;GO:0009072;GO:0016714;GO:0055114	K00502	E	veNOG09363	-	GO:0009072//aromatic amino acid family metabolic process;GO:0055114//obsolete oxidation-reduction process;	-	GO:0004497//monooxygenase activity;GO:0005506//iron ion binding;GO:0016714//oxidoreductase activity, acting on paired donors, with incorporation or reduction of molecular oxygen, reduced pteridine as one donor, and incorporation of one atom of oxygen;	ko00790(Folate biosynthesis);ko00380(Tryptophan metabolism)
ENSAPLG00020006447	34.8747	3.19145	66.558	20.8551	4.38233	4.28991e-17	1.27074e-16	32	162000	162236	+	237	-	-	-	-	-	-	-	-	-	-
ENSAPLG00020013869	4.90597	0.450496	9.36144	20.7803	4.37714	0.000413131	0.000692181	1	66469793	66472940	+	1347	TUBA8	GO:0003924;GO:0005200;GO:0005525;GO:0005874;GO:0007017	K07374	Z	veNOG11304;COG5023	tubulin alpha 8 [Source:HGNC Symbol;Acc:HGNC:12410]	GO:0007017//microtubule-based process;	GO:0005874//microtubule;	GO:0003924//GTPase activity;GO:0005200//structural constituent of cytoskeleton;GO:0005525//GTP binding;	ko05132(Salmonella infection);ko04540(Gap junction);ko04530(Tight junction);ko04210(Apoptosis);ko04145(Phagosome)
ENSAPLG00020005973	71.8492	6.60542	137.093	20.7546	4.37536	1.46159e-42	9.27637e-42	3	85454986	85627068	+	2787	KIF6	GO:0003777;GO:0005524;GO:0007018;GO:0008017	K10397	Z	veNOG00485	kinesin family member 6 [Source:NCBI gene;Acc:101793958]	GO:0007018//microtubule-based movement;	-	GO:0003777//microtubule motor activity;GO:0005524//ATP binding;GO:0008017//microtubule binding;	-
ENSAPLG00020005753	61.178	5.63206	116.724	20.7249	4.37329	7.95873e-38	4.43655e-37	16	12409724	12421859	+	2473	SS18L1	GO:0003713	-	K	veNOG10667	SS18L1 subunit of BAF chromatin remodeling complex [Source:HGNC Symbol;Acc:HGNC:15592]	-	-	GO:0003713//transcription coactivator activity;	-
ENSAPLG00020008739	5.3578	0.495711	10.2199	20.6166	4.36574	0.000164157	0.000282607	Z	36848031	36862033	-	1019	RORB	GO:0003677;GO:0003707;GO:0004879;GO:0005634;GO:0006355;GO:0003677;GO:0003707;GO:0004879;GO:0005634;GO:0006355	K08533	K	veNOG00361	RAR related orphan receptor B [Source:HGNC Symbol;Acc:HGNC:10259]	GO:0006355//regulation of transcription, DNA-templated;GO:0006355//regulation of transcription, DNA-templated;	GO:0005634//nucleus;GO:0005634//nucleus;	GO:0003677//DNA binding;GO:0003707//steroid hormone receptor activity;GO:0004879//nuclear receptor activity;GO:0003677//DNA binding;GO:0003707//steroid hormone receptor activity;GO:0004879//nuclear receptor activity;	-
ENSAPLG00020004000	15.6228	1.45188	29.7937	20.5208	4.35902	5.34165e-11	1.25674e-10	5	36306996	36310809	+	2471	ADAM20	GO:0004222;GO:0006508;GO:0008237;GO:0004222;GO:0006508;GO:0008237;GO:0004222;GO:0006508;GO:0008237	K08609	O	veNOG01754	ADAM metallopeptidase domain 20 [Source:HGNC Symbol;Acc:HGNC:199]	GO:0006508//proteolysis;GO:0006508//proteolysis;GO:0006508//proteolysis;	-	GO:0004222//metalloendopeptidase activity;GO:0008237//metallopeptidase activity;GO:0004222//metalloendopeptidase activity;GO:0008237//metallopeptidase activity;GO:0004222//metalloendopeptidase activity;GO:0008237//metallopeptidase activity;	-
ENSAPLG00020004166	80.9962	7.52985	154.463	20.5134	4.35849	2.73475e-47	1.98943e-46	26	6507804	6521189	-	6582	-	GO:0003924;GO:0005525;GO:0003924;GO:0005525;GO:0003924;GO:0005525	K17199	U	veNOG07920	-	-	-	GO:0003924//GTPase activity;GO:0005525//GTP binding;GO:0003924//GTPase activity;GO:0005525//GTP binding;GO:0003924//GTPase activity;GO:0005525//GTP binding;	-
ENSAPLG00020007622	7.96346	0.740878	15.186	20.4974	4.35737	3.17173e-06	6.02215e-06	22	10139312	10195127	-	2055	-	GO:0070273	K15620	U	veNOG03756	-	-	-	GO:0070273//phosphatidylinositol-4-phosphate binding;	-
ENSAPLG00020000159	21.3608	1.99011	40.7315	20.4669	4.35522	3.06017e-08	6.42693e-08	3	6271854	6276830	+	993	ENPP5	GO:0003824	K18398	R	veNOG14587	ectonucleotide pyrophosphatase/phosphodiesterase family member 5 [Source:HGNC Symbol;Acc:HGNC:13717]	-	-	GO:0003824//catalytic activity;	-
ENSAPLG00020013900	13.2329	1.26915	25.1967	19.8532	4.3113	1.01507e-09	2.27608e-09	7	21034473	21040160	-	1511	-	GO:0005506;GO:0016705;GO:0016712;GO:0020037;GO:0055114;GO:0005506;GO:0016705;GO:0020037;GO:0055114	K07413	Q	veNOG03418	-	GO:0055114//obsolete oxidation-reduction process;GO:0055114//obsolete oxidation-reduction process;	-	GO:0005506//iron ion binding;GO:0016705//oxidoreductase activity, acting on paired donors, with incorporation or reduction of molecular oxygen;GO:0016712//oxidoreductase activity, acting on paired donors, with incorporation or reduction of molecular oxygen, reduced flavin or flavoprotein as one donor, and incorporation of one atom of oxygen;GO:0020037//heme binding;GO:0005506//iron ion binding;GO…	ko00830(Retinol metabolism);ko00591(Linoleic acid metabolism);ko00590(Arachidonic acid metabolism);ko00140(Steroid hormone biosynthesis)
ENSAPLG00020012012	10.2706	0.988733	19.5524	19.7752	4.30562	1.07716e-07	2.20225e-07	2	94471883	94485721	+	2404	GCNT2	GO:0008375;GO:0016020;GO:0008375;GO:0016020	K00742	G	veNOG10991	glucosaminyl (N-acetyl) transferase 2 (I blood group) [Source:HGNC Symbol;Acc:HGNC:4204]	-	GO:0016020//membrane;GO:0016020//membrane;	GO:0008375//acetylglucosaminyltransferase activity;GO:0008375//acetylglucosaminyltransferase activity;	ko00601(Glycosphingolipid biosynthesis - lacto and neolacto series)
ENSAPLG00020016864	24.5674	2.37279	46.762	19.7076	4.30068	4.10437e-15	1.13283e-14	9	7978405	7996785	-	2884	CCDC39	GO:0003341;GO:0005930;GO:0036159;GO:0003341;GO:0005930;GO:0036159;GO:0003341;GO:0005930;GO:0036159	-	S	veNOG07390	coiled-coil domain containing 39 [Source:HGNC Symbol;Acc:HGNC:25244]	GO:0003341//cilium movement;GO:0036159//inner dynein arm assembly;GO:0003341//cilium movement;GO:0036159//inner dynein arm assembly;GO:0003341//cilium movement;GO:0036159//inner dynein arm assembly;	GO:0005930//axoneme;GO:0005930//axoneme;GO:0005930//axoneme;	-	-
ENSAPLG00020018031	645.906	63.7508	1228.06	19.2635	4.2678	3.02444e-53	2.549e-52	6	22636771	22665815	+	3140	ITGB6	GO:0005178;GO:0007155;GO:0007160;GO:0007229;GO:0008305;GO:0038023	K06589	W	veNOG05778	integrin subunit beta 6 [Source:HGNC Symbol;Acc:HGNC:6161]	GO:0007155//cell adhesion;GO:0007160//cell-matrix adhesion;GO:0007229//integrin-mediated signaling pathway;	GO:0008305//integrin complex;	GO:0005178//integrin binding;GO:0038023//signaling receptor activity;	ko04810(Regulation of actin cytoskeleton);ko04512(ECM-receptor interaction);ko04510(Focal adhesion)
ENSAPLG00020003258	16.7893	1.66448	31.9141	19.1737	4.26105	1.88239e-11	4.50289e-11	3	106981408	106998339	+	2109	SLC22A7	GO:0016021;GO:0022857;GO:0055085;GO:0016021;GO:0022857;GO:0055085;GO:0016021;GO:0022857;GO:0055085;GO:0016021;GO:0022857;GO:0055085;GO:0016021;GO:0022857;GO:0055085;GO:0016021;GO:0022857;GO:0055085	K08204	P	veNOG00792	solute carrier family 22 member 7 [Source:HGNC Symbol;Acc:HGNC:10971]	GO:0055085//transmembrane transport;GO:0055085//transmembrane transport;GO:0055085//transmembrane transport;GO:0055085//transmembrane transport;GO:0055085//transmembrane transport;GO:0055085//transmembrane transport;	GO:0016021//integral component of membrane;GO:0016021//integral component of membrane;GO:0016021//integral component of membrane;GO:0016021//integral component of membrane;GO:0016021//integral component of membrane;GO:0016021//integral component of membrane;	GO:0022857//transmembrane transporter activity;GO:0022857//transmembrane transporter activity;GO:0022857//transmembrane transporter activity;GO:0022857//transmembrane transporter activity;GO:0022857//transmembrane transporter activity;GO:0022857//transmembrane transporter activity;	-
ENSAPLG00020000560	2.56692	0.257815	4.87603	18.9129	4.2413	0.0154223	0.0227077	2	82278721	82286400	+	1949	OVAL	GO:0005615	-	OV	COG4826;veNOG02914	Anas platyrhynchos ovalbumin (OVAL), mRNA. [Source:RefSeq mRNA;Acc:NM_001311169]	-	GO:0005615//extracellular space;	-	-
ENSAPLG00020008733	60.6249	6.09251	115.157	18.9015	4.24043	1.35524e-32	6.54506e-32	15	8205406	8215750	-	1418	-	GO:0003854;GO:0006694;GO:0016616;GO:0055114;GO:0003854;GO:0006694;GO:0016616;GO:0055114;GO:0003854;GO:0006694;GO:0016616;GO:0055114	-	IE	veNOG07038	-	GO:0006694//steroid biosynthetic process;GO:0055114//obsolete oxidation-reduction process;GO:0006694//steroid biosynthetic process;GO:0055114//obsolete oxidation-reduction process;GO:0006694//steroid biosynthetic process;GO:0055114//obsolete oxidation-reduction process;	-	GO:0003854//3-beta-hydroxy-delta5-steroid dehydrogenase activity;GO:0016616//oxidoreductase activity, acting on the CH-OH group of donors, NAD or NADP as acceptor;GO:0003854//3-beta-hydroxy-delta5-steroid dehydrogenase activity;GO:0016616//oxidoreductase activity, acting on the CH-OH group of donors, NAD or NADP as acceptor;GO:0003854//3-beta-hydroxy-delta5-steroid dehydrogenase activity;GO:00166…	-
ENSAPLG00020010255	2.4557	0.247855	4.66354	18.8156	4.23386	0.0352127	0.0498851	Z	80296426	80302171	+	952	RFESD	GO:0016491;GO:0051537;GO:0055114	-	S	veNOG14546	Rieske Fe-S domain containing [Source:NCBI gene;Acc:101795767]	GO:0055114//obsolete oxidation-reduction process;	-	GO:0016491//oxidoreductase activity;GO:0051537//2 iron, 2 sulfur cluster binding;	-
ENSAPLG00020014859	19.0955	1.93225	36.2588	18.7651	4.22998	8.83353e-07	1.72344e-06	28	1850137	1853262	-	1818	-	GO:0003677;GO:0003700;GO:0005634;GO:0006355;GO:0006357	K04449	K	veNOG02451	-	GO:0006355//regulation of transcription, DNA-templated;GO:0006357//regulation of transcription by RNA polymerase II;	GO:0005634//nucleus;	GO:0003677//DNA binding;GO:0003700//DNA-binding transcription factor activity;	ko04010(MAPK signaling pathway)
ENSAPLG00020015085	4.98344	0.50567	9.46122	18.7103	4.22576	0.000400873	0.000672006	1	47344229	47347245	-	582	-	-	K16547	S	veNOG33756;veNOG01746	-	-	-	-	-
ENSAPLG00020010974	2.21155	0.225248	4.19785	18.6366	4.22006	0.0377913	0.0533635	1	118822324	118823860	+	1537	-	-	-	R	veNOG28938;veNOG22163	-	-	-	-	-
ENSAPLG00020009888	7.29309	0.743566	13.8426	18.6165	4.21851	0.000898424	0.00147139	7	37115993	37153878	-	1220	-	GO:0017040;GO:0046514;GO:0017040;GO:0046514	K12349	T	veNOG11883	-	GO:0046514//ceramide catabolic process;GO:0046514//ceramide catabolic process;	-	GO:0017040//N-acylsphingosine amidohydrolase activity;GO:0017040//N-acylsphingosine amidohydrolase activity;	ko00600(Sphingolipid metabolism)
ENSAPLG00020005407	957.542	97.6879	1817.4	18.6041	4.21755	2.60103e-89	5.16065e-88	3	112171570	112201899	-	3354	ESF1	GO:0005634;GO:0006364	-	S	veNOG01196	ESF1 nucleolar pre-rRNA processing protein homolog [Source:HGNC Symbol;Acc:HGNC:15898]	GO:0006364//rRNA processing;	GO:0005634//nucleus;	-	-
ENSAPLG00020013621	166.282	16.9812	315.583	18.5842	4.21601	1.27374e-81	2.08607e-80	16	4325227	4335965	-	1659	-	-	K19681	W	veNOG05973	-	-	-	-	-
ENSAPLG00020011554	177.105	18.2584	335.953	18.3998	4.20162	1.38245e-85	2.48061e-84	1	121517083	121771112	-	6610	-	GO:0005515	-	S	veNOG21146;opiNOG07391	-	-	-	GO:0005515//protein binding;	-
ENSAPLG00020018236	2873.76	296.559	5450.96	18.3807	4.20012	3.18101e-129	1.39955e-127	15	10202017	10207443	-	1359	RSL1D1	-	K14775	S	veNOG11157	ribosomal L1 domain containing 1 [Source:HGNC Symbol;Acc:HGNC:24534]	-	-	-	-
ENSAPLG00020003431	455.287	47.3078	863.265	18.2478	4.18965	4.35405e-158	3.40776e-156	4	28435461	28453314	-	1171	TMA16	-	K14860	J	veNOG15975	translation machinery associated 16 homolog [Source:HGNC Symbol;Acc:HGNC:25638]	-	-	-	-
ENSAPLG00020001787	30.3793	3.17153	57.5872	18.1575	4.1825	3.68663e-19	1.16469e-18	2	20505974	20516643	+	816	DPYS	GO:0016787;GO:0016810	K01464	F	veNOG04581	dihydropyrimidinase [Source:HGNC Symbol;Acc:HGNC:3013]	-	-	GO:0016787//hydrolase activity;GO:0016810//hydrolase activity, acting on carbon-nitrogen (but not peptide) bonds;	ko00983(Drug metabolism - other enzymes);ko00770(Pantothenate and CoA biosynthesis);ko00410(beta-Alanine metabolism);ko00240(Pyrimidine metabolism)
ENSAPLG00020001422	77.6654	8.18757	147.143	17.9715	4.16764	1.36304e-43	8.9124e-43	3	4354383	4358010	+	479	-	GO:0005576;GO:0006952	-	R	veNOG30658	-	GO:0006952//defense response;	GO:0005576//extracellular region;	-	-
ENSAPLG00020009134	1552.63	163.763	2941.5	17.962	4.16687	2.65136e-257	1.3321e-254	Z	10906368	10914867	+	634	-	GO:0003677;GO:0006355	-	K	veNOG20174	-	GO:0006355//regulation of transcription, DNA-templated;	-	GO:0003677//DNA binding;	-
ENSAPLG00020012660	71.0305	7.4919	134.569	17.9619	4.16687	3.39618e-40	2.02355e-39	VSDN01000345.1	13718	17449	+	663	-	GO:0004866;GO:0004869	K13907	S	veNOG23201	cystatin-B [Source:NCBI gene;Acc:101794964]	-	-	GO:0004866//endopeptidase inhibitor activity;GO:0004869//cysteine-type endopeptidase inhibitor activity;	-
ENSAPLG00020018380	223.326	23.6119	423.04	17.9163	4.1632	7.26054e-97	1.67282e-95	10	5149283	5172946	+	666	TIMP4	GO:0005515;GO:0008191	-	R	veNOG01682	TIMP metallopeptidase inhibitor 4 [Source:HGNC Symbol;Acc:HGNC:11823]	-	-	GO:0005515//protein binding;GO:0008191//metalloendopeptidase inhibitor activity;	-
ENSAPLG00020009935	84.8023	9.00623	160.598	17.8319	4.15639	7.89896e-47	5.67988e-46	4	24147941	24257522	+	3597	GPM6A	GO:0016021;GO:0016021	-	S	veNOG07679	glycoprotein M6A [Source:NCBI gene;Acc:101798160]	-	GO:0016021//integral component of membrane;GO:0016021//integral component of membrane;	-	-
ENSAPLG00020013545	32.7692	3.48721	62.0512	17.794	4.15332	2.25279e-08	4.75373e-08	7	19991786	20013706	+	1510	-	GO:0005506;GO:0016705;GO:0016712;GO:0020037;GO:0055114	K17853	Q	veNOG03418	-	GO:0055114//obsolete oxidation-reduction process;	-	GO:0005506//iron ion binding;GO:0016705//oxidoreductase activity, acting on paired donors, with incorporation or reduction of molecular oxygen;GO:0016712//oxidoreductase activity, acting on paired donors, with incorporation or reduction of molecular oxygen, reduced flavin or flavoprotein as one donor, and incorporation of one atom of oxygen;GO:0020037//heme binding;	-
ENSAPLG00020016193	28.0786	2.98881	53.1683	17.7892	4.15293	1.28649e-13	3.36136e-13	10	22335014	22337868	-	883	GHRL	GO:0005179;GO:0005576;GO:0016608	K05254	T	veNOG23295	ghrelin and obestatin prepropeptide [Source:HGNC Symbol;Acc:HGNC:18129]	-	GO:0005576//extracellular region;	GO:0005179//hormone activity;GO:0016608//growth hormone-releasing hormone activity;	ko04080(Neuroactive ligand-receptor interaction)
ENSAPLG00020005554	491.902	52.6062	931.197	17.7013	4.14578	6.04794e-162	5.01046e-160	8	6936845	7015178	-	2600	NR5A2	GO:0003677;GO:0003700;GO:0003707;GO:0005634;GO:0006355;GO:0008270;GO:0043565	K08027	K	veNOG04480	nuclear receptor subfamily 5 group A member 2 [Source:NCBI gene;Acc:101799625]	GO:0006355//regulation of transcription, DNA-templated;	GO:0005634//nucleus;	GO:0003677//DNA binding;GO:0003700//DNA-binding transcription factor activity;GO:0003707//steroid hormone receptor activity;GO:0008270//zinc ion binding;GO:0043565//sequence-specific DNA binding;	-
ENSAPLG00020013805	36.5041	3.91241	69.0959	17.6607	4.14247	1.50104e-22	5.3206e-22	2	49119288	49187624	-	3450	ST18	GO:0003700;GO:0005634;GO:0006355;GO:0008270;GO:0003700;GO:0005634;GO:0006355;GO:0008270	-	K	veNOG08423	ST18 C2H2C-type zinc finger transcription factor [Source:HGNC Symbol;Acc:HGNC:18695]	GO:0006355//regulation of transcription, DNA-templated;GO:0006355//regulation of transcription, DNA-templated;	GO:0005634//nucleus;GO:0005634//nucleus;	GO:0003700//DNA-binding transcription factor activity;GO:0008270//zinc ion binding;GO:0003700//DNA-binding transcription factor activity;GO:0008270//zinc ion binding;	-
ENSAPLG00020009389	4.18754	0.450496	7.92459	17.5908	4.13675	0.0211527	0.030724	5	59003795	59004634	-	435	C11orf91	-	-	S	veNOG19400;opiNOG41915	chromosome 5 C11orf91 homolog [Source:NCBI gene;Acc:106017866]	-	-	-	-
ENSAPLG00020010781	162.03	17.4777	306.583	17.5414	4.13269	2.87979e-61	2.98421e-60	6	15847018	15861220	-	2177	-	-	-	S	veNOG06937	pejvakin [Source:NCBI gene;Acc:101804922]	-	-	-	-
ENSAPLG00020010697	11.4682	1.24655	21.6898	17.3999	4.12101	0.0101468	0.0151959	4	73300081	73375318	+	2052	POLN	GO:0003676;GO:0003677;GO:0003887;GO:0006260;GO:0006261	K16618	L	veNOG15445	DNA polymerase nu [Source:HGNC Symbol;Acc:HGNC:18870]	GO:0006260//DNA replication;GO:0006261//DNA-dependent DNA replication;	-	GO:0003676//nucleic acid binding;GO:0003677//DNA binding;GO:0003887//DNA-directed DNA polymerase activity;	ko03460(Fanconi anemia pathway)
ENSAPLG00020017022	2.06506	0.225248	3.90488	17.3359	4.11569	0.0398353	0.0561226	20	3721265	3721785	+	294	-	-	-	T	veNOG15223	-	-	-	-	-
ENSAPLG00020009363	52.1119	5.69261	98.5312	17.3086	4.11342	1.31471e-30	5.98033e-30	Z	41142845	41179370	-	3722	RASEF	GO:0003924;GO:0005509;GO:0005525	K17199	U	veNOG08597	RAS and EF-hand domain containing [Source:HGNC Symbol;Acc:HGNC:26464]	-	-	GO:0003924//GTPase activity;GO:0005509//calcium ion binding;GO:0005525//GTP binding;	-
ENSAPLG00020011309	83.7346	9.15638	158.313	17.2899	4.11186	1.79936e-45	1.2439e-44	8	1999890	2012864	+	2421	-	GO:0004303;GO:0005737;GO:0006703;GO:0016491;GO:0055114	K11150	Q	veNOG08805	-	GO:0006703//estrogen biosynthetic process;GO:0055114//obsolete oxidation-reduction process;	GO:0005737//cytoplasm;	GO:0004303//estradiol 17-beta-dehydrogenase activity;GO:0016491//oxidoreductase activity;	ko00830(Retinol metabolism)
ENSAPLG00020005210	4.69333	0.515629	8.87104	17.2043	4.1047	0.000649705	0.00107513	9	12488452	12515399	-	3480	ATP13A5	GO:0000166;GO:0006812;GO:0016021;GO:0016887	K14951	P	veNOG00299	ATPase 13A5 [Source:HGNC Symbol;Acc:HGNC:31789]	GO:0006812//cation transport;	GO:0016021//integral component of membrane;	GO:0000166//nucleotide binding;GO:0016887//ATP hydrolysis activity;	-
ENSAPLG00020004281	11.211	1.23659	21.1855	17.1322	4.09864	7.5129e-06	1.39584e-05	4	31537020	31542380	-	1401	RBM46	GO:0003676	-	A	veNOG02902	RNA binding motif protein 46 [Source:HGNC Symbol;Acc:HGNC:28401]	-	-	GO:0003676//nucleic acid binding;	-
ENSAPLG00020015283	764.795	84.3704	1445.22	17.1295	4.09841	2.79667e-196	4.63385e-194	VSDN01000951.1	56992	61124	-	1069	-	GO:0004866;GO:0004869	K13907	S	veNOG23201	-	-	-	GO:0004866//endopeptidase inhibitor activity;GO:0004869//cysteine-type endopeptidase inhibitor activity;	-
ENSAPLG00020008851	25.2282	2.79612	47.6603	17.0451	4.09129	5.42538e-11	1.27567e-10	5	55409995	55441902	+	2452	SLC17A6	GO:0055085	K12302	P	veNOG02841	solute carrier family 17 member 6 [Source:HGNC Symbol;Acc:HGNC:16703]	GO:0055085//transmembrane transport;	-	-	-
ENSAPLG00020013856	26.2741	2.92098	49.6273	16.9899	4.08661	1.60838e-16	4.67186e-16	1	166987452	167222276	+	3398	KLHL1	GO:0005515	K10442	T	veNOG07365	kelch like family member 1 [Source:NCBI gene;Acc:101803403]	-	-	GO:0005515//protein binding;	-
[truncated: 14,225 more rows]
