# Supplementary material for: Comprehensive analysis of lncRNAs and mRNAs revealed potential participants in the process of avian reovirus infection
Source: Front Microbiol. 2025 Feb 5;16:1539903. doi: 10.3389/fmicb.2025.1539903 (PMC11835999; doi:10.3389/fmicb.2025.1539903)
Supplement: Supplementary file 4 [file Table_4.xlsx]

## Sheet: Sheet1
Supplementary Table4-Differentially expressed genes-lncRNA
id	baseMean	baseMean_DEF_C	baseMean_DEF_V	foldChange(DEF_V/DEF_C)	log2FoldChange	pval	padj	Chromosome	Start Site	End Site	Direction	Length	Gene ID	Name
MSTRG.2484.9	1243.09	2486.19	0	0	-Inf	3.63021e-17	9.74012e-15	10	21105748	21123105	+	17278	MSTRG.2484	MSTRG.2484
MSTRG.5376.1	580.292	1160.58	0	0	-Inf	1.15435e-14	1.62682e-12	19	5766083	5773405	+	750	MSTRG.5376	MSTRG.5376
MSTRG.12014.3	369.509	739.018	0	0	-Inf	4.75196e-13	4.76973e-11	4	77339335	77343205	+	1528	MSTRG.12014	MSTRG.12014
MSTRG.3575.1	177.444	354.888	0	0	-Inf	2.96121e-10	1.61228e-08	13	19901127	19903986	+	2840	MSTRG.3575	MSTRG.3575
MSTRG.15139.1	164.993	329.986	0	0	-Inf	5.62578e-10	2.86202e-08	VSDN01000760.1	214	1967	-	329	MSTRG.15139	MSTRG.15139
MSTRG.8781.2	158.422	316.844	0	0	-Inf	7.95095e-10	3.90949e-08	27	534111	536595	-	1471	MSTRG.8781	MSTRG.8781
MSTRG.4685.3	381.096	762.191	0	0	-Inf	3.92042e-09	1.62912e-07	17	3914409	3932341	+	17907	MSTRG.4685	MSTRG.4685
MSTRG.4227.1	316.851	633.702	0	0	-Inf	5.95525e-09	2.38758e-07	15	11876229	11879832	-	3541	MSTRG.4227	MSTRG.4227
MSTRG.14647.2	337.444	674.889	0	0	-Inf	8.42061e-09	3.25216e-07	9	9361012	9363135	+	846	MSTRG.14647	MSTRG.14647
MSTRG.8327.2	93.1295	186.259	0	0	-Inf	8.94622e-08	2.73929e-06	25	2276464	2277226	+	685	MSTRG.8327	MSTRG.8327
MSTRG.2434.1	87.1807	174.361	0	0	-Inf	1.61292e-07	4.64837e-06	10	13582338	13598729	-	884	MSTRG.2434	MSTRG.2434
MSTRG.12038.1	84.2056	168.411	0	0	-Inf	2.21194e-07	6.14662e-06	40	543389	545140	+	630	MSTRG.12038	MSTRG.12038
MSTRG.2701.1	82.5965	165.193	0	0	-Inf	2.56052e-07	6.98327e-06	11	14923617	14957210	-	1063	MSTRG.2701	MSTRG.2701
MSTRG.3683.1	72.9436	145.887	0	0	-Inf	7.39957e-07	1.76477e-05	14	1537398	1541741	+	1275	MSTRG.3683	MSTRG.3683
MSTRG.3277.4	71.0879	142.176	0	0	-Inf	9.35322e-07	2.15163e-05	13	770242	772639	-	1562	MSTRG.3277	MSTRG.3277
MSTRG.11085.1	65.9847	131.969	0	0	-Inf	1.64931e-06	3.50647e-05	34	5276590	5278138	-	763	MSTRG.11085	MSTRG.11085
MSTRG.15268.3	61.9817	123.963	0	0	-Inf	2.87778e-06	5.67704e-05	VSDN01001357.1	65	1325	+	911	MSTRG.15268	MSTRG.15268
MSTRG.2433.1	56.7604	113.521	0	0	-Inf	5.4522e-06	9.91127e-05	10	13576100	13582129	-	669	MSTRG.2433	MSTRG.2433
MSTRG.10804.1	53.9665	107.933	0	0	-Inf	8.12719e-06	0.000139087	32	283571	288578	+	585	MSTRG.10804	MSTRG.10804
MSTRG.11092.2	52.0135	104.027	0	0	-Inf	1.07053e-05	0.000175821	34	5377218	5378393	+	231	MSTRG.11092	MSTRG.11092
ENSAPLT00020019302	51.0557	102.111	0	0	-Inf	1.29815e-05	0.000208421	13	19705786	19708635	+	736	ENSAPLG00020012770	ENSAPLG00020012770
MSTRG.7730.11	162713	325426	0	0	-Inf	1.50273e-05	0.000237441	22	10407030	10425187	-	4423	MSTRG.7730	MSTRG.7730
MSTRG.7665.5	3071.85	6143.69	0	0	-Inf	1.55848e-05	0.00024452	22	3949818	3954028	+	2087	MSTRG.7665	MSTRG.7665
MSTRG.2701.2	48.945	97.8901	0	0	-Inf	1.73253e-05	0.000266141	11	14923617	14957210	-	578	MSTRG.2701	MSTRG.2701
ENSAPLT00020010727	48.6616	97.3233	0	0	-Inf	1.76153e-05	0.000270075	27	533202	535652	+	2157	ENSAPLG00020007308	ENSAPLG00020007308
ENSAPLT00020011607	47.7178	95.4355	0	0	-Inf	2.08105e-05	0.00031217	37	67797	71607	-	3342	ENSAPLG00020007966	ENSAPLG00020007966
MSTRG.12820.1	46.2444	92.4887	0	0	-Inf	2.5952e-05	0.000377029	5	52228599	52229810	-	989	MSTRG.12820	MSTRG.12820
MSTRG.2700.1	42.541	85.082	0	0	-Inf	4.83207e-05	0.00063661	11	14886532	14887151	+	524	MSTRG.2700	MSTRG.2700
MSTRG.8779.3	92.8048	185.61	0	0	-Inf	8.99601e-05	0.00107138	27	532826	533981	-	1079	MSTRG.8779	MSTRG.8779
MSTRG.10522.3	37.0689	74.1377	0	0	-Inf	0.000120899	0.00136279	30	498177	511389	-	1372	MSTRG.10522	MSTRG.10522
MSTRG.8477.2	123.077	246.154	0	0	-Inf	0.000156274	0.00168301	25	6173398	6180664	+	5102	MSTRG.8477	MSTRG.8477
MSTRG.2800.1	34.1359	68.2718	0	0	-Inf	0.000206687	0.00212819	11	18631675	18678671	+	448	MSTRG.2800	MSTRG.2800
MSTRG.1754.9	32.3897	64.7793	0	0	-Inf	0.000295926	0.00287318	1	177896403	177897302	+	681	MSTRG.1754	MSTRG.1754
MSTRG.4227.3	47.493	94.9861	0	0	-Inf	0.000326074	0.0031091	15	11876235	11879832	-	3535	MSTRG.4227	MSTRG.4227
MSTRG.5494.5	30.1196	60.2391	0	0	-Inf	0.000449197	0.00404727	19	8984476	8997982	-	1034	MSTRG.5494	MSTRG.5494
MSTRG.8251.1	30.4392	60.8784	0	0	-Inf	0.000584165	0.00500247	25	858912	876535	+	766	MSTRG.8251	MSTRG.8251
MSTRG.10965.23	28.8104	57.6209	0	0	-Inf	0.000586908	0.00502057	32	2549431	2551140	-	1578	MSTRG.10965	MSTRG.10965
MSTRG.15190.3	30.4422	60.8843	0	0	-Inf	0.000601817	0.00513472	VSDN01000976.1	3509	7626	-	1085	MSTRG.15190	MSTRG.15190
MSTRG.1577.15	26.9002	53.8005	0	0	-Inf	0.000861394	0.0068961	1	144393898	144401958	+	8035	MSTRG.1577	MSTRG.1577
MSTRG.10768.4	100.63	201.259	0	0	-Inf	0.0014464	0.0105808	31	2062400	2064700	-	1102	MSTRG.10768	MSTRG.10768
ENSAPLT00020005276	24.332	48.664	0	0	-Inf	0.00150981	0.0109627	12	21000694	21003751	+	640	ENSAPLG00020003616	ENSAPLG00020003616
MSTRG.7730.9	104764	209528	0	0	-Inf	0.00162344	0.0116081	22	10407030	10425187	-	4320	MSTRG.7730	MSTRG.7730
MSTRG.15039.1	23.1316	46.2632	0	0	-Inf	0.00196142	0.0135457	VSDN01000322.1	13393	14185	+	210	MSTRG.15039	MSTRG.15039
MSTRG.15231.1	21.738	43.476	0	0	-Inf	0.00268926	0.0174595	VSDN01001253.1	46118	47505	+	244	MSTRG.15231	MSTRG.15231
MSTRG.3658.2	53.1776	106.355	0	0	-Inf	0.00274348	0.0177332	14	157211	166267	+	7208	MSTRG.3658	MSTRG.3658
ENSAPLT00020015120	21.3205	42.641	0	0	-Inf	0.00300225	0.0190568	23	4030378	4033025	+	2101	ENSAPLG00020010223	ENSAPLG00020010223
MSTRG.1876.3	20.8981	41.7963	0	0	-Inf	0.00321947	0.020111	1	188416325	188417586	-	603	MSTRG.1876	MSTRG.1876
MSTRG.2695.1	20.6257	41.2514	0	0	-Inf	0.00347951	0.0214024	11	14805198	14823560	-	214	MSTRG.2695	MSTRG.2695
MSTRG.14946.1	20.6473	41.2946	0	0	-Inf	0.00351512	0.0215739	VSDN01000061.1	142523	147229	+	337	MSTRG.14946	MSTRG.14946
MSTRG.2450.1	20.4135	40.827	0	0	-Inf	0.00364347	0.0222345	10	15841038	15844472	+	1511	MSTRG.2450	MSTRG.2450
MSTRG.7665.6	1667.54	3335.07	0	0	-Inf	0.00384062	0.0231591	22	3949818	3954028	+	3869	MSTRG.7665	MSTRG.7665
ENSAPLT00020012038	19.3303	38.6605	0	0	-Inf	0.00481982	0.0277304	28	3066622	3068066	+	349	ENSAPLG00020008252	ENSAPLG00020008252
MSTRG.12034.1	18.7856	37.5712	0	0	-Inf	0.00534236	0.0301088	40	519659	520300	+	324	MSTRG.12034	MSTRG.12034
ENSAPLT00020029076	18.7056	37.4111	0	0	-Inf	0.00538693	0.0303028	Z	8857493	8858887	+	1395	ENSAPLG00020018338	ENSAPLG00020018338
ENSAPLT00020013656	18.7633	37.5265	0	0	-Inf	0.00548171	0.0307368	25	1261698	1265508	+	2775	ENSAPLG00020009311	ENSAPLG00020009311
MSTRG.7665.7	7825.7	15651.4	0	0	-Inf	0.00556825	0.031114	22	3949818	3954028	+	1817	MSTRG.7665	MSTRG.7665
MSTRG.7665.8	809.103	1618.21	0	0	-Inf	0.00592426	0.0326282	22	3949818	3954252	+	1959	MSTRG.7665	MSTRG.7665
MSTRG.15268.5	25.9713	51.9426	0	0	-Inf	0.00650153	0.0351246	VSDN01001357.1	90	1325	+	636	MSTRG.15268	MSTRG.15268
ENSAPLT00020009351	17.1228	34.2457	0	0	-Inf	0.00815372	0.0418545	7	14964505	14967679	-	1761	ENSAPLG00020006409	ENSAPLG00020006409
MSTRG.3662.1	16.3857	32.7714	0	0	-Inf	0.00978885	0.0480641	14	300822	306921	-	1446	MSTRG.3662	MSTRG.3662
MSTRG.10653.7	113.809	227.618	0	0	-Inf	0.0103854	0.0502546	31	48226	56502	-	3351	MSTRG.10653	MSTRG.10653
MSTRG.7665.3	1749.8	3499.6	0	0	-Inf	0.0115385	0.0543913	22	3949818	3954028	+	1520	MSTRG.7665	MSTRG.7665
MSTRG.1627.1	15.1245	30.2491	0	0	-Inf	0.013506	0.061111	1	149957366	149990763	+	278	MSTRG.1627	MSTRG.1627
MSTRG.7665.2	994.051	1988.1	0	0	-Inf	0.015991	0.0692506	22	3949818	3954028	+	1124	MSTRG.7665	MSTRG.7665
MSTRG.7665.9	812.232	1624.46	0	0	-Inf	0.0162163	0.0698951	22	3949818	3954028	+	1911	MSTRG.7665	MSTRG.7665
MSTRG.9237.5	937.007	1874.01	0	0	-Inf	0.0169801	0.072255	29	833023	1011292	-	2809	MSTRG.9237	MSTRG.9237
MSTRG.15195.1	13.7188	27.4376	0	0	-Inf	0.0196573	0.0800373	VSDN01000976.1	7907	13937	-	314	MSTRG.15195	MSTRG.15195
MSTRG.15188.1	13.6883	27.3766	0	0	-Inf	0.0197837	0.0803698	VSDN01000967.1	43270	57348	+	229	MSTRG.15188	MSTRG.15188
MSTRG.7730.6	661.636	1323.27	0	0	-Inf	0.0199736	0.0808798	22	10406860	10425187	-	1241	MSTRG.7730	MSTRG.7730
MSTRG.7730.13	656.035	1312.07	0	0	-Inf	0.0202721	0.0818333	22	10407030	10425187	-	4003	MSTRG.7730	MSTRG.7730
MSTRG.15222.21	619.356	1238.71	0	0	-Inf	0.0208601	0.0834763	VSDN01001107.1	16472	28988	+	2996	MSTRG.15222	MSTRG.15222
MSTRG.1997.13	555.771	1111.54	0	0	-Inf	0.0213495	0.084815	1	200032890	200042793	+	9815	MSTRG.1997	MSTRG.1997
MSTRG.7665.4	567.558	1135.12	0	0	-Inf	0.0215554	0.0854134	22	3949818	3954028	+	1682	MSTRG.7665	MSTRG.7665
MSTRG.7668.1	13.2922	26.5844	0	0	-Inf	0.0218456	0.0862197	22	4308045	4308367	-	203	MSTRG.7668	MSTRG.7668
MSTRG.6739.1	12.4626	24.9252	0	0	-Inf	0.0277679	0.102093	2	130792061	130792447	+	308	MSTRG.6739	MSTRG.6739
MSTRG.7079.1	300.327	600.655	0	0	-Inf	0.0289807	0.105207	2	162399483	162408506	-	323	MSTRG.7079	MSTRG.7079
MSTRG.1997.14	285.955	571.91	0	0	-Inf	0.0294121	0.106297	1	200032890	200042793	+	9875	MSTRG.1997	MSTRG.1997
MSTRG.7665.11	218.34	436.68	0	0	-Inf	0.0350014	0.119698	22	3949818	3954028	+	1465	MSTRG.7665	MSTRG.7665
MSTRG.9192.6	176.632	353.264	0	0	-Inf	0.0377038	0.126081	28	4533088	4534131	-	757	MSTRG.9192	MSTRG.9192
MSTRG.2698.1	11.163	22.326	0	0	-Inf	0.0392988	0.129775	11	14830495	14831067	-	202	MSTRG.2698	MSTRG.2698
MSTRG.13760.1	144.157	288.314	0	0	-Inf	0.0416926	0.135214	7	19722287	19772122	-	2313	MSTRG.13760	MSTRG.13760
MSTRG.14157.1	10.9547	21.9094	0	0	-Inf	0.0418222	0.135445	8	10417349	10420457	+	540	MSTRG.14157	MSTRG.14157
MSTRG.4737.1	10.9176	21.8352	0	0	-Inf	0.0418345	0.135445	17	6323036	6336314	-	492	MSTRG.4737	MSTRG.4737
MSTRG.14442.1	10.9494	21.8988	0	0	-Inf	0.0418714	0.135535	8	28705840	28709864	-	239	MSTRG.14442	MSTRG.14442
ENSAPLT00020011224	10.7013	21.4026	0	0	-Inf	0.0439171	0.140256	27	6176074	6181949	+	5140	ENSAPLG00020007675	ENSAPLG00020007675
MSTRG.8016.1	10.6418	21.2837	0	0	-Inf	0.0452086	0.143092	24	84679	87424	-	205	MSTRG.8016	MSTRG.8016
MSTRG.4558.1	10.6625	21.3251	0	0	-Inf	0.0453607	0.143419	16	13240535	13241385	-	270	MSTRG.4558	MSTRG.4558
MSTRG.8620.2	10.6596	21.3193	0	0	-Inf	0.0453902	0.143496	26	3614705	3640115	-	426	MSTRG.8620	MSTRG.8620
MSTRG.10835.2	108.051	216.103	0	0	-Inf	0.0456809	0.144142	32	748258	750008	+	707	MSTRG.10835	MSTRG.10835
MSTRG.12121.3	121.058	242.117	0	0	-Inf	0.046869	0.146705	5	3830376	3835609	+	1985	MSTRG.12121	MSTRG.12121
ENSAPLT00020009426	10.4467	20.8934	0	0	-Inf	0.0479948	0.14917	1	74854077	74854853	+	523	ENSAPLG00020006459	ENSAPLG00020006459
ENSAPLT00020023512	10.2948	20.5895	0	0	-Inf	0.0500666	0.153508	VSDN01000123.1	91561	93338	+	778	ENSAPLG00020015236	ENSAPLG00020015236
MSTRG.3228.6	88.8441	177.688	0	0	-Inf	0.0529556	0.159671	12	21434424	21447602	+	3680	MSTRG.3228	MSTRG.3228
ENSAPLT00020025165	74.8508	149.702	0	0	-Inf	0.0576238	0.169274	12	9656467	9659229	+	2602	ENSAPLG00020016208	ENSAPLG00020016208
MSTRG.15222.14	40.7438	81.4875	0	0	-Inf	0.060453	0.175224	VSDN01001107.1	8242	28988	+	2801	MSTRG.15222	MSTRG.15222
ENSAPLT00020024304	9.48968	18.9794	0	0	-Inf	0.0626121	0.17946	26	3541276	3545658	-	1527	ENSAPLG00020015690	ENSAPLG00020015690
MSTRG.7665.10	56.2371	112.474	0	0	-Inf	0.0663268	0.186749	22	3949818	3954028	+	1628	MSTRG.7665	MSTRG.7665
MSTRG.1576.1	9.24838	18.4968	0	0	-Inf	0.0683813	0.190811	1	144172932	144177650	-	245	MSTRG.1576	MSTRG.1576
MSTRG.5512.2	8.94031	17.8806	0	0	-Inf	0.0740214	0.201915	19	9624297	9630710	+	1562	MSTRG.5512	MSTRG.5512
MSTRG.7981.15	46.0561	92.1123	0	0	-Inf	0.0746421	0.203063	23	5956491	5961228	-	4684	MSTRG.7981	MSTRG.7981
MSTRG.2248.8	45.2137	90.4273	0	0	-Inf	0.0753206	0.204261	10	7057195	7061560	-	4122	MSTRG.2248	MSTRG.2248
MSTRG.15309.4	41.1878	82.3755	0	0	-Inf	0.0772712	0.208015	VSDN01001565.1	14273	31963	+	6527	MSTRG.15309	MSTRG.15309
MSTRG.15195.2	8.64797	17.2959	0	0	-Inf	0.0805396	0.214513	VSDN01000976.1	10966	13937	-	308	MSTRG.15195	MSTRG.15195
MSTRG.1997.12	37.7717	75.5433	0	0	-Inf	0.082253	0.217665	1	200032890	200042793	+	9839	MSTRG.1997	MSTRG.1997
MSTRG.14647.3	33.6354	67.2708	0	0	-Inf	0.0879824	0.228325	9	9361033	9363135	+	858	MSTRG.14647	MSTRG.14647
ENSAPLT00020028764	8.27631	16.5526	0	0	-Inf	0.0886064	0.229581	25	2712773	2714030	+	1258	ENSAPLG00020018176	ENSAPLG00020018176
MSTRG.2076.7	25.4913	50.9826	0	0	-Inf	0.0942485	0.24014	1	205778697	205888785	-	6791	MSTRG.2076	MSTRG.2076
ENSAPLT00020000695	8.11628	16.2326	0	0	-Inf	0.0942931	0.24017	1	135967749	135973319	-	3028	ENSAPLG00020000500	ENSAPLG00020000500
ENSAPLT00020019928	8.03682	16.0736	0	0	-Inf	0.0960773	0.243529	6	24732065	24802543	+	593	ENSAPLG00020013118	ENSAPLG00020013118
MSTRG.12655.1	7.93644	15.8729	0	0	-Inf	0.0992009	0.249053	5	34973833	34976146	+	881	MSTRG.12655	MSTRG.12655
MSTRG.14385.2	21.6021	43.2041	0	0	-Inf	0.10913	0.26603	8	24497236	24500753	-	3491	MSTRG.14385	MSTRG.14385
ENSAPLT00020022877	19.0097	38.0195	0	0	-Inf	0.112557	0.2716	28	1847721	1850116	-	1262	ENSAPLG00020014858	ENSAPLG00020014858
MSTRG.13943.2	19.4273	38.8547	0	0	-Inf	0.114881	0.275636	7	34621905	34626408	+	1264	MSTRG.13943	MSTRG.13943
MSTRG.11486.9	17.6876	35.3752	0	0	-Inf	0.120206	0.284306	4	25055803	25058010	+	310	MSTRG.11486	MSTRG.11486
MSTRG.10923.1	7.12715	14.2543	0	0	-Inf	0.126475	0.294786	32	1983611	1986110	-	628	MSTRG.10923	MSTRG.10923
MSTRG.9251.2	14.7854	29.5707	0	0	-Inf	0.127035	0.295686	29	1306524	1309608	+	635	MSTRG.9251	MSTRG.9251
ENSAPLT00020023466	13.7731	27.5462	0	0	-Inf	0.135576	0.308965	9	1627853	1631809	+	3822	ENSAPLG00020015210	ENSAPLG00020015210
MSTRG.13161.2	12.2771	24.5542	0	0	-Inf	0.138859	0.314226	6	11775388	11781582	+	809	MSTRG.13161	MSTRG.13161
ENSAPLT00020015956	6.57623	13.1525	0	0	-Inf	0.148155	0.328286	22	3274119	3280771	-	1536	ENSAPLG00020010763	ENSAPLG00020010763
ENSAPLT00020028123	6.59983	13.1997	0	0	-Inf	0.14855	0.328876	6	9076821	9083342	-	477	ENSAPLG00020017847	ENSAPLG00020017847
MSTRG.1821.1	6.38015	12.7603	0	0	-Inf	0.158016	0.342998	1	184006037	184006372	-	315	MSTRG.1821	MSTRG.1821
ENSAPLT00020022672	6.29234	12.5847	0	0	-Inf	0.162804	0.349978	10	13429184	13431121	-	1938	ENSAPLG00020014753	ENSAPLG00020014753
ENSAPLT00020029274	6.28248	12.565	0	0	-Inf	0.163195	0.350588	15	12179548	12180597	+	1050	ENSAPLG00020018460	ENSAPLG00020018460
ENSAPLT00020010843	6.26044	12.5209	0	0	-Inf	0.165492	0.353956	5	17010459	17026453	+	397	ENSAPLG00020007389	ENSAPLG00020007389
ENSAPLT00020005562	5.95979	11.9196	0	0	-Inf	0.178117	0.372695	32	2920066	2923001	+	2078	ENSAPLG00020003807	ENSAPLG00020003807
ENSAPLT00020021570	5.9628	11.9256	0	0	-Inf	0.181024	0.376626	24	3902918	3914590	-	2551	ENSAPLG00020014102	ENSAPLG00020014102
ENSAPLT00020011086	6.99664	13.9933	0	0	-Inf	0.181174	0.376769	9	4162830	4165467	-	315	ENSAPLG00020007581	ENSAPLG00020007581
ENSAPLT00020023469	7.10403	14.2081	0	0	-Inf	0.185641	0.382961	9	1639225	1652218	+	4510	ENSAPLG00020015212	ENSAPLG00020015212
ENSAPLT00020015754	5.83841	11.6768	0	0	-Inf	0.186611	0.38411	23	4200940	4204983	-	231	ENSAPLG00020010636	ENSAPLG00020010636
ENSAPLT00020006064	5.71771	11.4354	0	0	-Inf	0.193872	0.394273	10	10740012	10741800	+	1043	ENSAPLG00020004134	ENSAPLG00020004134
ENSAPLT00020018922	5.94419	11.8884	0	0	-Inf	0.201779	0.405067	16	14172841	14174320	+	1007	ENSAPLG00020012516	ENSAPLG00020012516
MSTRG.13037.1	5.58113	11.1623	0	0	-Inf	0.202219	0.40563	6	1208382	1209867	+	665	MSTRG.13037	MSTRG.13037
ENSAPLT00020016483	5.75702	11.514	0	0	-Inf	0.202573	0.406063	15	16260676	16267128	+	1205	ENSAPLG00020011087	ENSAPLG00020011087
MSTRG.945.6	5.65423	11.3085	0	0	-Inf	0.206531	0.411481	1	80920713	80923875	+	280	MSTRG.945	MSTRG.945
ENSAPLT00020017234	5.45918	10.9184	0	0	-Inf	0.210184	0.416636	2	92665422	92710175	-	967	ENSAPLG00020011548	ENSAPLG00020011548
ENSAPLT00020018710	5.30813	10.6163	0	0	-Inf	0.218195	0.427008	26	1128985	1134467	+	2351	ENSAPLG00020012407	ENSAPLG00020012407
MSTRG.1454.4	5.36427	10.7285	0	0	-Inf	0.218976	0.428163	1	131433909	131441774	+	7776	MSTRG.1454	MSTRG.1454
MSTRG.1927.1	5.29123	10.5825	0	0	-Inf	0.222918	0.433309	1	191446423	191447276	+	721	MSTRG.1927	MSTRG.1927
ENSAPLT00020012036	5.10583	10.2117	0	0	-Inf	0.23335	0.447258	28	3066622	3068066	+	469	ENSAPLG00020008252	ENSAPLG00020008252
MSTRG.13943.3	5.06091	10.1218	0	0	-Inf	0.235975	0.450828	7	34622213	34626408	+	1115	MSTRG.13943	MSTRG.13943
MSTRG.5463.2	5.03322	10.0664	0	0	-Inf	0.241776	0.458182	19	8499720	8505227	+	982	MSTRG.5463	MSTRG.5463
ENSAPLT00020003575	4.8929	9.78581	0	0	-Inf	0.248164	0.466157	11	14009447	14011934	+	1229	ENSAPLG00020002459	ENSAPLG00020002459
ENSAPLT00020003021	4.85327	9.70654	0	0	-Inf	0.250643	0.469234	14	5761581	5764472	+	1727	ENSAPLG00020002043	ENSAPLG00020002043
ENSAPLT00020006366	4.80965	9.6193	0	0	-Inf	0.255527	0.475364	5	30277982	30279079	-	1098	ENSAPLG00020004327	ENSAPLG00020004327
MSTRG.11384.2	4.64636	9.29272	0	0	-Inf	0.266233	0.4885	4	15694690	15698381	-	3142	MSTRG.11384	MSTRG.11384
MSTRG.2177.1	4.66565	9.33131	0	0	-Inf	0.26948	0.492392	10	1994845	2082940	+	225	MSTRG.2177	MSTRG.2177
ENSAPLT00020004914	4.56627	9.13254	0	0	-Inf	0.276221	0.500953	18	1700397	1711072	+	258	ENSAPLG00020003367	ENSAPLG00020003367
ENSAPLT00020007643	4.49765	8.99529	0	0	-Inf	0.283442	0.509791	6	22968128	22970391	-	2049	ENSAPLG00020005216	ENSAPLG00020005216
ENSAPLT00020006061	4.24363	8.48726	0	0	-Inf	0.304639	0.535226	10	10739211	10739827	+	448	ENSAPLG00020004130	ENSAPLG00020004130
ENSAPLT00020003072	3.99548	7.99096	0	0	-Inf	0.329828	0.564356	19	5667460	5671716	+	1487	ENSAPLG00020002083	ENSAPLG00020002083
ENSAPLT00020022541	3.98708	7.97416	0	0	-Inf	0.330524	0.564958	8	9515058	9516140	+	1083	ENSAPLG00020014671	ENSAPLG00020014671
ENSAPLT00020010998	3.98179	7.96357	0	0	-Inf	0.330964	0.565416	21	2454658	2455713	+	1056	ENSAPLG00020007499	ENSAPLG00020007499
MSTRG.8231.1	3.85356	7.70712	0	0	-Inf	0.341861	0.577631	25	397807	401416	-	453	MSTRG.8231	MSTRG.8231
MSTRG.13325.1	3.69877	7.39755	0	0	-Inf	0.361526	0.59863	6	23244176	23244958	+	441	MSTRG.13325	MSTRG.13325
MSTRG.35.4	3.62451	7.24901	0	0	-Inf	0.37494	0.612707	1	1032223	1032998	+	386	MSTRG.35	MSTRG.35
MSTRG.5217.1	3.52475	7.04949	0	0	-Inf	0.380969	0.619117	18	9458821	9460882	+	547	MSTRG.5217	MSTRG.5217
MSTRG.13144.1	3.38433	6.76866	0	0	-Inf	0.398074	0.637083	6	10539011	10545477	-	483	MSTRG.13144	MSTRG.13144
MSTRG.4052.1	3.32629	6.65258	0	0	-Inf	0.407429	0.646805	15	3264594	3268715	-	228	MSTRG.4052	MSTRG.4052
ENSAPLT00020001605	3.27753	6.55506	0	0	-Inf	0.412439	0.651775	4	12094995	12096863	-	1312	ENSAPLG00020001107	ENSAPLG00020001107
ENSAPLT00020019334	3.24081	6.48161	0	0	-Inf	0.41627	0.655325	12	21834738	21839636	+	4832	ENSAPLG00020012793	ENSAPLG00020012793
MSTRG.6002.1	3.27063	6.54127	0	0	-Inf	0.416838	0.655781	2	46503303	46505870	-	337	MSTRG.6002	MSTRG.6002
MSTRG.7066.1	3.22711	6.45422	0	0	-Inf	0.417711	0.656721	2	161998393	161999108	-	349	MSTRG.7066	MSTRG.7066
ENSAPLT00020007970	3.23629	6.47259	0	0	-Inf	0.420404	0.659301	24	3993868	3999131	+	969	ENSAPLG00020005453	ENSAPLG00020005453
ENSAPLT00020013945	3.10112	6.20224	0	0	-Inf	0.434866	0.673335	17	10940175	10943180	-	2926	ENSAPLG00020009493	ENSAPLG00020009493
ENSAPLT00020001186	3.12109	6.24218	0	0	-Inf	0.436535	0.675001	2	125412233	125413014	-	496	ENSAPLG00020000817	ENSAPLG00020000817
ENSAPLT00020024555	3.08913	6.17826	0	0	-Inf	0.440006	0.678239	2	140023359	140037103	-	2058	ENSAPLG00020015835	ENSAPLG00020015835
ENSAPLT00020004580	3.03488	6.06975	0	0	-Inf	0.44599	0.683992	2	159182801	159184741	+	1415	ENSAPLG00020003156	ENSAPLG00020003156
MSTRG.6508.1	2.876	5.752	0	0	-Inf	0.468122	0.704329	2	109403775	109405708	-	733	MSTRG.6508	MSTRG.6508
ENSAPLT00020020510	2.81121	5.62242	0	0	-Inf	0.479971	0.71533	12	4270676	4284389	-	1645	ENSAPLG00020013470	ENSAPLG00020013470
MSTRG.14971.1	2.77614	5.55229	0	0	-Inf	0.484154	0.718807	VSDN01000121.1	75020	76991	+	1396	MSTRG.14971	MSTRG.14971
ENSAPLT00020018717	2.48546	4.97091	0	0	-Inf	0.529596	0.760096	10	12202848	12211364	+	763	ENSAPLG00020012413	ENSAPLG00020012413
MSTRG.2400.2	2.46466	4.92933	0	0	-Inf	0.537234	0.766331	10	13040778	13044584	-	3490	MSTRG.2400	MSTRG.2400
MSTRG.612.2	2.38462	4.76924	0	0	-Inf	0.543002	0.771777	1	54962851	54963266	-	393	MSTRG.612	MSTRG.612
MSTRG.2774.1	2.38322	4.76644	0	0	-Inf	0.547968	0.776	11	16370087	16370958	-	321	MSTRG.2774	MSTRG.2774
ENSAPLT00020029283	2.3549	4.7098	0	0	-Inf	0.551776	0.778991	15	12257804	12270721	+	1113	ENSAPLG00020018465	ENSAPLG00020018465
ENSAPLT00020016474	2.24421	4.48841	0	0	-Inf	0.567045	0.792099	27	964212	966966	+	2651	ENSAPLG00020011080	ENSAPLG00020011080
ENSAPLT00020013659	2.2649	4.5298	0	0	-Inf	0.569179	0.793642	25	1263015	1265508	+	2199	ENSAPLG00020009311	ENSAPLG00020009311
ENSAPLT00020014661	2.24664	4.49328	0	0	-Inf	0.571702	0.795094	Z	30998952	31156618	-	248	ENSAPLG00020009962	ENSAPLG00020009962
ENSAPLT00020005048	2.1374	4.2748	0	0	-Inf	0.587156	0.80748	11	19322874	19350600	+	271	ENSAPLG00020003461	ENSAPLG00020003461
MSTRG.3672.1	2.11219	4.22439	0	0	-Inf	0.590812	0.809971	14	1221973	1222479	+	397	MSTRG.3672	MSTRG.3672
ENSAPLT00020017819	2.12283	4.24566	0	0	-Inf	0.594529	0.813126	2	162457302	162459491	-	1315	ENSAPLG00020011895	ENSAPLG00020011895
ENSAPLT00020006189	2.04357	4.08713	0	0	-Inf	0.606017	0.821692	27	4053055	4054431	+	1377	ENSAPLG00020004220	ENSAPLG00020004220
ENSAPLT00020006077	2.00539	4.01078	0	0	-Inf	0.611672	0.826178	10	10750112	10751642	+	1224	ENSAPLG00020004143	ENSAPLG00020004143
MSTRG.1350.1	1.99699	3.99397	0	0	-Inf	0.612927	0.827224	1	122841831	122844702	+	245	MSTRG.1350	MSTRG.1350
ENSAPLT00020004202	2.00379	4.00757	0	0	-Inf	0.617473	0.830676	2	159073251	159085666	-	918	ENSAPLG00020002904	ENSAPLG00020002904
MSTRG.9005.1	1.9238	3.84759	0	0	-Inf	0.629374	0.838585	28	600366	600972	+	341	MSTRG.9005	MSTRG.9005
MSTRG.14755.1	1.90004	3.80008	0	0	-Inf	0.632977	0.841397	9	14840366	14840665	-	280	MSTRG.14755	MSTRG.14755
MSTRG.13653.1	1.88474	3.76949	0	0	-Inf	0.641204	0.84787	7	14163202	14168620	-	232	MSTRG.13653	MSTRG.13653
ENSAPLT00020028117	1.86192	3.72383	0	0	-Inf	0.644646	0.849856	6	8975726	8985593	-	975	ENSAPLG00020017842	ENSAPLG00020017842
MSTRG.211.1	1.80548	3.61096	0	0	-Inf	0.653281	0.856332	1	17075845	17080476	+	519	MSTRG.211	MSTRG.211
ENSAPLT00020016472	1.71616	3.43231	0	0	-Inf	0.667329	0.866947	27	964212	974169	+	2848	ENSAPLG00020011080	ENSAPLG00020011080
ENSAPLT00020016406	1.73976	3.47953	0	0	-Inf	0.669727	0.868404	4	46870261	46933591	-	1200	ENSAPLG00020011043	ENSAPLG00020011043
ENSAPLT00020021567	1.69868	3.39735	0	0	-Inf	0.676138	0.872399	24	3900845	3905650	+	657	ENSAPLG00020014101	ENSAPLG00020014101
MSTRG.8132.2	1.68955	3.37909	0	0	-Inf	0.677576	0.873366	24	3913322	3914590	-	941	MSTRG.8132	MSTRG.8132
MSTRG.612.1	1.68644	3.37287	0	0	-Inf	0.678067	0.873549	1	54962640	54963266	-	329	MSTRG.612	MSTRG.612
MSTRG.13963.1	1.60935	3.21871	0	0	-Inf	0.690422	0.881407	7	35009295	35011297	+	525	MSTRG.13963	MSTRG.13963
ENSAPLT00020020950	1.59478	3.18956	0	0	-Inf	0.699232	0.887321	18	5458044	5459697	-	880	ENSAPLG00020013761	ENSAPLG00020013761
ENSAPLT00020018718	1.59478	3.18956	0	0	-Inf	0.699232	0.887321	10	12204566	12212417	+	1304	ENSAPLG00020012413	ENSAPLG00020012413
ENSAPLT00020002245	1.51095	3.02191	0	0	-Inf	0.712788	0.89577	2	77921314	77923776	-	938	ENSAPLG00020001535	ENSAPLG00020001535
ENSAPLT00020024896	1.50255	3.0051	0	0	-Inf	0.714171	0.896557	16	7743522	7747220	-	1339	ENSAPLG00020016029	ENSAPLG00020016029
ENSAPLT00020011954	1.4498	2.8996	0	0	-Inf	0.729673	0.906172	28	1318193	1337086	+	568	ENSAPLG00020008189	ENSAPLG00020008189
ENSAPLT00020016973	1.42314	2.84628	0	0	-Inf	0.73404	0.909087	7	13357666	13360911	+	1213	ENSAPLG00020011377	ENSAPLG00020011377
ENSAPLT00020020693	1.40415	2.8083	0	0	-Inf	0.737177	0.911314	14	1079951	1084302	-	745	ENSAPLG00020013601	ENSAPLG00020013601
ENSAPLT00020019559	1.40415	2.8083	0	0	-Inf	0.737177	0.911314	28	3815328	3817971	+	1975	ENSAPLG00020012915	ENSAPLG00020012915
MSTRG.116.1	1.39793	2.79586	0	0	-Inf	0.73821	0.912056	1	8257058	8260421	+	292	MSTRG.116	MSTRG.116
ENSAPLT00020028039	1.37199	2.74399	0	0	-Inf	0.742542	0.914845	11	15150578	15151837	-	1260	ENSAPLG00020017799	ENSAPLG00020017799
MSTRG.6507.1	1.36286	2.72573	0	0	-Inf	0.744077	0.915606	2	109332834	109334004	-	929	MSTRG.6507	MSTRG.6507
ENSAPLT00020021455	1.32012	2.64024	0	0	-Inf	0.751337	0.920662	8	20572874	20599514	-	2144	ENSAPLG00020014029	ENSAPLG00020014029
ENSAPLT00020023218	1.30482	2.60964	0	0	-Inf	0.760977	0.926592	21	7759696	7768811	+	498	ENSAPLG00020015051	ENSAPLG00020015051
ENSAPLT00020021005	1.30482	2.60964	0	0	-Inf	0.760977	0.926592	2	47292794	47319905	+	613	ENSAPLG00020013791	ENSAPLG00020013791
ENSAPLT00020010356	1.30482	2.60964	0	0	-Inf	0.760977	0.926592	1	87885169	87996333	+	821	ENSAPLG00020007082	ENSAPLG00020007082
MSTRG.7499.1	1.27889	2.55777	0	0	-Inf	0.765303	0.928792	21	4161046	4163096	+	247	MSTRG.7499	MSTRG.7499
MSTRG.5601.1	1.24693	2.49386	0	0	-Inf	0.770692	0.931211	2	854432	854868	-	392	MSTRG.5601	MSTRG.5601
MSTRG.14880.2	1.22701	2.45403	0	0	-Inf	0.774085	0.932907	9	23136685	23141142	+	1053	MSTRG.14880	MSTRG.14880
ENSAPLT00020017699	1.22172	2.44344	0	0	-Inf	0.774991	0.933414	14	8876833	8879977	+	1192	ENSAPLG00020011820	ENSAPLG00020011820
ENSAPLT00020017732	1.18811	2.37622	0	0	-Inf	0.780788	0.936858	2	162118800	162120099	-	1075	ENSAPLG00020011840	ENSAPLG00020011840
ENSAPLT00020019238	1.18811	2.37622	0	0	-Inf	0.780788	0.936858	28	3512238	3517117	-	1994	ENSAPLG00020012726	ENSAPLG00020012726
ENSAPLT00020013333	1.15984	2.31968	0	0	-Inf	0.793033	0.944333	Z	37796858	37799866	-	1981	ENSAPLG00020009084	ENSAPLG00020009084
MSTRG.7532.1	1.15071	2.30142	0	0	-Inf	0.794568	0.944945	21	5069401	5078301	-	291	MSTRG.7532	MSTRG.7532
MSTRG.13187.1	1.14615	2.29229	0	0	-Inf	0.795338	0.945545	6	12922896	12923241	+	210	MSTRG.13187	MSTRG.13187
ENSAPLT00020028038	1.11637	2.23274	0	0	-Inf	0.80039	0.947806	11	15115706	15117004	+	1299	ENSAPLG00020017798	ENSAPLG00020017798
ENSAPLT00020002303	1.11181	2.22361	0	0	-Inf	0.80117	0.94804	1	11527403	11529339	+	1092	ENSAPLG00020001577	ENSAPLG00020001577
ENSAPLT00020012039	1.09427	2.18855	0	0	-Inf	0.804178	0.949836	28	3066622	3067319	+	253	ENSAPLG00020008252	ENSAPLG00020008252
ENSAPLT00020029279	1.08587	2.17174	0	0	-Inf	0.805627	0.950314	15	12236462	12256717	+	1075	ENSAPLG00020018464	ENSAPLG00020018464
ENSAPLT00020024307	1.0561	2.11219	0	0	-Inf	0.810799	0.952783	26	3542119	3545658	-	1280	ENSAPLG00020015690	ENSAPLG00020015690
MSTRG.11377.1	0.982906	1.96581	0	0	-Inf	0.831083	0.962764	4	15568110	15568367	+	234	MSTRG.11377	MSTRG.11377
MSTRG.4684.2	0.957697	1.91539	0	0	-Inf	0.835395	0.965273	17	3859333	3860869	-	948	MSTRG.4684	MSTRG.4684
ENSAPLT00020028129	0.940891	1.88178	0	0	-Inf	0.838293	0.9667	6	9309724	9328454	-	478	ENSAPLG00020017851	ENSAPLG00020017851
ENSAPLT00020025759	0.924085	1.84817	0	0	-Inf	0.84121	0.96758	12	19973627	19982912	-	670	ENSAPLG00020016550	ENSAPLG00020016550
MSTRG.12115.1	0.924085	1.84817	0	0	-Inf	0.84121	0.96758	5	3663010	3663454	-	340	MSTRG.12115	MSTRG.12115
ENSAPLT00020012902	0.924085	1.84817	0	0	-Inf	0.84121	0.96758	27	5091298	5095836	+	618	ENSAPLG00020008804	ENSAPLG00020008804
MSTRG.1072.1	0.924085	1.84817	0	0	-Inf	0.84121	0.96758	1	87474085	87475765	-	258	MSTRG.1072	MSTRG.1072
MSTRG.4805.1	0.924085	1.84817	0	0	-Inf	0.84121	0.96758	17	9599857	9600266	-	247	MSTRG.4805	MSTRG.4805
MSTRG.15652.1	0.924085	1.84817	0	0	-Inf	0.84121	0.96758	Z	27471237	27473470	-	252	MSTRG.15652	MSTRG.15652
MSTRG.668.1	0.924085	1.84817	0	0	-Inf	0.84121	0.96758	1	57480624	57480942	+	260	MSTRG.668	MSTRG.668
MSTRG.9006.1	0.924085	1.84817	0	0	-Inf	0.84121	0.96758	28	615376	615626	+	224	MSTRG.9006	MSTRG.9006
ENSAPLT00020008780	0.838653	1.67731	0	0	-Inf	0.86389	0.977385	9	9369911	9372262	+	801	ENSAPLG00020006013	ENSAPLG00020006013
MSTRG.5587.1	0.830977	1.66195	0	0	-Inf	0.865182	0.977755	2	506507	509425	-	335	MSTRG.5587	MSTRG.5587
ENSAPLT00020005338	0.792072	1.58414	0	0	-Inf	0.87179	0.980469	4	43385593	43389813	-	344	ENSAPLG00020003657	ENSAPLG00020003657
ENSAPLT00020006466	0.724901	1.4498	0	0	-Inf	0.891671	0.990886	5	30290804	30292043	+	1240	ENSAPLG00020004401	ENSAPLG00020004401
ENSAPLT00020004935	0.702075	1.40415	0	0	-Inf	0.89535	0.991694	18	1825898	1826999	-	1102	ENSAPLG00020003387	ENSAPLG00020003387
MSTRG.4547.1	0.702075	1.40415	0	0	-Inf	0.89535	0.991694	16	12898385	12899573	-	304	MSTRG.4547	MSTRG.4547
ENSAPLT00020015260	0.702075	1.40415	0	0	-Inf	0.89535	0.991694	32	2248725	2250329	+	1605	ENSAPLG00020010323	ENSAPLG00020010323
MSTRG.9194.1	0.6944	1.3888	0	0	-Inf	0.896594	0.991993	28	4568621	4573666	+	559	MSTRG.9194	MSTRG.9194
MSTRG.6894.1	0.689835	1.37967	0	0	-Inf	0.897336	0.992344	2	146102025	146121159	-	966	MSTRG.6894	MSTRG.6894
MSTRG.13619.1	0.681432	1.36286	0	0	-Inf	0.898705	0.992632	7	13072983	13074750	-	681	MSTRG.13619	MSTRG.13619
ENSAPLT00020015191	0.668463	1.33693	0	0	-Inf	0.900827	0.993133	2	80592605	80594522	+	777	ENSAPLG00020010274	ENSAPLG00020010274
ENSAPLT00020004893	0.66006	1.32012	0	0	-Inf	0.902208	0.993492	Z	48936472	48977589	-	1401	ENSAPLG00020003359	ENSAPLG00020003359
ENSAPLT00020026953	0.66006	1.32012	0	0	-Inf	0.902208	0.993492	8	22961595	22962623	+	1029	ENSAPLG00020017185	ENSAPLG00020017185
MSTRG.12452.1	0.579921	1.15984	0	0	-Inf	0.924144	1	5	28958420	28959573	+	261	MSTRG.12452	MSTRG.12452
ENSAPLT00020001763	0.579921	1.15984	0	0	-Inf	0.924144	1	7	31982488	31987046	-	1619	ENSAPLG00020001202	ENSAPLG00020001202
MSTRG.6906.1	0.579921	1.15984	0	0	-Inf	0.924144	1	2	147777447	147778295	+	257	MSTRG.6906	MSTRG.6906
MSTRG.1226.1	0.579921	1.15984	0	0	-Inf	0.924144	1	1	104659411	104660428	-	259	MSTRG.1226	MSTRG.1226
MSTRG.6413.1	0.56166	1.12332	0	0	-Inf	0.926883	1	2	98500771	98506761	-	227	MSTRG.6413	MSTRG.6413
ENSAPLT00020025085	0.56166	1.12332	0	0	-Inf	0.926883	1	12	9534069	9535403	-	1335	ENSAPLG00020016156	ENSAPLG00020016156
ENSAPLT00020017051	0.56166	1.12332	0	0	-Inf	0.926883	1	26	790948	795757	-	2022	ENSAPLG00020011430	ENSAPLG00020011430
MSTRG.8256.1	0.56166	1.12332	0	0	-Inf	0.926883	1	25	1045372	1046226	-	439	MSTRG.8256	MSTRG.8256
ENSAPLT00020021925	0.56166	1.12332	0	0	-Inf	0.926883	1	25	3819284	3821580	+	1252	ENSAPLG00020014293	ENSAPLG00020014293
ENSAPLT00020012860	0.553257	1.10651	0	0	-Inf	0.92815	1	2	589676	590573	+	422	ENSAPLG00020008782	ENSAPLG00020008782
ENSAPLT00020009302	0.549419	1.09884	0	0	-Inf	0.92873	1	13	20122878	20124047	+	1170	ENSAPLG00020006370	ENSAPLG00020006370
ENSAPLT00020022725	0.528048	1.0561	0	0	-Inf	0.931977	1	32	3350987	3352401	-	865	ENSAPLG00020014782	ENSAPLG00020014782
MSTRG.5588.2	0.528048	1.0561	0	0	-Inf	0.931977	1	2	510555	511088	-	487	MSTRG.5588	MSTRG.5588
ENSAPLT00020029281	0.528048	1.0561	0	0	-Inf	0.931977	1	15	12242567	12256717	+	1243	ENSAPLG00020018464	ENSAPLG00020018464
MSTRG.4137.1	0.434941	0.869881	0	0	-Inf	0.955272	1	15	7961305	7981500	+	671	MSTRG.4137	MSTRG.4137
ENSAPLT00020012037	0.434941	0.869881	0	0	-Inf	0.955272	1	Z	71582032	71586365	-	1135	ENSAPLG00020008253	ENSAPLG00020008253
ENSAPLT00020020120	0.434941	0.869881	0	0	-Inf	0.955272	1	25	6266397	6269049	+	579	ENSAPLG00020013229	ENSAPLG00020013229
MSTRG.11798.2	0.421245	0.84249	0	0	-Inf	0.957047	1	4	58474444	58477862	+	3329	MSTRG.11798	MSTRG.11798
ENSAPLT00020024240	0.421245	0.84249	0	0	-Inf	0.957047	1	4	53496034	53499157	-	1762	ENSAPLG00020015653	ENSAPLG00020015653
MSTRG.3209.1	0.421245	0.84249	0	0	-Inf	0.957047	1	12	20588211	20589031	-	219	MSTRG.3209	MSTRG.3209
ENSAPLT00020011953	0.417407	0.834815	0	0	-Inf	0.957547	1	2	91630	94606	-	910	ENSAPLG00020008190	ENSAPLG00020008190
MSTRG.7854.1	0.417407	0.834815	0	0	-Inf	0.957547	1	22	16116278	16116572	+	253	MSTRG.7854	MSTRG.7854
MSTRG.6393.1	0.417407	0.834815	0	0	-Inf	0.957547	1	2	97183652	97184149	+	234	MSTRG.6393	MSTRG.6393
ENSAPLT00020006054	0.417407	0.834815	0	0	-Inf	0.957547	1	10	10736424	10737127	+	389	ENSAPLG00020004123	ENSAPLG00020004123
ENSAPLT00020001103	0.417407	0.834815	0	0	-Inf	0.957547	1	2	82806430	82808209	+	86	ENSAPLG00020000768	ENSAPLG00020000768
ENSAPLT00020017863	0.417407	0.834815	0	0	-Inf	0.957547	1	2	162580371	162583387	-	582	ENSAPLG00020011919	ENSAPLG00020011919
ENSAPLT00020006036	0.417407	0.834815	0	0	-Inf	0.957547	1	10	10733564	10734867	+	1202	ENSAPLG00020004120	ENSAPLG00020004120
ENSAPLT00020019794	0.417407	0.834815	0	0	-Inf	0.957547	1	23	4755688	4756871	+	1092	ENSAPLG00020013049	ENSAPLG00020013049
ENSAPLT00020004741	0.412842	0.825684	0	0	-Inf	0.958142	1	12	1466859	1470132	-	355	ENSAPLG00020003254	ENSAPLG00020003254
ENSAPLT00020017468	0.409004	0.818009	0	0	-Inf	0.958643	1	5	23315209	23315790	+	231	ENSAPLG00020011674	ENSAPLG00020011674
ENSAPLT00020017865	0.404439	0.808878	0	0	-Inf	0.95924	1	2	162580371	162582788	-	563	ENSAPLG00020011919	ENSAPLG00020011919
ENSAPLT00020020977	0.396036	0.792072	0	0	-Inf	0.960341	1	9	18515165	18528319	-	372	ENSAPLG00020013780	ENSAPLG00020013780
ENSAPLT00020011038	0.396036	0.792072	0	0	-Inf	0.960341	1	1	77052981	77057656	+	1193	ENSAPLG00020007535	ENSAPLG00020007535
ENSAPLT00020007697	0.396036	0.792072	0	0	-Inf	0.960341	1	9	18961089	18969348	-	575	ENSAPLG00020005251	ENSAPLG00020005251
ENSAPLT00020018807	0.28996	0.579921	0	0	-Inf	0.98366	1	6	38872727	38874124	-	1398	ENSAPLG00020012453	ENSAPLG00020012453
ENSAPLT00020001214	0.28996	0.579921	0	0	-Inf	0.98366	1	4	27237403	27238575	+	1173	ENSAPLG00020000835	ENSAPLG00020000835
ENSAPLT00020029282	0.28996	0.579921	0	0	-Inf	0.98366	1	15	12242567	12256717	+	1098	ENSAPLG00020018464	ENSAPLG00020018464
ENSAPLT00020004972	0.28996	0.579921	0	0	-Inf	0.98366	1	19	6519940	6521163	+	1224	ENSAPLG00020003411	ENSAPLG00020003411
ENSAPLT00020018720	0.28996	0.579921	0	0	-Inf	0.98366	1	10	12211385	12214870	+	2653	ENSAPLG00020012413	ENSAPLG00020012413
ENSAPLT00020019171	0.285395	0.570791	0	0	-Inf	0.984076	1	1	80186563	80189682	+	497	ENSAPLG00020012682	ENSAPLG00020012682
ENSAPLT00020004746	0.285395	0.570791	0	0	-Inf	0.984076	1	12	1470017	1475265	-	296	ENSAPLG00020003254	ENSAPLG00020003254
ENSAPLT00020021573	0.285395	0.570791	0	0	-Inf	0.984076	1	24	3932666	3935018	+	1492	ENSAPLG00020014104	ENSAPLG00020014104
MSTRG.1573.1	0.285395	0.570791	0	0	-Inf	0.984076	1	1	144084099	144086725	-	342	MSTRG.1573	MSTRG.1573
ENSAPLT00020008999	0.285395	0.570791	0	0	-Inf	0.984076	1	4	68295240	68305997	+	737	ENSAPLG00020006179	ENSAPLG00020006179
MSTRG.11032.1	0.28083	0.56166	0	0	-Inf	0.984493	1	32	3344873	3345358	+	217	MSTRG.11032	MSTRG.11032
ENSAPLT00020028128	0.28083	0.56166	0	0	-Inf	0.984493	1	6	9299263	9310789	-	362	ENSAPLG00020017851	ENSAPLG00020017851
MSTRG.3042.1	0.276992	0.553985	0	0	-Inf	0.984843	1	12	10336939	10341380	+	311	MSTRG.3042	MSTRG.3042
MSTRG.3863.1	0.276992	0.553985	0	0	-Inf	0.984843	1	14	11829163	11829718	-	237	MSTRG.3863	MSTRG.3863
MSTRG.854.1	0.276992	0.553985	0	0	-Inf	0.984843	1	1	73690719	73691091	+	352	MSTRG.854	MSTRG.854
ENSAPLT00020021694	0.276992	0.553985	0	0	-Inf	0.984843	1	19	9386618	9391301	+	1520	ENSAPLG00020014171	ENSAPLG00020014171
ENSAPLT00020026599	0.272427	0.544854	0	0	-Inf	0.985261	1	15	1946023	1949611	+	693	ENSAPLG00020016997	ENSAPLG00020016997
MSTRG.4822.1	0.272427	0.544854	0	0	-Inf	0.985261	1	17	10047847	10048268	-	210	MSTRG.4822	MSTRG.4822
ENSAPLT00020005172	0.264024	0.528048	0	0	-Inf	0.986033	1	31	1194813	1195487	-	287	ENSAPLG00020003555	ENSAPLG00020003555
ENSAPLT00020001594	0.264024	0.528048	0	0	-Inf	0.986033	1	4	12090213	12090705	-	336	ENSAPLG00020001102	ENSAPLG00020001102
MSTRG.6937.1	0.132012	0.264024	0	0	-Inf	1	1	2	152758925	152764067	+	207	MSTRG.6937	MSTRG.6937
MSTRG.11630.1	0.132012	0.264024	0	0	-Inf	1	1	4	43226660	43236122	+	271	MSTRG.11630	MSTRG.11630
ENSAPLT00020007193	0.140415	0.28083	0	0	-Inf	1	1	1	89907188	89916695	-	281	ENSAPLG00020004873	ENSAPLG00020004873
MSTRG.14694.1	0.14498	0.28996	0	0	-Inf	1	1	9	10378862	10379194	+	290	MSTRG.14694	MSTRG.14694
ENSAPLT00020017869	0.14498	0.28996	0	0	-Inf	1	1	12	21454043	21457234	-	1132	ENSAPLG00020011920	ENSAPLG00020011920
MSTRG.1952.1	0.14498	0.28996	0	0	-Inf	1	1	1	195792751	195793444	-	218	MSTRG.1952	MSTRG.1952
ENSAPLT00020015876	0.132012	0.264024	0	0	-Inf	1	1	22	1636440	1680867	+	4936	ENSAPLG00020010714	ENSAPLG00020010714
ENSAPLT00020028750	0.140415	0.28083	0	0	-Inf	1	1	Z	2505230	2509534	+	1163	ENSAPLG00020018167	ENSAPLG00020018167
ENSAPLT00020024241	0.140415	0.28083	0	0	-Inf	1	1	4	53496998	53499157	-	1988	ENSAPLG00020015653	ENSAPLG00020015653
ENSAPLT00020007384	0.140415	0.28083	0	0	-Inf	1	1	5	54129498	54132324	+	306	ENSAPLG00020005021	ENSAPLG00020005021
ENSAPLT00020012854	0.132012	0.264024	0	0	-Inf	1	1	2	585738	590573	+	1209	ENSAPLG00020008782	ENSAPLG00020008782
MSTRG.5719.4	0.132012	0.264024	0	0	-Inf	1	1	2	15415402	15416498	-	469	MSTRG.5719	MSTRG.5719
MSTRG.15357.1	0.14498	0.28996	0	0	-Inf	1	1	Z	381524	381759	+	216	MSTRG.15357	MSTRG.15357
ENSAPLT00020007455	8.92589	17.8518	0	0	-Inf	0.0742692	0.202354	20	6716939	6723616	-	1476	ENSAPLG00020005072	ENSAPLG00020005072
ENSAPLT00020010810	0.417407	0.834815	0	0	-Inf	0.957547	1	20	2451177	2458478	+	1049	ENSAPLG00020007370	ENSAPLG00020007370
MSTRG.9155.1	0.56166	1.12332	0	0	-Inf	0.926883	1	20	2585547	2640160	-	300	MSTRG.9155	MSTRG.9155
MSTRG.9194.2	0.264024	0.528048	0	0	-Inf	0.986033	1	20	4094927	4096808	-	355	MSTRG.9194	MSTRG.9194
MSTRG.9249.1	16.2392	32.4784	0	0	-Inf	0.0100799	0.0491292	20	5361859	5362664	-	727	MSTRG.9249	MSTRG.9249
MSTRG.7815.1	0.792072	1.58414	0	0	-Inf	0.87179	0.980469	3	62468093	62468488	+	280	MSTRG.7815	MSTRG.7815
MSTRG.7355.1	1.68498	3.36996	0	0	-Inf	0.678296	0.873549	3	3200957	3203515	+	341	MSTRG.7355	MSTRG.7355
MSTRG.7339.12	362.025	724.05	0	0	-Inf	5.53823e-13	5.44198e-11	3	2491584	2558045	-	23206	MSTRG.7339	MSTRG.7339
MSTRG.7322.2	34.416	68.832	0	0	-Inf	0.000196172	0.00203456	3	1764978	1772098	+	2509	MSTRG.7322	MSTRG.7322
MSTRG.7298.2	108.359	216.718	0	0	-Inf	0.00925738	0.0460604	3	1331217	1341277	-	328	MSTRG.7298	MSTRG.7298
MSTRG.7287.15	44.6201	89.2402	0	0	-Inf	0.0743009	0.202421	3	1329279	1339778	+	768	MSTRG.7287	MSTRG.7287
MSTRG.7287.12	73.2967	146.593	0	0	-Inf	0.0594029	0.173097	3	1329273	1339778	+	775	MSTRG.7287	MSTRG.7287
MSTRG.10386.1	0.132012	0.264024	0	0	-Inf	1	1	3	109266383	109280485	+	277	MSTRG.10386	MSTRG.10386
MSTRG.10166.2	10.5311	21.0623	0	0	-Inf	0.152465	0.334516	3	94978958	94982179	-	2759	MSTRG.10166	MSTRG.10166
MSTRG.10060.2	229.018	458.035	0	0	-Inf	3.04081e-11	2.02992e-09	3	86770581	86782024	+	4007	MSTRG.10060	MSTRG.10060
MSTRG.10021.1	0.140415	0.28083	0	0	-Inf	1	1	3	82718252	82719304	-	362	MSTRG.10021	MSTRG.10021
ENSAPLT00020018169	0.132012	0.264024	0	0	-Inf	1	1	3	109510764	109671178	+	276	ENSAPLG00020012097	ENSAPLG00020012097
ENSAPLT00020014135	0.702075	1.40415	0	0	-Inf	0.89535	0.991694	3	35365453	35379778	-	425	ENSAPLG00020009623	ENSAPLG00020009623
ENSAPLT00020013300	2.11992	4.23984	0	0	-Inf	0.594945	0.813393	3	86899465	86900658	+	1194	ENSAPLG00020009060	ENSAPLG00020009060
ENSAPLT00020013083	1.8254	3.65079	0	0	-Inf	0.650213	0.853975	3	102323708	102358949	+	1703	ENSAPLG00020008917	ENSAPLG00020008917
ENSAPLT00020008569	0.264024	0.528048	0	0	-Inf	0.986033	1	3	57895080	57904730	+	377	ENSAPLG00020005850	ENSAPLG00020005850
ENSAPLT00020008566	1.0561	2.11219	0	0	-Inf	0.810799	0.952783	3	57895080	57910279	+	436	ENSAPLG00020005850	ENSAPLG00020005850
MSTRG.12121.2	1025.48	0	2050.95	Inf	Inf	2.12306e-17	6.13906e-15	5	3830280	3835609	+	2144	MSTRG.12121	MSTRG.12121
MSTRG.3946.1	446.859	0	893.718	Inf	Inf	1.78107e-14	2.41844e-12	14	19168970	19233310	+	1697	MSTRG.3946	MSTRG.3946
MSTRG.5671.1	385.169	0	770.337	Inf	Inf	6.18317e-14	7.53429e-12	2	10392541	10396482	-	3754	MSTRG.5671	MSTRG.5671
MSTRG.14456.2	169.928	0	339.856	Inf	Inf	1.02656e-10	6.11419e-09	8	30207282	30208648	+	1076	MSTRG.14456	MSTRG.14456
MSTRG.135.1	165.293	0	330.585	Inf	Inf	1.32978e-10	7.74661e-09	1	11679725	11687417	-	1503	MSTRG.135	MSTRG.135
MSTRG.2697.12	165.284	0	330.569	Inf	Inf	1.33901e-10	7.7841e-09	11	14862730	14967325	-	364	MSTRG.2697	MSTRG.2697
MSTRG.10803.1	120.695	0	241.391	Inf	Inf	2.40737e-09	1.06543e-07	32	263570	264863	+	932	MSTRG.10803	MSTRG.10803
MSTRG.5266.8	103.974	0	207.948	Inf	Inf	1.03485e-08	3.92342e-07	18	13028169	13034892	-	3427	MSTRG.5266	MSTRG.5266
MSTRG.5762.2	104.987	0	209.974	Inf	Inf	1.07967e-08	4.06574e-07	2	22136539	22142057	+	357	MSTRG.5762	MSTRG.5762
MSTRG.13164.1	101.524	0	203.048	Inf	Inf	1.23475e-08	4.59701e-07	6	11933891	11944798	-	1227	MSTRG.13164	MSTRG.13164
MSTRG.11596.2	592.171	0	1184.34	Inf	Inf	1.64321e-07	4.71729e-06	4	36846937	36851005	-	3148	MSTRG.11596	MSTRG.11596
MSTRG.291.8	1010.45	0	2020.91	Inf	Inf	2.85076e-07	7.67464e-06	1	30308775	30309308	+	404	MSTRG.291	MSTRG.291
MSTRG.3796.2	67.6116	0	135.223	Inf	Inf	4.50496e-07	1.148e-05	14	8659221	8661735	-	566	MSTRG.3796	MSTRG.3796
MSTRG.5624.1	747.587	0	1495.17	Inf	Inf	4.86702e-07	1.22416e-05	2	3549732	3564170	-	303	MSTRG.5624	MSTRG.5624
MSTRG.5407.5	66.6371	0	133.274	Inf	Inf	5.88153e-07	1.45045e-05	19	6879904	6893130	+	1389	MSTRG.5407	MSTRG.5407
MSTRG.2573.20	724.204	0	1448.41	Inf	Inf	8.49307e-07	1.9807e-05	11	5717680	5783737	+	24706	MSTRG.2573	MSTRG.2573
MSTRG.11486.8	673.423	0	1346.85	Inf	Inf	8.52576e-07	1.98583e-05	4	25055759	25058638	+	408	MSTRG.11486	MSTRG.11486
ENSAPLT00020013570	55.9647	0	111.929	Inf	Inf	2.34223e-06	4.76714e-05	30	1509294	1511582	-	1660	ENSAPLG00020009245	ENSAPLG00020009245
MSTRG.11102.1	55.9458	0	111.892	Inf	Inf	2.34577e-06	4.77088e-05	35	2552301	2612073	+	474	MSTRG.11102	MSTRG.11102
MSTRG.419.1	54.6255	0	109.251	Inf	Inf	3.13413e-06	6.13502e-05	1	43158837	43160900	+	780	MSTRG.419	MSTRG.419
MSTRG.14085.1	52.0326	0	104.065	Inf	Inf	4.56671e-06	8.4953e-05	8	6881385	6888190	+	788	MSTRG.14085	MSTRG.14085
MSTRG.10768.3	50.4199	0	100.84	Inf	Inf	5.3207e-06	9.69433e-05	31	2062398	2063602	-	590	MSTRG.10768	MSTRG.10768
MSTRG.14.1	204.377	0	408.755	Inf	Inf	8.20908e-06	0.000140308	1	589153	626953	+	317	MSTRG.14	MSTRG.14
MSTRG.4058.5	43.563	0	87.1259	Inf	Inf	1.8127e-05	0.000276857	15	3352918	3356273	-	3327	MSTRG.4058	MSTRG.4058
MSTRG.6083.1	42.9371	0	85.8743	Inf	Inf	2.01503e-05	0.000303301	2	53897670	53929168	-	924	MSTRG.6083	MSTRG.6083
MSTRG.12963.1	42.0562	0	84.1123	Inf	Inf	2.40497e-05	0.000353262	5	62444268	62445122	-	821	MSTRG.12963	MSTRG.12963
MSTRG.550.2	39.3376	0	78.6752	Inf	Inf	3.4878e-05	0.000483116	1	49953394	49990063	-	483	MSTRG.550	MSTRG.550
MSTRG.15118.1	39.7584	0	79.5167	Inf	Inf	3.54124e-05	0.000489424	VSDN01000620.1	4170	7334	+	653	MSTRG.15118	MSTRG.15118
MSTRG.12997.1	37.8637	0	75.7273	Inf	Inf	5.0551e-05	0.000661155	5	63773507	63787064	-	289	MSTRG.12997	MSTRG.12997
MSTRG.6704.3	88.9228	0	177.846	Inf	Inf	5.32299e-05	0.000690529	2	127294728	127301229	+	4984	MSTRG.6704	MSTRG.6704
MSTRG.1338.1	110.842	0	221.684	Inf	Inf	5.99158e-05	0.000763595	1	121822554	121829661	-	1602	MSTRG.1338	MSTRG.1338
MSTRG.11261.2	32.6892	0	65.3784	Inf	Inf	0.0001295	0.00144369	4	5454025	5458958	+	4125	MSTRG.11261	MSTRG.11261
MSTRG.11472.4	421.915	0	843.83	Inf	Inf	0.000135466	0.00149587	4	21236717	21237143	-	390	MSTRG.11472	MSTRG.11472
MSTRG.11372.1	31.9981	0	63.9962	Inf	Inf	0.000155161	0.0016731	4	15184256	15206087	+	488	MSTRG.11372	MSTRG.11372
MSTRG.15680.1	29.9475	0	59.895	Inf	Inf	0.000240234	0.00240884	Z	29909180	29928123	-	601	MSTRG.15680	MSTRG.15680
MSTRG.12026.2	29.0626	0	58.1252	Inf	Inf	0.000292683	0.00284467	40	260474	261717	+	577	MSTRG.12026	MSTRG.12026
MSTRG.15290.1	28.5723	0	57.1446	Inf	Inf	0.000322723	0.00308505	VSDN01001397.1	2028	4805	+	512	MSTRG.15290	MSTRG.15290
MSTRG.5933.1	28.7756	0	57.5512	Inf	Inf	0.000325079	0.00310226	2	39291633	39314680	-	565	MSTRG.5933	MSTRG.5933
MSTRG.1338.2	28.6755	0	57.3511	Inf	Inf	0.000335014	0.00317859	1	121822565	121829661	-	925	MSTRG.1338	MSTRG.1338
MSTRG.546.2	28.3082	0	56.6164	Inf	Inf	0.000339834	0.00321557	1	49513875	49534176	-	720	MSTRG.546	MSTRG.546
MSTRG.15876.1	27.7375	0	55.4749	Inf	Inf	0.000427666	0.00388148	Z	53702060	53702836	-	347	MSTRG.15876	MSTRG.15876
MSTRG.11527.1	27.1838	0	54.3677	Inf	Inf	0.000476769	0.00424024	4	30927183	30928406	+	1024	MSTRG.11527	MSTRG.11527
MSTRG.7019.1	27.0633	0	54.1267	Inf	Inf	0.000501878	0.00441919	2	161096682	161097057	-	356	MSTRG.7019	MSTRG.7019
MSTRG.14504.1	26.0196	0	52.0391	Inf	Inf	0.000588677	0.00503338	8	32911144	32919865	-	429	MSTRG.14504	MSTRG.14504
MSTRG.13395.1	25.5327	0	51.0655	Inf	Inf	0.000700164	0.00581989	6	31633127	31634530	+	363	MSTRG.13395	MSTRG.13395
MSTRG.1570.1	25.0616	0	50.1232	Inf	Inf	0.000709251	0.00589016	1	143799297	143814343	+	658	MSTRG.1570	MSTRG.1570
MSTRG.8689.3	24.1296	0	48.2592	Inf	Inf	0.000854154	0.00684993	26	5547238	5552193	+	1247	MSTRG.8689	MSTRG.8689
MSTRG.292.2	390.546	0	781.092	Inf	Inf	0.0009836	0.00769777	1	30308808	30387773	-	269	MSTRG.292	MSTRG.292
ENSAPLT00020010107	23.4392	0	46.8783	Inf	Inf	0.00103155	0.0080112	5	52093828	52120849	+	1208	ENSAPLG00020006917	ENSAPLG00020006917
MSTRG.5266.9	22.624	0	45.2479	Inf	Inf	0.0012498	0.00939287	18	13028169	13034892	-	1720	MSTRG.5266	MSTRG.5266
MSTRG.15490.7	22.3484	0	44.6968	Inf	Inf	0.00132603	0.00986576	Z	10785118	10795593	-	724	MSTRG.15490	MSTRG.15490
MSTRG.12036.4	22.5747	0	45.1494	Inf	Inf	0.00168567	0.0119701	40	528404	529941	+	763	MSTRG.12036	MSTRG.12036
MSTRG.15084.1	20.6752	0	41.3503	Inf	Inf	0.00201627	0.0138491	VSDN01000502.1	5122	13294	+	562	MSTRG.15084	MSTRG.15084
MSTRG.749.1	20.2559	0	40.5119	Inf	Inf	0.00227498	0.0152948	1	63166154	63172944	-	311	MSTRG.749	MSTRG.749
MSTRG.15118.2	20.4125	0	40.825	Inf	Inf	0.00239304	0.0159273	VSDN01000620.1	4312	7334	+	511	MSTRG.15118	MSTRG.15118
MSTRG.13162.1	32.7111	0	65.4223	Inf	Inf	0.0026707	0.0173613	6	11782512	11874044	+	646	MSTRG.13162	MSTRG.13162
ENSAPLT00020024583	18.3579	0	36.7158	Inf	Inf	0.00364925	0.0222625	10	10060101	10062848	+	2174	ENSAPLG00020015857	ENSAPLG00020015857
MSTRG.5407.2	2965.88	0	5931.75	Inf	Inf	0.00394427	0.0236182	19	6853253	6893130	+	1123	MSTRG.5407	MSTRG.5407
MSTRG.252.1	18.103	0	36.2059	Inf	Inf	0.00395181	0.0236481	1	26364342	26367877	-	258	MSTRG.252	MSTRG.252
MSTRG.4826.1	18.3555	0	36.7109	Inf	Inf	0.00401666	0.0239617	17	10079503	10080356	+	526	MSTRG.4826	MSTRG.4826
ENSAPLT00020024305	17.8125	0	35.625	Inf	Inf	0.00438982	0.0257069	2	120808618	120811024	+	1003	ENSAPLG00020015691	ENSAPLG00020015691
MSTRG.5542.1	18.0312	0	36.0625	Inf	Inf	0.00449013	0.0261735	19	10896837	10899790	+	895	MSTRG.5542	MSTRG.5542
MSTRG.15222.11	123.187	0	246.375	Inf	Inf	0.00475299	0.027425	VSDN01001107.1	8239	28988	+	12550	MSTRG.15222	MSTRG.15222
MSTRG.8951.1	17.5191	0	35.0382	Inf	Inf	0.00507915	0.0289153	27	6025711	6032691	+	558	MSTRG.8951	MSTRG.8951
MSTRG.9227.28	5603.3	0	11206.6	Inf	Inf	0.00561634	0.0313186	29	832524	836551	+	3535	MSTRG.9227	MSTRG.9227
MSTRG.4180.1	17.0531	0	34.1062	Inf	Inf	0.00582341	0.0322286	15	9709709	9710302	-	514	MSTRG.4180	MSTRG.4180
MSTRG.15077.1	16.9231	0	33.8462	Inf	Inf	0.00583351	0.0322621	VSDN01000479.1	4843	7860	+	572	MSTRG.15077	MSTRG.15077
MSTRG.1676.5	16.1196	0	32.2393	Inf	Inf	0.00643693	0.0348634	1	162311833	162318779	-	3292	MSTRG.1676	MSTRG.1676
MSTRG.1177.11	15.8781	0	31.7563	Inf	Inf	0.00753998	0.0393226	1	96988083	96988608	-	313	MSTRG.1177	MSTRG.1177
MSTRG.1208.3	2469.71	0	4939.43	Inf	Inf	0.00763094	0.0396746	1	101341823	101379729	+	232	MSTRG.1208	MSTRG.1208
MSTRG.291.5	661.615	0	1323.23	Inf	Inf	0.00818248	0.0419506	1	30308775	30309308	+	440	MSTRG.291	MSTRG.291
MSTRG.15824.1	15.4753	0	30.9506	Inf	Inf	0.00875702	0.0441993	Z	47344533	47372042	-	338	MSTRG.15824	MSTRG.15824
MSTRG.12172.1	36.7934	0	73.5869	Inf	Inf	0.00926883	0.0460947	5	6913177	6922874	-	4740	MSTRG.12172	MSTRG.12172
MSTRG.7751.2	15.3354	0	30.6709	Inf	Inf	0.00934476	0.0463874	22	10570967	10577196	+	311	MSTRG.7751	MSTRG.7751
MSTRG.15875.1	16.8096	0	33.6192	Inf	Inf	0.0093739	0.0464723	Z	53693550	53703287	+	621	MSTRG.15875	MSTRG.15875
MSTRG.14517.2	136.456	0	272.912	Inf	Inf	0.00951555	0.0469867	9	3323	266008	+	5035	MSTRG.14517	MSTRG.14517
ENSAPLT00020015878	14.9388	0	29.8776	Inf	Inf	0.0100107	0.0488611	22	1636440	1675669	+	1797	ENSAPLG00020010714	ENSAPLG00020010714
MSTRG.11839.1	1735.27	0	3470.53	Inf	Inf	0.0100806	0.0491292	4	63787845	63845581	+	221	MSTRG.11839	MSTRG.11839
MSTRG.5671.2	22.9427	0	45.8854	Inf	Inf	0.010157	0.0493896	2	10394518	10396482	-	1884	MSTRG.5671	MSTRG.5671
ENSAPLT00020006972	14.6941	0	29.3882	Inf	Inf	0.0102443	0.0497487	7	34004415	34007526	+	1451	ENSAPLG00020004741	ENSAPLG00020004741
MSTRG.7718.1	14.6091	0	29.2181	Inf	Inf	0.0104006	0.0503025	22	9003112	9004131	-	726	MSTRG.7718	MSTRG.7718
MSTRG.14110.1	14.538	0	29.0759	Inf	Inf	0.0105336	0.0507955	8	8331167	8331922	-	641	MSTRG.14110	MSTRG.14110
MSTRG.7805.2	14.7499	0	29.4998	Inf	Inf	0.0105605	0.0509035	22	13742737	13791420	+	299	MSTRG.7805	MSTRG.7805
MSTRG.7721.1	14.7068	0	29.4135	Inf	Inf	0.0106409	0.0512115	22	9417180	9418629	+	477	MSTRG.7721	MSTRG.7721
ENSAPLT00020008671	14.2924	0	28.5848	Inf	Inf	0.0107968	0.0517741	9	19935444	19938592	-	1857	ENSAPLG00020005932	ENSAPLG00020005932
MSTRG.11472.9	864.466	0	1728.93	Inf	Inf	0.0108101	0.0518289	4	21236719	21237143	-	347	MSTRG.11472	MSTRG.11472
MSTRG.11838.4	1677.57	0	3355.15	Inf	Inf	0.0111947	0.0531797	4	63787844	63845581	-	222	MSTRG.11838	MSTRG.11838
MSTRG.11838.5	1377.57	0	2755.14	Inf	Inf	0.0112286	0.0532905	4	63844263	63845581	-	203	MSTRG.11838	MSTRG.11838
MSTRG.12634.1	14.1418	0	28.2835	Inf	Inf	0.011315	0.0535916	5	34169730	34188422	-	213	MSTRG.12634	MSTRG.12634
MSTRG.291.11	1372.98	0	2745.97	Inf	Inf	0.0113297	0.0536364	1	30308808	30309308	+	369	MSTRG.291	MSTRG.291
MSTRG.291.3	1361.74	0	2723.48	Inf	Inf	0.0113763	0.0538131	1	30308775	30309308	+	311	MSTRG.291	MSTRG.291
MSTRG.291.10	1172.92	0	2345.85	Inf	Inf	0.0120934	0.0563628	1	30308808	30309308	+	355	MSTRG.291	MSTRG.291
MSTRG.13.1	522.434	0	1044.87	Inf	Inf	0.0121586	0.0565928	1	510856	588900	+	414	MSTRG.13	MSTRG.13
MSTRG.291.2	1405.17	0	2810.34	Inf	Inf	0.0122293	0.0568505	1	30308735	30309308	+	385	MSTRG.291	MSTRG.291
MSTRG.291.4	848.22	0	1696.44	Inf	Inf	0.012703	0.0584348	1	30308775	30309308	+	326	MSTRG.291	MSTRG.291
MSTRG.5711.3	13.9963	0	27.9927	Inf	Inf	0.0136564	0.0616016	2	14471185	14482677	+	11463	MSTRG.5711	MSTRG.5711
MSTRG.7721.2	13.4262	0	26.8525	Inf	Inf	0.0142368	0.0635576	22	9417863	9418629	+	391	MSTRG.7721	MSTRG.7721
MSTRG.8963.1	13.5996	0	27.1992	Inf	Inf	0.0143611	0.0639687	28	1006	3441	-	484	MSTRG.8963	MSTRG.8963
MSTRG.11072.1	685.294	0	1370.59	Inf	Inf	0.0160213	0.0693488	34	5050691	5139816	+	10871	MSTRG.11072	MSTRG.11072
MSTRG.1665.1	12.9951	0	25.9902	Inf	Inf	0.0163744	0.0703862	1	156819899	156823020	+	426	MSTRG.1665	MSTRG.1665
ENSAPLT00020020358	13.0344	0	26.0687	Inf	Inf	0.0165893	0.0710255	9	23496494	23529595	-	346	ENSAPLG00020013384	ENSAPLG00020013384
MSTRG.12475.1	12.9585	0	25.917	Inf	Inf	0.0171714	0.0728581	5	29486680	29487604	-	889	MSTRG.12475	MSTRG.12475
MSTRG.14992.1	663.247	0	1326.49	Inf	Inf	0.017782	0.0745195	VSDN01000190.1	7507	57473	-	4488	MSTRG.14992	MSTRG.14992
MSTRG.291.6	528.348	0	1056.7	Inf	Inf	0.0181057	0.0755047	1	30308775	30309308	+	374	MSTRG.291	MSTRG.291
MSTRG.1249.1	12.5623	0	25.1246	Inf	Inf	0.0184845	0.0765667	1	109855664	109857806	-	216	MSTRG.1249	MSTRG.1249
MSTRG.15309.5	609.316	0	1218.63	Inf	Inf	0.0185497	0.0767569	VSDN01001565.1	15726	22936	+	7125	MSTRG.15309	MSTRG.15309
MSTRG.13.2	571.35	0	1142.7	Inf	Inf	0.0188806	0.0778044	1	517235	588900	+	266	MSTRG.13	MSTRG.13
MSTRG.5458.1	117.319	0	234.637	Inf	Inf	0.0189437	0.0780019	19	8378884	8437596	+	700	MSTRG.5458	MSTRG.5458
MSTRG.1675.1	12.5898	0	25.1795	Inf	Inf	0.0191583	0.0786455	1	162250289	162270479	+	444	MSTRG.1675	MSTRG.1675
MSTRG.11674.1	12.4415	0	24.883	Inf	Inf	0.0209715	0.0837598	4	45625377	45638381	+	387	MSTRG.11674	MSTRG.11674
MSTRG.11486.18	474.171	0	948.342	Inf	Inf	0.0210184	0.0838993	4	25056206	25058546	+	341	MSTRG.11486	MSTRG.11486
MSTRG.6857.1	12.24	0	24.4799	Inf	Inf	0.0213166	0.0847681	2	142819014	142823586	-	659	MSTRG.6857	MSTRG.6857
MSTRG.11072.10	385.512	0	771.025	Inf	Inf	0.0213385	0.0848028	34	5083501	5139816	+	6194	MSTRG.11072	MSTRG.11072
MSTRG.5667.1	12.1586	0	24.3171	Inf	Inf	0.0216441	0.0856489	2	9542138	9543218	-	518	MSTRG.5667	MSTRG.5667
MSTRG.291.9	320.502	0	641.004	Inf	Inf	0.0222834	0.0874229	1	30308775	30372959	+	306	MSTRG.291	MSTRG.291
MSTRG.11486.14	275.056	0	550.113	Inf	Inf	0.0228498	0.0889419	4	25056206	25059003	+	309	MSTRG.11486	MSTRG.11486
MSTRG.11472.10	326.33	0	652.661	Inf	Inf	0.0231845	0.0899589	4	21236719	21237143	-	367	MSTRG.11472	MSTRG.11472
MSTRG.11472.1	361.867	0	723.734	Inf	Inf	0.0240469	0.092425	4	21236717	21237143	-	238	MSTRG.11472	MSTRG.11472
MSTRG.291.7	293.162	0	586.324	Inf	Inf	0.0242767	0.093103	1	30308775	30309308	+	354	MSTRG.291	MSTRG.291
MSTRG.11486.15	319.991	0	639.982	Inf	Inf	0.0255651	0.0965229	4	25056206	25058546	+	303	MSTRG.11486	MSTRG.11486
MSTRG.12238.1	11.4145	0	22.829	Inf	Inf	0.0270907	0.100457	5	11405367	11405635	+	237	MSTRG.12238	MSTRG.12238
MSTRG.7080.3	231.934	0	463.869	Inf	Inf	0.0274771	0.101364	2	162416828	162435165	-	500	MSTRG.7080	MSTRG.7080
MSTRG.15222.16	218.476	0	436.951	Inf	Inf	0.028306	0.103465	VSDN01001107.1	8245	26445	+	7549	MSTRG.15222	MSTRG.15222
MSTRG.8952.1	11.1836	0	22.3671	Inf	Inf	0.0283189	0.103492	27	6030172	6032661	-	390	MSTRG.8952	MSTRG.8952
MSTRG.14992.2	255.274	0	510.548	Inf	Inf	0.0286072	0.104184	VSDN01000190.1	7507	57473	-	4314	MSTRG.14992	MSTRG.14992
MSTRG.11838.3	189.636	0	379.273	Inf	Inf	0.0298272	0.107303	4	63787843	63845581	-	217	MSTRG.11838	MSTRG.11838
MSTRG.291.12	195.43	0	390.859	Inf	Inf	0.0299185	0.107527	1	30308808	30309308	+	281	MSTRG.291	MSTRG.291
MSTRG.15989.1	11.0544	0	22.1088	Inf	Inf	0.0302763	0.108492	Z	67191015	67248447	-	218	MSTRG.15989	MSTRG.15989
MSTRG.5172.6	97.0594	0	194.119	Inf	Inf	0.030369	0.108713	18	8385557	8388386	-	1388	MSTRG.5172	MSTRG.5172
MSTRG.8685.1	213.609	0	427.219	Inf	Inf	0.0312577	0.110866	26	5469275	5526612	+	1882	MSTRG.8685	MSTRG.8685
MSTRG.11472.3	199.228	0	398.456	Inf	Inf	0.0323596	0.113498	4	21236717	21237143	-	276	MSTRG.11472	MSTRG.11472
MSTRG.11488.5	156.063	0	312.127	Inf	Inf	0.0328451	0.114567	4	25056872	25059003	-	203	MSTRG.11488	MSTRG.11488
MSTRG.1925.3	138.012	0	276.024	Inf	Inf	0.0353007	0.120466	1	191261626	191273196	+	4348	MSTRG.1925	MSTRG.1925
MSTRG.2370.3	10.2475	0	20.4951	Inf	Inf	0.0369638	0.124375	10	11209705	11211934	-	767	MSTRG.2370	MSTRG.2370
MSTRG.11488.4	46.4298	0	92.8596	Inf	Inf	0.0370813	0.124612	4	25056795	25077991	-	264	MSTRG.11488	MSTRG.11488
ENSAPLT00020009722	10.0958	0	20.1917	Inf	Inf	0.0397238	0.130712	4	18071000	18078268	+	2675	ENSAPLG00020006659	ENSAPLG00020006659
MSTRG.11915.1	10.0535	0	20.1069	Inf	Inf	0.0400584	0.131435	4	68350059	68355639	+	291	MSTRG.11915	MSTRG.11915
MSTRG.11838.2	86.2348	0	172.47	Inf	Inf	0.0445639	0.141711	4	63787843	63845581	-	213	MSTRG.11838	MSTRG.11838
MSTRG.2793.1	9.94196	0	19.8839	Inf	Inf	0.0446517	0.141892	11	18483961	18485984	+	338	MSTRG.2793	MSTRG.2793
MSTRG.351.1	9.66106	0	19.3221	Inf	Inf	0.0461628	0.145282	1	37291481	37291928	-	377	MSTRG.351	MSTRG.351
MSTRG.11488.6	72.2721	0	144.544	Inf	Inf	0.0489878	0.151254	4	25057291	25077991	-	219	MSTRG.11488	MSTRG.11488
MSTRG.11472.7	65.9979	0	131.996	Inf	Inf	0.0508619	0.155303	4	21236717	21294066	-	282	MSTRG.11472	MSTRG.11472
MSTRG.11472.8	64.904	0	129.808	Inf	Inf	0.0512833	0.156163	4	21236717	21237143	-	319	MSTRG.11472	MSTRG.11472
ENSAPLT00020008905	9.12482	0	18.2496	Inf	Inf	0.0548295	0.163493	8	7977099	8004994	+	471	ENSAPLG00020006102	ENSAPLG00020006102
MSTRG.2029.3	54.1475	0	108.295	Inf	Inf	0.0560777	0.166079	1	203305515	203339748	+	34181	MSTRG.2029	MSTRG.2029
MSTRG.5816.17	9.0884	0	18.1768	Inf	Inf	0.0564551	0.166727	2	27113592	27162608	+	8730	MSTRG.5816	MSTRG.5816
MSTRG.11838.1	62.6024	0	125.205	Inf	Inf	0.057431	0.168851	4	63762095	63845581	-	222	MSTRG.11838	MSTRG.11838
MSTRG.9175.4	50.3188	0	100.638	Inf	Inf	0.0581406	0.170398	28	4220077	4221825	+	1319	MSTRG.9175	MSTRG.9175
MSTRG.11472.5	49.5896	0	99.1792	Inf	Inf	0.05856	0.171223	4	21236717	21294066	-	292	MSTRG.11472	MSTRG.11472
MSTRG.15639.2	49.0426	0	98.0853	Inf	Inf	0.0588807	0.171934	Z	26315591	26317395	+	707	MSTRG.15639	MSTRG.15639
MSTRG.15348.5	46.8293	0	93.6587	Inf	Inf	0.0606767	0.175681	Z	44045	50437	-	5190	MSTRG.15348	MSTRG.15348
MSTRG.7101.3	43.5107	0	87.0215	Inf	Inf	0.0629105	0.180037	2	162787422	162802396	+	14916	MSTRG.7101	MSTRG.7101
ENSAPLT00020027915	8.5246	0	17.0492	Inf	Inf	0.0675753	0.189158	5	47342579	47351958	+	1487	ENSAPLG00020017740	ENSAPLG00020017740
MSTRG.13426.4	43.5679	0	87.1357	Inf	Inf	0.0686629	0.191358	6	32820543	32821705	+	1113	MSTRG.13426	MSTRG.13426
MSTRG.4386.1	8.42269	0	16.8454	Inf	Inf	0.0689847	0.192053	16	1464605	1465657	+	754	MSTRG.4386	MSTRG.4386
MSTRG.8304.2	22.3003	0	44.6005	Inf	Inf	0.0696074	0.193305	25	1828320	1832641	-	608	MSTRG.8304	MSTRG.8304
MSTRG.11924.1	8.16872	0	16.3374	Inf	Inf	0.0726685	0.199385	4	68726867	68815317	+	819	MSTRG.11924	MSTRG.11924
ENSAPLT00020016813	8.18407	0	16.3681	Inf	Inf	0.0740459	0.201943	2	137682014	137685623	+	1338	ENSAPLG00020011280	ENSAPLG00020011280
MSTRG.2468.1	8.26276	0	16.5255	Inf	Inf	0.0745224	0.202837	10	18308480	18314632	+	770	MSTRG.2468	MSTRG.2468
MSTRG.15222.20	27.8941	0	55.7883	Inf	Inf	0.0776605	0.208817	VSDN01001107.1	12202	28988	+	8342	MSTRG.15222	MSTRG.15222
MSTRG.7925.5	25.2583	0	50.5167	Inf	Inf	0.0821168	0.217368	23	2558931	2564373	-	4601	MSTRG.7925	MSTRG.7925
MSTRG.4953.5	29.1862	0	58.3725	Inf	Inf	0.0835771	0.220143	17	14303443	14305833	+	2337	MSTRG.4953	MSTRG.4953
MSTRG.14284.10	27.2828	0	54.5656	Inf	Inf	0.0863798	0.22516	8	18099747	18116498	+	16013	MSTRG.14284	MSTRG.14284
MSTRG.5266.10	7.61518	0	15.2304	Inf	Inf	0.0870377	0.226442	18	13028169	13034827	-	845	MSTRG.5266	MSTRG.5266
MSTRG.12723.6	19.8723	0	39.7446	Inf	Inf	0.091613	0.235328	5	40412242	40420225	-	3123	MSTRG.12723	MSTRG.12723
MSTRG.6.1	19.7273	0	39.4546	Inf	Inf	0.0926164	0.23725	1	212057	217098	+	4987	MSTRG.6	MSTRG.6
MSTRG.8732.2	7.49059	0	14.9812	Inf	Inf	0.0933842	0.238658	26	6351534	6356412	+	341	MSTRG.8732	MSTRG.8732
ENSAPLT00020017662	7.35969	0	14.7194	Inf	Inf	0.0938604	0.239492	2	45990284	45993103	-	1726	ENSAPLG00020011797	ENSAPLG00020011797
MSTRG.10517.10	7.14722	0	14.2944	Inf	Inf	0.0981856	0.247294	30	458321	483446	+	244	MSTRG.10517	MSTRG.10517
MSTRG.4715.6	16.7774	0	33.5549	Inf	Inf	0.100184	0.250811	17	5516211	5530102	+	12957	MSTRG.4715	MSTRG.4715
MSTRG.14737.3	16.4087	0	32.8174	Inf	Inf	0.101267	0.252776	9	14020685	14022380	+	1648	MSTRG.14737	MSTRG.14737
MSTRG.912.2	16.04	0	32.0799	Inf	Inf	0.102387	0.254805	1	78168135	78181248	-	12996	MSTRG.912	MSTRG.912
MSTRG.7513.1	7.16745	0	14.3349	Inf	Inf	0.104484	0.258479	21	4632941	4633884	+	578	MSTRG.7513	MSTRG.7513
MSTRG.4329.2	7.22723	0	14.4545	Inf	Inf	0.105623	0.260502	15	17396812	17398536	+	1570	MSTRG.4329	MSTRG.4329
MSTRG.848.3	14.7675	0	29.535	Inf	Inf	0.105778	0.260732	1	73336447	73341245	+	4607	MSTRG.848	MSTRG.848
MSTRG.11064.5	13.8559	0	27.7118	Inf	Inf	0.109079	0.265969	34	4585428	4586022	+	516	MSTRG.11064	MSTRG.11064
MSTRG.4328.3	16.0736	0	32.1472	Inf	Inf	0.111743	0.270315	15	17391391	17395379	+	3945	MSTRG.4328	MSTRG.4328
MSTRG.6977.2	12.762	0	25.5241	Inf	Inf	0.113485	0.273237	2	157037514	157042066	+	4483	MSTRG.6977	MSTRG.6977
MSTRG.770.1	6.8279	0	13.6558	Inf	Inf	0.117392	0.279807	1	64417100	64419095	-	518	MSTRG.770	MSTRG.770
MSTRG.14678.1	6.67032	0	13.3406	Inf	Inf	0.118625	0.281736	9	10064640	10074518	-	464	MSTRG.14678	MSTRG.14678
MSTRG.2536.1	6.64827	0	13.2965	Inf	Inf	0.121891	0.287151	11	2886234	2893156	-	334	MSTRG.2536	MSTRG.2536
MSTRG.13.3	10.5089	0	21.0179	Inf	Inf	0.125489	0.293154	1	555530	588900	+	217	MSTRG.13	MSTRG.13
MSTRG.3396.4	9.95585	0	19.9117	Inf	Inf	0.128775	0.298441	13	9288760	9290126	+	1324	MSTRG.3396	MSTRG.3396
MSTRG.6553.1	6.21307	0	12.4261	Inf	Inf	0.133798	0.306088	2	115093184	115095053	+	323	MSTRG.6553	MSTRG.6553
MSTRG.4263.3	8.66527	0	17.3305	Inf	Inf	0.137588	0.312069	15	12975667	12981261	+	1197	MSTRG.4263	MSTRG.4263
MSTRG.175.1	6.22983	0	12.4597	Inf	Inf	0.139384	0.315056	1	14860013	14860627	+	495	MSTRG.175	MSTRG.175
MSTRG.3284.6	5.83407	0	11.6681	Inf	Inf	0.164651	0.352582	13	1767664	1772635	+	4724	MSTRG.3284	MSTRG.3284
MSTRG.4349.1	5.66094	0	11.3219	Inf	Inf	0.164803	0.352806	15	18029723	18030147	+	210	MSTRG.4349	MSTRG.4349
MSTRG.6859.1	5.60561	0	11.2112	Inf	Inf	0.170612	0.36187	2	142852362	142866498	+	284	MSTRG.6859	MSTRG.6859
MSTRG.14088.1	5.30907	0	10.6181	Inf	Inf	0.186126	0.38355	8	6961447	6963551	+	611	MSTRG.14088	MSTRG.14088
MSTRG.811.1	4.82772	0	9.65544	Inf	Inf	0.216414	0.424746	1	68963523	68963995	-	396	MSTRG.811	MSTRG.811
MSTRG.6499.1	4.83691	0	9.67382	Inf	Inf	0.220969	0.430766	2	108720257	108725341	-	268	MSTRG.6499	MSTRG.6499
MSTRG.603.3	4.60919	0	9.21838	Inf	Inf	0.232307	0.445822	1	54813296	54816208	+	1117	MSTRG.603	MSTRG.603
MSTRG.10873.3	4.42482	0	8.84964	Inf	Inf	0.247523	0.465336	32	1354996	1356005	+	831	MSTRG.10873	MSTRG.10873
MSTRG.11572.1	4.28791	0	8.57582	Inf	Inf	0.267119	0.489455	4	34974095	34978582	-	454	MSTRG.11572	MSTRG.11572
ENSAPLT00020020851	4.16709	0	8.33417	Inf	Inf	0.274286	0.498513	15	4288089	4293544	-	4185	ENSAPLG00020013696	ENSAPLG00020013696
MSTRG.6770.2	4.01092	0	8.02185	Inf	Inf	0.283964	0.510221	2	135448653	135449572	+	823	MSTRG.6770	MSTRG.6770
MSTRG.5535.1	4.00369	0	8.00737	Inf	Inf	0.291004	0.51911	19	10374495	10382187	+	437	MSTRG.5535	MSTRG.5535
MSTRG.2593.4	3.83066	0	7.66132	Inf	Inf	0.302391	0.532534	11	7139606	7149759	+	694	MSTRG.2593	MSTRG.2593
MSTRG.5624.3	3.82861	0	7.65722	Inf	Inf	0.30253	0.532641	2	3555323	3564170	-	482	MSTRG.5624	MSTRG.5624
ENSAPLT00020015002	4.0184	0	8.03679	Inf	Inf	0.304479	0.535024	5	64236609	64241763	+	835	ENSAPLG00020010150	ENSAPLG00020010150
ENSAPLT00020013575	3.78559	0	7.57119	Inf	Inf	0.312512	0.5445	30	1516189	1517276	-	247	ENSAPLG00020009249	ENSAPLG00020009249
ENSAPLT00020016825	3.68735	0	7.3747	Inf	Inf	0.319394	0.552397	15	17438605	17442383	-	3344	ENSAPLG00020011289	ENSAPLG00020011289
MSTRG.6860.1	3.61149	0	7.22298	Inf	Inf	0.332399	0.566913	2	142875646	142876478	+	363	MSTRG.6860	MSTRG.6860
MSTRG.4682.18	3.50298	0	7.00597	Inf	Inf	0.340481	0.576189	17	3593548	3602668	+	8439	MSTRG.4682	MSTRG.4682
MSTRG.5624.2	3.46398	0	6.92796	Inf	Inf	0.343457	0.579153	2	3555323	3564170	-	471	MSTRG.5624	MSTRG.5624
ENSAPLT00020010102	3.53563	0	7.07126	Inf	Inf	0.346069	0.582237	5	52038951	52084492	+	667	ENSAPLG00020006917	ENSAPLG00020006917
ENSAPLT00020017996	3.48138	0	6.96275	Inf	Inf	0.350184	0.586707	2	94088163	94108925	-	293	ENSAPLG00020011990	ENSAPLG00020011990
ENSAPLT00020007645	3.44809	0	6.89618	Inf	Inf	0.352744	0.589347	2	24232876	24235925	+	2590	ENSAPLG00020005217	ENSAPLG00020005217
MSTRG.2370.1	3.35029	0	6.70058	Inf	Inf	0.360432	0.597344	10	11209649	11210322	-	229	MSTRG.2370	MSTRG.2370
MSTRG.13102.1	3.36813	0	6.73625	Inf	Inf	0.367636	0.604884	6	6763757	6764201	+	304	MSTRG.13102	MSTRG.13102
ENSAPLT00020000015	3.35126	0	6.70253	Inf	Inf	0.36898	0.606273	1	97802382	97804903	+	295	ENSAPLG00020000016	ENSAPLG00020000016
MSTRG.6092.1	3.38391	0	6.76783	Inf	Inf	0.375636	0.613345	2	54180840	54184016	-	507	MSTRG.6092	MSTRG.6092
MSTRG.14601.1	3.29637	0	6.59275	Inf	Inf	0.382659	0.620852	9	4576243	4577281	+	323	MSTRG.14601	MSTRG.14601
MSTRG.14818.2	3.2754	0	6.55081	Inf	Inf	0.384371	0.622772	9	17333988	17338307	-	758	MSTRG.14818	MSTRG.14818
MSTRG.189.1	3.15047	0	6.30095	Inf	Inf	0.394817	0.633487	1	15807563	15809849	+	289	MSTRG.189	MSTRG.189
ENSAPLT00020015879	3.10033	0	6.20065	Inf	Inf	0.399132	0.638227	22	1636440	1673813	+	1164	ENSAPLG00020010714	ENSAPLG00020010714
MSTRG.267.1	3.17242	0	6.34484	Inf	Inf	0.402902	0.642104	1	28137396	28138642	+	297	MSTRG.267	MSTRG.267
MSTRG.8469.11	3.17242	0	6.34484	Inf	Inf	0.402902	0.642104	25	6062589	6066491	+	3829	MSTRG.8469	MSTRG.8469
MSTRG.6848.1	3.09104	0	6.18207	Inf	Inf	0.409879	0.649235	2	142095423	142096711	-	314	MSTRG.6848	MSTRG.6848
ENSAPLT00020016816	2.94988	0	5.89976	Inf	Inf	0.412518	0.651775	2	137683492	137685623	+	1370	ENSAPLG00020011280	ENSAPLG00020011280
MSTRG.3884.34	2.94988	0	5.89976	Inf	Inf	0.412518	0.651775	14	12364277	12367759	+	3417	MSTRG.3884	MSTRG.3884
ENSAPLT00020002099	3.00966	0	6.01931	Inf	Inf	0.417043	0.655975	4	12337684	12355205	-	287	ENSAPLG00020001428	ENSAPLG00020001428
MSTRG.14635.1	2.94924	0	5.89849	Inf	Inf	0.422488	0.661491	9	7977653	7978573	-	220	MSTRG.14635	MSTRG.14635
ENSAPLT00020009672	2.90115	0	5.8023	Inf	Inf	0.426901	0.665638	1	148929898	148934529	+	641	ENSAPLG00020006628	ENSAPLG00020006628
MSTRG.6911.2	2.96092	0	5.92185	Inf	Inf	0.432131	0.670458	2	149363137	149364745	-	1120	MSTRG.6911	MSTRG.6911
MSTRG.5995.1	2.76551	0	5.53103	Inf	Inf	0.439739	0.677965	2	46030459	46030733	-	226	MSTRG.5995	MSTRG.5995
ENSAPLT00020011216	2.85242	0	5.70483	Inf	Inf	0.442111	0.680419	32	481716	485457	+	1059	ENSAPLG00020007658	ENSAPLG00020007658
ENSAPLT00020029248	2.73472	0	5.46944	Inf	Inf	0.442737	0.680989	6	11851713	11856333	+	4538	ENSAPLG00020018448	ENSAPLG00020018448
ENSAPLT00020026336	2.76282	0	5.52565	Inf	Inf	0.450628	0.688303	2	113081244	113088645	-	580	ENSAPLG00020016841	ENSAPLG00020016841
MSTRG.7554.1	2.74943	0	5.49886	Inf	Inf	0.463436	0.699957	21	6262455	6262730	-	244	MSTRG.7554	MSTRG.7554
ENSAPLT00020017700	2.62719	0	5.25438	Inf	Inf	0.46402	0.700365	2	46363555	46383038	+	968	ENSAPLG00020011819	ENSAPLG00020011819
MSTRG.14172.1	2.57909	0	5.15818	Inf	Inf	0.468919	0.705147	8	10920749	10926505	-	213	MSTRG.14172	MSTRG.14172
ENSAPLT00020024418	2.55241	0	5.10481	Inf	Inf	0.471672	0.707522	4	56233509	56289147	+	709	ENSAPLG00020015755	ENSAPLG00020015755
ENSAPLT00020020947	2.39678	0	4.79356	Inf	Inf	0.499505	0.732961	18	5407154	5413651	-	4088	ENSAPLG00020013760	ENSAPLG00020013760
MSTRG.14057.1	2.3783	0	4.7566	Inf	Inf	0.501518	0.734964	8	4864071	4953895	+	260	MSTRG.14057	MSTRG.14057
MSTRG.6250.1	2.37009	0	4.74018	Inf	Inf	0.502416	0.735474	2	77624303	77634979	+	339	MSTRG.6250	MSTRG.6250
MSTRG.14396.1	2.29379	0	4.58758	Inf	Inf	0.523011	0.754354	8	26259158	26259644	+	334	MSTRG.14396	MSTRG.14396
ENSAPLT00020001405	2.21241	0	4.42482	Inf	Inf	0.532205	0.762282	1	7136816	7143362	-	444	ENSAPLG00020000957	ENSAPLG00020000957
MSTRG.4922.1	2.21241	0	4.42482	Inf	Inf	0.532205	0.762282	17	13477788	13479557	+	248	MSTRG.4922	MSTRG.4922
MSTRG.11647.1	2.32644	0	4.65288	Inf	Inf	0.532704	0.76266	4	44522158	44522599	-	406	MSTRG.11647	MSTRG.11647
ENSAPLT00020025231	2.19804	0	4.39608	Inf	Inf	0.533856	0.763554	12	9828537	9831484	+	2716	ENSAPLG00020016258	ENSAPLG00020016258
ENSAPLT00020016821	2.19393	0	4.38787	Inf	Inf	0.534329	0.763984	15	17429251	17434168	-	936	ENSAPLG00020011287	ENSAPLG00020011287
ENSAPLT00020016885	2.18778	0	4.37555	Inf	Inf	0.53504	0.764324	4	48485198	48499785	+	1214	ENSAPLG00020011328	ENSAPLG00020011328
ENSAPLT00020027127	2.1908	0	4.38161	Inf	Inf	0.547797	0.775846	7	15551750	15557770	-	1913	ENSAPLG00020017306	ENSAPLG00020017306
ENSAPLT00020004238	2.13655	0	4.2731	Inf	Inf	0.554035	0.780817	25	362800	367183	-	1097	ENSAPLG00020002932	ENSAPLG00020002932
ENSAPLT00020023419	2.12218	0	4.24436	Inf	Inf	0.555707	0.782264	1	2537233	2545189	-	576	ENSAPLG00020015185	ENSAPLG00020015185
ENSAPLT00020027299	2.02394	0	4.04787	Inf	Inf	0.567367	0.792204	8	13234176	13239643	-	953	ENSAPLG00020017410	ENSAPLG00020017410
MSTRG.12748.1	2.01983	0	4.03966	Inf	Inf	0.567863	0.792534	5	44946343	44958217	-	245	MSTRG.12748	MSTRG.12748
ENSAPLT00020015523	2.01162	0	4.02324	Inf	Inf	0.568857	0.793372	16	1784564	1790271	-	527	ENSAPLG00020010504	ENSAPLG00020010504
MSTRG.931.1	2.00546	0	4.01092	Inf	Inf	0.569605	0.793842	1	80284138	80286961	+	325	MSTRG.931	MSTRG.931
MSTRG.11314.1	1.97931	0	3.95862	Inf	Inf	0.586812	0.807278	4	8125648	8136406	+	373	MSTRG.11314	MSTRG.11314
ENSAPLT00020012349	1.88766	0	3.77533	Inf	Inf	0.598033	0.815855	1	189076141	189084737	+	241	ENSAPLG00020008454	ENSAPLG00020008454
ENSAPLT00020001403	1.82315	0	3.64629	Inf	Inf	0.606154	0.821692	1	7136572	7141152	-	677	ENSAPLG00020000957	ENSAPLG00020000957
MSTRG.113.1	1.82315	0	3.64629	Inf	Inf	0.606154	0.821692	1	7992876	7999124	+	563	MSTRG.113	MSTRG.113
MSTRG.12955.1	1.90345	0	3.8069	Inf	Inf	0.611436	0.826044	5	61902392	61906483	-	330	MSTRG.12955	MSTRG.12955
ENSAPLT00020009667	1.79494	0	3.58989	Inf	Inf	0.624805	0.83599	1	148918247	148955674	+	531	ENSAPLG00020006628	ENSAPLG00020006628
MSTRG.3913.1	1.65931	0	3.31862	Inf	Inf	0.642258	0.848639	14	13720023	13720455	-	341	MSTRG.3913	MSTRG.3913
ENSAPLT00020025259	1.6511	0	3.30219	Inf	Inf	0.643342	0.849306	21	1095235	1096275	-	1041	ENSAPLG00020016267	ENSAPLG00020016267
MSTRG.11213.12	1.64288	0	3.28577	Inf	Inf	0.644429	0.849856	4	3118486	3122508	+	3040	MSTRG.11213	MSTRG.11213
MSTRG.782.1	1.64083	0	3.28166	Inf	Inf	0.644702	0.849856	1	65366425	65373863	-	311	MSTRG.782	MSTRG.782
MSTRG.12240.1	1.69196	0	3.38391	Inf	Inf	0.654468	0.857002	5	11467113	11467626	+	429	MSTRG.12240	MSTRG.12240
MSTRG.9237.7	1.69196	0	3.38391	Inf	Inf	0.654468	0.857002	29	987776	998162	-	1686	MSTRG.9237	MSTRG.9237
MSTRG.1416.2	1.69196	0	3.38391	Inf	Inf	0.654468	0.857002	1	127665432	127669191	-	3713	MSTRG.1416	MSTRG.1416
MSTRG.1196.1	1.69196	0	3.38391	Inf	Inf	0.654468	0.857002	1	98435248	98437408	-	278	MSTRG.1196	MSTRG.1196
ENSAPLT00020008155	1.66483	0	3.32966	Inf	Inf	0.657911	0.859715	9	9313254	9315014	+	1201	ENSAPLG00020005575	ENSAPLG00020005575
ENSAPLT00020026337	1.60442	0	3.20883	Inf	Inf	0.6657	0.865737	2	113081244	113085860	-	510	ENSAPLG00020016841	ENSAPLG00020016841
ENSAPLT00020002876	1.54606	0	3.09211	Inf	Inf	0.673386	0.870504	6	31926744	31927766	+	1023	ENSAPLG00020001941	ENSAPLG00020001941
MSTRG.12036.5	1.47494	0	2.94988	Inf	Inf	0.682974	0.876709	40	529182	529941	+	563	MSTRG.12036	MSTRG.12036
ENSAPLT00020027224	1.47494	0	2.94988	Inf	Inf	0.682974	0.876709	8	12568943	12573056	-	3754	ENSAPLG00020017362	ENSAPLG00020017362
MSTRG.13084.3	1.45852	0	2.91703	Inf	Inf	0.685224	0.877775	6	5186613	5195383	+	787	MSTRG.13084	MSTRG.13084
ENSAPLT00020013927	1.45852	0	2.91703	Inf	Inf	0.685224	0.877775	VSDN01000204.1	8000	10871	+	2567	ENSAPLG00020009477	ENSAPLG00020009477
MSTRG.7682.1	1.45852	0	2.91703	Inf	Inf	0.685224	0.877775	22	4789456	4797166	+	342	MSTRG.7682	MSTRG.7682
MSTRG.7727.2	1.48046	0	2.96092	Inf	Inf	0.699903	0.88751	22	9755214	9764129	-	3989	MSTRG.7727	MSTRG.7727
ENSAPLT00020020181	1.48046	0	2.96092	Inf	Inf	0.699903	0.88751	9	23001777	23006066	-	594	ENSAPLG00020013266	ENSAPLG00020013266
MSTRG.544.1	1.48046	0	2.96092	Inf	Inf	0.699903	0.88751	1	49406451	49406796	-	231	MSTRG.544	MSTRG.544
ENSAPLT00020022116	1.36374	0	2.72748	Inf	Inf	0.715496	0.897327	25	4020802	4022845	+	1232	ENSAPLG00020014404	ENSAPLG00020014404
ENSAPLT00020013579	1.31154	0	2.62308	Inf	Inf	0.722687	0.901872	30	1520540	1521460	-	366	ENSAPLG00020009251	ENSAPLG00020009251
ENSAPLT00020021460	1.29057	0	2.58115	Inf	Inf	0.725615	0.903621	1	81019706	81021686	-	426	ENSAPLG00020014033	ENSAPLG00020014033
MSTRG.6880.1	1.29057	0	2.58115	Inf	Inf	0.725615	0.903621	2	144786225	144787261	-	214	MSTRG.6880	MSTRG.6880
ENSAPLT00020006973	1.28441	0	2.56883	Inf	Inf	0.726479	0.904033	7	34004785	34011512	+	614	ENSAPLG00020004741	ENSAPLG00020004741
MSTRG.14089.1	1.2762	0	2.55241	Inf	Inf	0.727635	0.904722	8	6983752	6986303	+	287	MSTRG.14089	MSTRG.14089
MSTRG.13502.9	1.2762	0	2.55241	Inf	Inf	0.727635	0.904722	7	794826	799140	-	750	MSTRG.13502	MSTRG.13502
ENSAPLT00020022363	1.26897	0	2.53793	Inf	Inf	0.747595	0.917849	24	7199009	7201320	-	1363	ENSAPLG00020014569	ENSAPLG00020014569
MSTRG.772.5	1.26897	0	2.53793	Inf	Inf	0.747595	0.917849	1	64625988	64628482	-	2308	MSTRG.772	MSTRG.772
MSTRG.4605.4	1.26897	0	2.53793	Inf	Inf	0.747595	0.917849	16	15076971	15077876	-	773	MSTRG.4605	MSTRG.4605
ENSAPLT00020003996	1.26897	0	2.53793	Inf	Inf	0.747595	0.917849	31	2556242	2561927	+	458	ENSAPLG00020002750	ENSAPLG00020002750
MSTRG.6652.1	1.15225	0	2.3045	Inf	Inf	0.763528	0.927719	2	122853726	122886247	-	466	MSTRG.6652	MSTRG.6652
MSTRG.13484.1	1.10621	0	2.21241	Inf	Inf	0.770005	0.930758	6	39379569	39407238	+	322	MSTRG.13484	MSTRG.13484
MSTRG.4928.4	1.10621	0	2.21241	Inf	Inf	0.770005	0.930758	17	13630111	13631533	+	958	MSTRG.4928	MSTRG.4928
MSTRG.677.1	1.09389	0	2.18778	Inf	Inf	0.771757	0.931389	1	57935280	57935881	-	357	MSTRG.677	MSTRG.677
ENSAPLT00020012585	1.09389	0	2.18778	Inf	Inf	0.771757	0.931389	14	10991810	10995151	-	2767	ENSAPLG00020008619	ENSAPLG00020008619
ENSAPLT00020017983	1.09389	0	2.18778	Inf	Inf	0.771757	0.931389	2	93344828	93350538	+	1135	ENSAPLG00020011981	ENSAPLG00020011981
ENSAPLT00020009526	1.05747	0	2.11495	Inf	Inf	0.797235	0.946145	1	147622415	147626837	-	3569	ENSAPLG00020006531	ENSAPLG00020006531
MSTRG.8922.3	1.05747	0	2.11495	Inf	Inf	0.797235	0.946145	27	5307168	5308537	+	750	MSTRG.8922	MSTRG.8922
MSTRG.828.1	1.05747	0	2.11495	Inf	Inf	0.797235	0.946145	1	71375236	71379999	+	212	MSTRG.828	MSTRG.828
ENSAPLT00020019349	1.05747	0	2.11495	Inf	Inf	0.797235	0.946145	12	21889499	21890762	-	1264	ENSAPLG00020012801	ENSAPLG00020012801
MSTRG.12803.1	1.05747	0	2.11495	Inf	Inf	0.797235	0.946145	5	49373313	49373894	+	345	MSTRG.12803	MSTRG.12803
MSTRG.13830.1	1.05747	0	2.11495	Inf	Inf	0.797235	0.946145	7	25856074	25856388	-	294	MSTRG.13830	MSTRG.13830
ENSAPLT00020010627	0.999113	0	1.99823	Inf	Inf	0.805119	0.950058	1	88715271	88716347	-	185	ENSAPLG00020007251	ENSAPLG00020007251
ENSAPLT00020023420	0.969933	0	1.93987	Inf	Inf	0.809125	0.952155	1	2537233	2542743	-	276	ENSAPLG00020015185	ENSAPLG00020015185
MSTRG.4605.3	0.921838	0	1.84368	Inf	Inf	0.815826	0.955229	16	15076970	15077876	-	823	MSTRG.4605	MSTRG.4605
MSTRG.12412.1	0.921838	0	1.84368	Inf	Inf	0.815826	0.955229	5	26105249	26108113	+	310	MSTRG.12412	MSTRG.12412
ENSAPLT00020013391	0.917732	0	1.83546	Inf	Inf	0.816404	0.95529	5	57480896	57489136	-	1065	ENSAPLG00020009127	ENSAPLG00020009127
MSTRG.842.2	0.911573	0	1.82315	Inf	Inf	0.817272	0.95529	1	72981506	72983315	+	1087	MSTRG.842	MSTRG.842
MSTRG.15498.2	0.911573	0	1.82315	Inf	Inf	0.817272	0.95529	Z	11593549	11597348	+	3278	MSTRG.15498	MSTRG.15498
MSTRG.5713.1	0.911573	0	1.82315	Inf	Inf	0.817272	0.95529	2	14626929	14630214	+	562	MSTRG.5713	MSTRG.5713
ENSAPLT00020009862	0.911573	0	1.82315	Inf	Inf	0.817272	0.95529	2	28043365	28049242	-	743	ENSAPLG00020006756	ENSAPLG00020006756
MSTRG.11200.1	0.911573	0	1.82315	Inf	Inf	0.817272	0.95529	4	512210	512435	+	205	MSTRG.11200	MSTRG.11200
ENSAPLT00020024419	0.911573	0	1.82315	Inf	Inf	0.817272	0.95529	4	56235022	56289147	+	1019	ENSAPLG00020015755	ENSAPLG00020015755
MSTRG.8021.1	0.911573	0	1.82315	Inf	Inf	0.817272	0.95529	24	309158	314974	+	352	MSTRG.8021	MSTRG.8021
ENSAPLT00020006013	0.911573	0	1.82315	Inf	Inf	0.817272	0.95529	5	36396425	36400930	+	2429	ENSAPLG00020004102	ENSAPLG00020004102
ENSAPLT00020014305	0.845978	0	1.69196	Inf	Inf	0.848252	0.970716	32	2173204	2174661	+	1458	ENSAPLG00020009746	ENSAPLG00020009746
ENSAPLT00020009870	0.845978	0	1.69196	Inf	Inf	0.848252	0.970716	2	28053134	28058792	+	1258	ENSAPLG00020006764	ENSAPLG00020006764
ENSAPLT00020007190	0.845978	0	1.69196	Inf	Inf	0.848252	0.970716	1	89903878	89910877	-	846	ENSAPLG00020004873	ENSAPLG00020004873
ENSAPLT00020017496	0.845978	0	1.69196	Inf	Inf	0.848252	0.970716	14	7917107	7923619	-	3922	ENSAPLG00020011693	ENSAPLG00020011693
ENSAPLT00020022156	0.845978	0	1.69196	Inf	Inf	0.848252	0.970716	25	4491577	4492608	+	318	ENSAPLG00020014432	ENSAPLG00020014432
MSTRG.14262.1	0.845978	0	1.69196	Inf	Inf	0.848252	0.970716	8	16663320	16663716	+	299	MSTRG.14262	MSTRG.14262
MSTRG.14094.1	0.845978	0	1.69196	Inf	Inf	0.848252	0.970716	8	7574070	7574408	+	312	MSTRG.14094	MSTRG.14094
ENSAPLT00020015807	0.845978	0	1.69196	Inf	Inf	0.848252	0.970716	23	4338093	4376246	-	1168	ENSAPLG00020010669	ENSAPLG00020010669
ENSAPLT00020008088	0.762544	0	1.52509	Inf	Inf	0.859176	0.976775	5	10510418	10534589	+	382	ENSAPLG00020005526	ENSAPLG00020005526
ENSAPLT00020014082	0.762544	0	1.52509	Inf	Inf	0.859176	0.976775	11	3416538	3455012	+	1430	ENSAPLG00020009583	ENSAPLG00020009583
MSTRG.590.1	0.760491	0	1.52098	Inf	Inf	0.859449	0.976916	1	54267724	54268715	+	380	MSTRG.590	MSTRG.590
MSTRG.13169.1	0.73747	0	1.47494	Inf	Inf	0.862528	0.977385	6	12108478	12108845	-	230	MSTRG.13169	MSTRG.13169
ENSAPLT00020021006	0.73747	0	1.47494	Inf	Inf	0.862528	0.977385	2	47293279	47401542	+	513	ENSAPLG00020013791	ENSAPLG00020013791
ENSAPLT00020017547	0.73747	0	1.47494	Inf	Inf	0.862528	0.977385	14	8657479	8658994	-	1419	ENSAPLG00020011721	ENSAPLG00020011721
ENSAPLT00020010892	0.73747	0	1.47494	Inf	Inf	0.862528	0.977385	17	8090339	8096407	-	556	ENSAPLG00020007426	ENSAPLG00020007426
ENSAPLT00020003732	0.73747	0	1.47494	Inf	Inf	0.862528	0.977385	33	1405878	1408849	-	852	ENSAPLG00020002560	ENSAPLG00020002560
ENSAPLT00020016807	0.73747	0	1.47494	Inf	Inf	0.862528	0.977385	15	17325022	17332349	+	290	ENSAPLG00020011276	ENSAPLG00020011276
MSTRG.1135.1	0.73747	0	1.47494	Inf	Inf	0.862528	0.977385	1	91788862	91837793	+	260	MSTRG.1135	MSTRG.1135
MSTRG.4320.1	0.73747	0	1.47494	Inf	Inf	0.862528	0.977385	15	16985206	16991477	+	283	MSTRG.4320	MSTRG.4320
ENSAPLT00020010926	0.729259	0	1.45852	Inf	Inf	0.863632	0.977385	21	5144462	5153666	+	512	ENSAPLG00020007446	ENSAPLG00020007446
ENSAPLT00020004492	0.729259	0	1.45852	Inf	Inf	0.863632	0.977385	24	1625642	1627710	+	1120	ENSAPLG00020003093	ENSAPLG00020003093
ENSAPLT00020020980	0.729259	0	1.45852	Inf	Inf	0.863632	0.977385	9	18550785	18554223	+	1555	ENSAPLG00020013782	ENSAPLG00020013782
ENSAPLT00020000790	0.729259	0	1.45852	Inf	Inf	0.863632	0.977385	1	201011498	201014655	-	2830	ENSAPLG00020000563	ENSAPLG00020000563
ENSAPLT00020006991	0.729259	0	1.45852	Inf	Inf	0.863632	0.977385	1	30909727	30953401	+	1976	ENSAPLG00020004751	ENSAPLG00020004751
ENSAPLT00020015087	0.634484	0	1.26897	Inf	Inf	0.899612	0.992632	31	677761	678990	-	1230	ENSAPLG00020010200	ENSAPLG00020010200
MSTRG.11704.1	0.578177	0	1.15635	Inf	Inf	0.906184	0.994377	4	47784435	47784971	-	221	MSTRG.11704	MSTRG.11704
ENSAPLT00020004499	0.578177	0	1.15635	Inf	Inf	0.906184	0.994377	1	206211864	206213381	-	1518	ENSAPLG00020003099	ENSAPLG00020003099
MSTRG.181.1	0.578177	0	1.15635	Inf	Inf	0.906184	0.994377	1	15063144	15063927	+	244	MSTRG.181	MSTRG.181
MSTRG.12918.1	0.578177	0	1.15635	Inf	Inf	0.906184	0.994377	5	58710789	58711630	-	300	MSTRG.12918	MSTRG.12918
MSTRG.3119.1	0.578177	0	1.15635	Inf	Inf	0.906184	0.994377	12	13296959	13297831	+	327	MSTRG.3119	MSTRG.3119
ENSAPLT00020000981	0.578177	0	1.15635	Inf	Inf	0.906184	0.994377	4	26594422	26602710	+	603	ENSAPLG00020000682	ENSAPLG00020000682
MSTRG.15903.1	0.578177	0	1.15635	Inf	Inf	0.906184	0.994377	Z	58172328	58177437	+	343	MSTRG.15903	MSTRG.15903
MSTRG.5719.1	0.578177	0	1.15635	Inf	Inf	0.906184	0.994377	2	15415363	15416498	-	490	MSTRG.5719	MSTRG.5719
MSTRG.4384.1	0.578177	0	1.15635	Inf	Inf	0.906184	0.994377	16	1376891	1377606	-	651	MSTRG.4384	MSTRG.4384
ENSAPLT00020007547	0.576124	0	1.15225	Inf	Inf	0.906427	0.994377	7	37454353	37471009	+	2713	ENSAPLG00020005138	ENSAPLG00020005138
ENSAPLT00020006940	0.553103	0	1.10621	Inf	Inf	0.909158	0.994377	1	29851319	29856188	-	258	ENSAPLG00020004716	ENSAPLG00020004716
ENSAPLT00020025232	0.553103	0	1.10621	Inf	Inf	0.909158	0.994377	12	9828537	9829305	+	410	ENSAPLG00020016258	ENSAPLG00020016258
ENSAPLT00020008772	0.553103	0	1.10621	Inf	Inf	0.909158	0.994377	16	14989949	14991019	+	1071	ENSAPLG00020006007	ENSAPLG00020006007
MSTRG.1673.2	0.55105	0	1.1021	Inf	Inf	0.909402	0.994377	1	162002144	162002506	-	303	MSTRG.1673	MSTRG.1673
ENSAPLT00020013697	0.546944	0	1.09389	Inf	Inf	0.909893	0.994377	2	149745444	149756804	-	622	ENSAPLG00020009333	ENSAPLG00020009333
MSTRG.3479.1	0.546944	0	1.09389	Inf	Inf	0.909893	0.994377	13	11895949	11898608	+	208	MSTRG.3479	MSTRG.3479
ENSAPLT00020025760	0.546944	0	1.09389	Inf	Inf	0.909893	0.994377	12	19980730	19982912	-	895	ENSAPLG00020016550	ENSAPLG00020016550
MSTRG.4488.1	0.546944	0	1.09389	Inf	Inf	0.909893	0.994377	16	7706429	7707392	-	221	MSTRG.4488	MSTRG.4488
ENSAPLT00020012072	0.546944	0	1.09389	Inf	Inf	0.909893	0.994377	28	3080865	3093413	+	896	ENSAPLG00020008277	ENSAPLG00020008277
MSTRG.10700.9	0.422989	0	0.845978	Inf	Inf	0.949376	1	31	852461	858404	+	682	MSTRG.10700	MSTRG.10700
ENSAPLT00020019239	0.422989	0	0.845978	Inf	Inf	0.949376	1	28	3538619	3545408	-	680	ENSAPLG00020012727	ENSAPLG00020012727
ENSAPLT00020017738	0.395862	0	0.791724	Inf	Inf	0.95167	1	6	37011655	37057624	+	1184	ENSAPLG00020011844	ENSAPLG00020011844
ENSAPLT00020009674	0.395862	0	0.791724	Inf	Inf	0.95167	1	1	148934211	148934529	+	201	ENSAPLG00020006628	ENSAPLG00020006628
ENSAPLT00020014084	0.395862	0	0.791724	Inf	Inf	0.95167	1	11	3452407	3457514	+	1426	ENSAPLG00020009583	ENSAPLG00020009583
MSTRG.5719.2	0.395862	0	0.791724	Inf	Inf	0.95167	1	2	15415402	15416498	-	500	MSTRG.5719	MSTRG.5719
MSTRG.15803.1	0.393809	0	0.787618	Inf	Inf	0.951845	1	Z	43681361	43681832	+	247	MSTRG.15803	MSTRG.15803
MSTRG.6427.1	0.393809	0	0.787618	Inf	Inf	0.951845	1	2	99672545	99674434	-	278	MSTRG.6427	MSTRG.6427
ENSAPLT00020008091	0.393809	0	0.787618	Inf	Inf	0.951845	1	5	10510418	10519128	+	382	ENSAPLG00020005526	ENSAPLG00020005526
ENSAPLT00020009866	0.368735	0	0.73747	Inf	Inf	0.95399	1	2	28049360	28051846	-	981	ENSAPLG00020006760	ENSAPLG00020006760
ENSAPLT00020009874	0.368735	0	0.73747	Inf	Inf	0.95399	1	2	28053706	28058792	+	1876	ENSAPLG00020006764	ENSAPLG00020006764
MSTRG.8237.4	0.368735	0	0.73747	Inf	Inf	0.95399	1	25	678147	679380	+	1129	MSTRG.8237	MSTRG.8237
ENSAPLT00020019962	0.366682	0	0.733364	Inf	Inf	0.954166	1	14	11242192	11259719	-	439	ENSAPLG00020013135	ENSAPLG00020013135
ENSAPLT00020009410	0.366682	0	0.733364	Inf	Inf	0.954166	1	5	12087958	12160976	+	256	ENSAPLG00020006446	ENSAPLG00020006446
MSTRG.15676.1	0.366682	0	0.733364	Inf	Inf	0.954166	1	Z	29372006	29372426	-	244	MSTRG.15676	MSTRG.15676
MSTRG.2187.1	0.366682	0	0.733364	Inf	Inf	0.954166	1	10	2804716	2805326	-	384	MSTRG.2187	MSTRG.2187
ENSAPLT00020003031	0.364629	0	0.729259	Inf	Inf	0.954343	1	13	3323891	3325626	+	146	ENSAPLG00020002048	ENSAPLG00020002048
MSTRG.4605.5	0.364629	0	0.729259	Inf	Inf	0.954343	1	16	15076971	15077876	-	762	MSTRG.4605	MSTRG.4605
ENSAPLT00020015330	0.364629	0	0.729259	Inf	Inf	0.954343	1	2	80818753	80822821	-	1172	ENSAPLG00020010369	ENSAPLG00020010369
MSTRG.1224.1	0.182315	0	0.364629	Inf	Inf	0.993453	1	1	104388038	104388425	-	300	MSTRG.1224	MSTRG.1224
MSTRG.6371.7	0.182315	0	0.364629	Inf	Inf	0.993453	1	2	96270986	96271613	+	553	MSTRG.6371	MSTRG.6371
MSTRG.12365.1	0.182315	0	0.364629	Inf	Inf	0.993453	1	5	23505318	23505698	+	354	MSTRG.12365	MSTRG.12365
MSTRG.11976.1	0.182315	0	0.364629	Inf	Inf	0.993453	1	4	73651293	73652055	+	458	MSTRG.11976	MSTRG.11976
ENSAPLT00020011061	0.182315	0	0.364629	Inf	Inf	0.993453	1	26	1621011	1627350	+	5385	ENSAPLG00020007554	ENSAPLG00020007554
ENSAPLT00020000029	0.182315	0	0.364629	Inf	Inf	0.993453	1	1	50706679	50710183	+	912	ENSAPLG00020000025	ENSAPLG00020000025
ENSAPLT00020020118	0.184368	0	0.368735	Inf	Inf	0.993453	1	25	6264926	6266078	+	318	ENSAPLG00020013227	ENSAPLG00020013227
MSTRG.13175.1	0.184368	0	0.368735	Inf	Inf	0.993453	1	6	12413355	12413937	+	264	MSTRG.13175	MSTRG.13175
MSTRG.859.2	0.184368	0	0.368735	Inf	Inf	0.993453	1	1	74247006	74252114	+	213	MSTRG.859	MSTRG.859
MSTRG.3513.1	0.184368	0	0.368735	Inf	Inf	0.993453	1	13	16641686	16642763	-	258	MSTRG.3513	MSTRG.3513
MSTRG.6975.4	0.184368	0	0.368735	Inf	Inf	0.993453	1	2	157037059	157037794	-	593	MSTRG.6975	MSTRG.6975
MSTRG.15804.1	0.184368	0	0.368735	Inf	Inf	0.993453	1	Z	43697854	43698229	+	259	MSTRG.15804	MSTRG.15804
ENSAPLT00020003726	0.184368	0	0.368735	Inf	Inf	0.993453	1	33	1405287	1406467	-	217	ENSAPLG00020002560	ENSAPLG00020002560
ENSAPLT00020013144	0.184368	0	0.368735	Inf	Inf	0.993453	1	28	833578	834642	+	515	ENSAPLG00020008960	ENSAPLG00020008960
MSTRG.8009.1	0.184368	0	0.368735	Inf	Inf	0.993453	1	23	7701851	7702369	-	317	MSTRG.8009	MSTRG.8009
MSTRG.14453.2	0.184368	0	0.368735	Inf	Inf	0.993453	1	8	30094945	30095374	-	385	MSTRG.14453	MSTRG.14453
ENSAPLT00020018090	0.211495	0	0.422989	Inf	Inf	0.993455	1	2	110369165	110374603	+	4022	ENSAPLG00020012049	ENSAPLG00020012049
MSTRG.6376.2	0.211495	0	0.422989	Inf	Inf	0.993455	1	2	96503512	96504569	-	653	MSTRG.6376	MSTRG.6376
MSTRG.14815.1	0.211495	0	0.422989	Inf	Inf	0.993455	1	9	17240943	17241454	-	388	MSTRG.14815	MSTRG.14815
MSTRG.274.1	0.211495	0	0.422989	Inf	Inf	0.993455	1	1	28580811	28581691	+	391	MSTRG.274	MSTRG.274
MSTRG.11938.1	0.211495	0	0.422989	Inf	Inf	0.993455	1	4	70297609	70304458	-	233	MSTRG.11938	MSTRG.11938
ENSAPLT00020020370	0.211495	0	0.422989	Inf	Inf	0.993455	1	31	859135	860679	+	1545	ENSAPLG00020013394	ENSAPLG00020013394
ENSAPLT00020025740	0.211495	0	0.422989	Inf	Inf	0.993455	1	1	128553467	128555287	-	273	ENSAPLG00020016540	ENSAPLG00020016540
ENSAPLT00020019797	0.211495	0	0.422989	Inf	Inf	0.993455	1	23	4757381	4759741	+	1225	ENSAPLG00020013049	ENSAPLG00020013049
ENSAPLT00020025630	12.3858	0	24.7715	Inf	Inf	0.0216462	0.0856489	20	6613383	6615770	+	208	ENSAPLG00020016476	ENSAPLG00020016476
ENSAPLT00020026609	2.73472	0	5.46944	Inf	Inf	0.442737	0.680989	20	3418263	3424007	-	678	ENSAPLG00020017001	ENSAPLG00020017001
MSTRG.9178.7	11942.7	0	23885.4	Inf	Inf	0.00306715	0.0193764	20	3538432	3541287	+	1059	MSTRG.9178	MSTRG.9178
MSTRG.9182.4	1.64083	0	3.28166	Inf	Inf	0.644702	0.849856	20	3725311	3725956	+	615	MSTRG.9182	MSTRG.9182
MSTRG.9197.15	127.731	0	255.461	Inf	Inf	0.00585141	0.0323515	20	4140942	4142477	-	623	MSTRG.9197	MSTRG.9197
MSTRG.9197.6	46.8663	0	93.7327	Inf	Inf	9.78789e-06	0.000162766	20	4140942	4142477	-	395	MSTRG.9197	MSTRG.9197
MSTRG.9197.7	628.56	0	1257.12	Inf	Inf	2.90603e-05	0.000414676	20	4140942	4142477	-	851	MSTRG.9197	MSTRG.9197
MSTRG.9382.2	3.31862	0	6.63723	Inf	Inf	0.362975	0.600035	20	12023468	12028228	-	224	MSTRG.9382	MSTRG.9382
MSTRG.7920.24	39.1977	0	78.3953	Inf	Inf	0.0657385	0.185632	3	73394495	73410955	+	16390	MSTRG.7920	MSTRG.7920
MSTRG.7884.6	244.604	0	489.208	Inf	Inf	0.000524702	0.00458041	3	69128817	69136660	-	7788	MSTRG.7884	MSTRG.7884
MSTRG.7811.1	4.30023	0	8.60046	Inf	Inf	0.266404	0.48866	3	62283625	62284043	-	359	MSTRG.7811	MSTRG.7811
MSTRG.7771.1	15.6575	0	31.3149	Inf	Inf	0.00783343	0.0405386	3	59418596	59421488	+	424	MSTRG.7771	MSTRG.7771
MSTRG.7634.1	2.92525	0	5.85049	Inf	Inf	0.414775	0.653796	3	42640867	42641569	-	395	MSTRG.7634	MSTRG.7634
MSTRG.7624.6	1.05747	0	2.11495	Inf	Inf	0.797235	0.946145	3	39968738	39973451	-	2868	MSTRG.7624	MSTRG.7624
MSTRG.7498.1	0.578177	0	1.15635	Inf	Inf	0.906184	0.994377	3	24145931	24158492	+	324	MSTRG.7498	MSTRG.7498
MSTRG.7481.1	1.10621	0	2.21241	Inf	Inf	0.770005	0.930758	3	19577594	19590571	+	371	MSTRG.7481	MSTRG.7481
MSTRG.7402.1	21.9721	0	43.9443	Inf	Inf	0.00156468	0.0112789	3	7005902	7007906	+	323	MSTRG.7402	MSTRG.7402
MSTRG.7391.6	6.97932	0	13.9586	Inf	Inf	0.166659	0.35592	3	5978895	5980367	+	1318	MSTRG.7391	MSTRG.7391
MSTRG.7365.2	4.01092	0	8.02185	Inf	Inf	0.283964	0.510221	3	4014501	4026655	+	517	MSTRG.7365	MSTRG.7365
MSTRG.7364.4	87.915	0	175.83	Inf	Inf	2.03923e-05	0.000306588	3	3997926	4007463	-	990	MSTRG.7364	MSTRG.7364
MSTRG.7364.3	165.345	0	330.689	Inf	Inf	1.27582e-10	7.46339e-09	3	3997926	4004762	-	442	MSTRG.7364	MSTRG.7364
MSTRG.7364.2	743.955	0	1487.91	Inf	Inf	2.70012e-16	5.70789e-14	3	3997926	3999582	-	583	MSTRG.7364	MSTRG.7364
MSTRG.7364.1	19.2457	0	38.4914	Inf	Inf	0.0030431	0.0192528	3	3996653	4004483	-	376	MSTRG.7364	MSTRG.7364
MSTRG.7352.18	7.4749	0	14.9498	Inf	Inf	0.146497	0.325934	3	3108123	3113096	+	4898	MSTRG.7352	MSTRG.7352
MSTRG.7352.17	5.49886	0	10.9977	Inf	Inf	0.18738	0.385239	3	3108123	3113096	+	4829	MSTRG.7352	MSTRG.7352
MSTRG.7352.16	1.83546	0	3.67093	Inf	Inf	0.604589	0.820807	3	3105225	3108122	+	2617	MSTRG.7352	MSTRG.7352
MSTRG.7298.3	158.553	0	317.106	Inf	Inf	0.000151172	0.0016385	3	1331225	1341277	-	313	MSTRG.7298	MSTRG.7298
MSTRG.7287.9	80.5686	0	161.137	Inf	Inf	0.0464257	0.14577	3	1329271	1339778	+	781	MSTRG.7287	MSTRG.7287
MSTRG.7287.8	536.694	0	1073.39	Inf	Inf	0.0180965	0.0754966	3	1329271	1339778	+	770	MSTRG.7287	MSTRG.7287
MSTRG.7287.5	274.491	0	548.982	Inf	Inf	0.007587	0.0395096	3	1258465	1339778	+	781	MSTRG.7287	MSTRG.7287
MSTRG.7287.3	11.9839	0	23.9678	Inf	Inf	0.117832	0.280581	3	1258465	1339778	+	771	MSTRG.7287	MSTRG.7287
MSTRG.7287.2	685.294	0	1370.59	Inf	Inf	0.0160213	0.0693488	3	1258465	1339778	+	779	MSTRG.7287	MSTRG.7287
MSTRG.7287.14	135.824	0	271.649	Inf	Inf	0.0355817	0.121163	3	1329279	1339778	+	759	MSTRG.7287	MSTRG.7287
MSTRG.7287.13	527.983	0	1055.97	Inf	Inf	0.0181119	0.0755221	3	1329279	1339778	+	763	MSTRG.7287	MSTRG.7287
MSTRG.7287.10	227.694	0	455.388	Inf	Inf	0.0277303	0.101975	3	1329271	1339778	+	767	MSTRG.7287	MSTRG.7287
MSTRG.7260.1	13.8096	0	27.6191	Inf	Inf	0.0138274	0.0621722	3	308051	402129	-	247	MSTRG.7260	MSTRG.7260
MSTRG.10272.2	6.1987	0	12.3974	Inf	Inf	0.160028	0.34595	3	102654223	102655661	-	307	MSTRG.10272	MSTRG.10272
MSTRG.10272.1	16.5664	0	33.1328	Inf	Inf	0.0326212	0.114093	3	102654219	102655661	-	329	MSTRG.10272	MSTRG.10272
MSTRG.10210.1	7.12596	0	14.2519	Inf	Inf	0.105388	0.260024	3	97316689	97320634	-	294	MSTRG.10210	MSTRG.10210
MSTRG.10174.1	6.61025	0	13.2205	Inf	Inf	0.125718	0.293548	3	95150658	95157184	-	278	MSTRG.10174	MSTRG.10174
MSTRG.10142.2	17.8257	0	35.6513	Inf	Inf	0.00438025	0.0256563	3	91960266	91965226	+	2912	MSTRG.10142	MSTRG.10142
MSTRG.10134.6	44.2024	0	88.4047	Inf	Inf	0.0681763	0.190382	3	91483799	91486045	+	785	MSTRG.10134	MSTRG.10134
MSTRG.10058.1	0.578177	0	1.15635	Inf	Inf	0.906184	0.994377	3	86284554	86286370	+	587	MSTRG.10058	MSTRG.10058
MSTRG.10011.1	7.52905	0	15.0581	Inf	Inf	0.0905917	0.233446	3	82067062	82136214	-	289	MSTRG.10011	MSTRG.10011
MSTRG.10009.1	3.86351	0	7.72701	Inf	Inf	0.300181	0.530109	3	81974738	81975498	-	632	MSTRG.10009	MSTRG.10009
MSTRG.10008.1	1.05747	0	2.11495	Inf	Inf	0.797235	0.946145	3	81856914	81857365	-	312	MSTRG.10008	MSTRG.10008
ENSAPLT00020028048	7.75287	0	15.5057	Inf	Inf	0.0845827	0.221938	3	96259464	96264902	-	758	ENSAPLG00020017806	ENSAPLG00020017806
ENSAPLT00020021223	1.09389	0	2.18778	Inf	Inf	0.771757	0.931389	3	94713801	94724302	-	417	ENSAPLG00020013903	ENSAPLG00020013903
ENSAPLT00020019750	2.58115	0	5.16229	Inf	Inf	0.468708	0.704849	3	62146742	62148245	+	393	ENSAPLG00020013024	ENSAPLG00020013024
ENSAPLT00020019749	6.06643	0	12.1329	Inf	Inf	0.147653	0.327605	3	62141334	62156020	-	3058	ENSAPLG00020013023	ENSAPLG00020013023
ENSAPLT00020018174	0.368735	0	0.73747	Inf	Inf	0.95399	1	3	109518631	109571821	+	406	ENSAPLG00020012097	ENSAPLG00020012097
ENSAPLT00020016658	4.01092	0	8.02185	Inf	Inf	0.283964	0.510221	3	117176453	117222408	-	1226	ENSAPLG00020011181	ENSAPLG00020011181
ENSAPLT00020016433	1.79494	0	3.58989	Inf	Inf	0.624805	0.83599	3	82953766	82956356	-	1495	ENSAPLG00020011061	ENSAPLG00020011061
ENSAPLT00020014133	0.553103	0	1.10621	Inf	Inf	0.909158	0.994377	3	35365453	35379778	-	568	ENSAPLG00020009623	ENSAPLG00020009623
ENSAPLT00020003219	3.09935	0	6.1987	Inf	Inf	0.389972	0.628526	3	77956390	77958014	-	1510	ENSAPLG00020002196	ENSAPLG00020002196
ENSAPLT00020000197	6.94741	0	13.8948	Inf	Inf	0.107002	0.262706	3	74867393	74873377	-	562	ENSAPLG00020000172	ENSAPLG00020000172
MSTRG.941.2	2115.73	0.264024	4231.19	16025.8	13.9681	0.000116279	0.00132192	1	80592825	80610629	-	11889	MSTRG.941	MSTRG.941
MSTRG.6381.1	541.263	0.528048	1082	2049.05	11.0007	7.90491e-14	9.34655e-12	2	96705972	96706226	-	215	MSTRG.6381	MSTRG.6381
MSTRG.9284.1	5567.17	7.55707	11126.8	1472.37	10.5239	3.64783e-27	1.48274e-23	20	11344121	11345766	-	889	MSTRG.9284	MSTRG.9284
ENSAPLT00020010936	65.6968	0.28996	131.104	452.143	8.82064	2.78386e-06	5.5348e-05	9	3571338	3574913	-	2923	ENSAPLG00020007456	ENSAPLG00020007456
MSTRG.7364.5	681.274	3.08913	1359.46	440.078	8.78162	4.15317e-12	3.36724e-10	3	3997981	4007463	-	1035	MSTRG.7364	MSTRG.7364
MSTRG.7298.1	364.06	1.73976	726.379	417.516	8.70569	5.76585e-11	3.64005e-09	3	1331217	1341277	-	303	MSTRG.7298	MSTRG.7298
MSTRG.7533.1	441.857	2.17942	881.534	404.482	8.65993	3.3728e-11	2.2355e-09	3	28607321	28613759	+	5935	MSTRG.7533	MSTRG.7533
MSTRG.10330.1	238.862	1.3888	476.335	342.983	8.42199	8.97139e-10	4.35364e-08	3	107247349	107294366	-	974	MSTRG.10330	MSTRG.10330
ENSAPLT00020002116	39.0366	0.264024	77.8091	294.705	8.20313	0.000132087	0.0014661	4	12370294	12375098	-	2888	ENSAPLG00020001442	ENSAPLG00020001442
MSTRG.15084.2	40.6626	0.28083	81.0444	288.589	8.17287	0.000108213	0.00124391	VSDN01000502.1	5297	13294	+	401	MSTRG.15084	MSTRG.15084
MSTRG.11782.1	74.9301	0.528048	149.332	282.8	8.14364	2.2902e-06	4.67832e-05	4	57464566	57465860	-	1224	MSTRG.11782	MSTRG.11782
MSTRG.13007.1	76.6544	0.544854	152.764	280.376	8.13122	1.77764e-06	3.74505e-05	5	64645488	64646504	-	890	MSTRG.13007	MSTRG.13007
MSTRG.9197.5	82.1369	0.818009	163.456	199.822	7.64257	2.21127e-06	4.53367e-05	20	4140942	4142477	-	395	MSTRG.9197	MSTRG.9197
MSTRG.7438.1	22.4702	0.28083	44.6596	159.027	7.31313	0.00353446	0.0216632	3	13540942	13545072	+	341	MSTRG.7438	MSTRG.7438
MSTRG.7751.1	144.244	1.84817	286.639	155.094	7.277	1.90747e-07	5.37909e-06	22	10570965	10577196	+	788	MSTRG.7751	MSTRG.7751
MSTRG.2697.3	40.6878	0.528048	80.8476	153.106	7.25839	0.000210725	0.00216021	11	14824558	14895537	-	898	MSTRG.2697	MSTRG.2697
MSTRG.548.2	38.5479	0.528048	76.5678	145.002	7.17992	0.000308206	0.0029679	1	49751083	49825420	+	782	MSTRG.548	MSTRG.548
MSTRG.12220.1	38.0942	0.528048	75.6604	143.283	7.16272	0.000356886	0.00334516	5	10555722	10566716	-	884	MSTRG.12220	MSTRG.12220
MSTRG.1208.2	3454.38	48.0524	6860.71	142.776	7.1576	0.109869	0.267242	1	101266854	101420710	+	259	MSTRG.1208	MSTRG.1208
MSTRG.15824.2	18.0082	0.264024	35.7524	135.413	7.08123	0.0109945	0.0524875	Z	47360292	47372042	-	520	MSTRG.15824	MSTRG.15824
MSTRG.4620.1	16.871	0.28083	33.4612	119.151	6.89665	0.0140793	0.0630458	16	15200067	15203055	+	1205	MSTRG.4620	MSTRG.4620
MSTRG.7778.6	66.4897	1.10797	131.871	119.021	6.89507	2.40766e-05	0.000353504	22	11983030	11988278	+	791	MSTRG.7778	MSTRG.7778
MSTRG.14122.2	14.3626	0.264024	28.4612	107.798	6.75218	0.0247328	0.0943464	8	9528418	9529132	+	594	MSTRG.14122	MSTRG.14122
MSTRG.1684.1	56.9655	1.0561	112.875	106.879	6.73984	7.75524e-05	0.000946021	1	163738755	163740035	+	561	MSTRG.1684	MSTRG.1684
MSTRG.6552.4	1545.87	30.8032	3060.95	99.3711	6.63476	1.83256e-09	8.35552e-08	2	115098283	115100489	-	676	MSTRG.6552	MSTRG.6552
MSTRG.5504.1	69.6423	1.40415	137.88	98.1948	6.61758	2.65198e-05	0.000383623	19	9264121	9266069	+	876	MSTRG.5504	MSTRG.5504
MSTRG.11488.2	222.674	4.51154	440.837	97.7131	6.61048	0.123687	0.290176	4	25056166	25065732	-	282	MSTRG.11488	MSTRG.11488
MSTRG.6359.3	13.6317	0.28083	26.9826	96.0815	6.58619	0.160303	0.346305	2	94490250	94492450	+	940	MSTRG.6359	MSTRG.6359
MSTRG.7913.4	27.3149	0.579921	54.05	93.2023	6.54229	0.00261938	0.0171053	3	71923004	71944225	-	692	MSTRG.7913	MSTRG.7913
MSTRG.6388.1	75.4303	1.68498	149.176	88.5326	6.46814	2.22458e-05	0.000329334	2	97043176	97046238	-	929	MSTRG.6388	MSTRG.6388
MSTRG.12751.1	38.1135	0.869881	75.3571	86.6292	6.43678	0.000657271	0.00552854	5	45539685	45542599	-	2763	MSTRG.12751	MSTRG.12751
MSTRG.9284.5	2280.61	52.1088	4509.11	86.5326	6.43517	6.50279e-14	1.97886e-11	20	11344121	11370042	-	885	MSTRG.9284	MSTRG.9284
MSTRG.7825.1	33.6167	0.792072	66.4413	83.8828	6.3903	0.00138344	0.0102031	3	64025377	64028122	-	704	MSTRG.7825	MSTRG.7825
MSTRG.7457.1	11.6189	0.28083	22.957	81.7468	6.35309	0.0499698	0.153356	3	16342729	16343061	+	213	MSTRG.7457	MSTRG.7457
MSTRG.1208.1	3409.88	82.5568	6737.2	81.6068	6.35062	0.118032	0.280753	1	101265855	101379734	+	237	MSTRG.1208	MSTRG.1208
MSTRG.7365.1	43.6193	1.0561	86.1825	81.6047	6.35058	0.000421082	0.00383544	3	4014492	4026655	+	609	MSTRG.7365	MSTRG.7365
MSTRG.11991.1	47.8439	1.15984	94.528	81.5008	6.34874	0.000224774	0.00227497	4	75412121	75419283	+	929	MSTRG.11991	MSTRG.11991
MSTRG.7767.1	45.1463	1.12332	89.1693	79.3801	6.31071	0.000352251	0.00331284	22	11482730	11509929	-	753	MSTRG.7767	MSTRG.7767
MSTRG.137.1	44.3172	1.15984	87.4745	75.4194	6.23686	0.000373234	0.00347621	1	11813319	11822198	+	1098	MSTRG.137	MSTRG.137
MSTRG.129.1	120.473	3.18956	237.756	74.542	6.21998	3.90989e-06	7.41683e-05	1	10030539	10033812	-	1529	MSTRG.129	MSTRG.129
MSTRG.292.1	1080.56	30.433	2130.7	70.0126	6.12954	0.00409101	0.0243039	1	30308808	30387773	-	247	MSTRG.292	MSTRG.292
MSTRG.12217.1	9.34403	0.264024	18.424	69.7816	6.12478	0.0901973	0.232711	5	10540507	10548901	-	315	MSTRG.12217	MSTRG.12217
MSTRG.6760.1	177.115	5.03337	349.197	69.3764	6.11637	1.10268e-06	2.4785e-05	2	133667037	133671092	-	4032	MSTRG.6760	MSTRG.6760
MSTRG.9197.18	203.457	5.79921	401.115	69.1671	6.11201	7.00341e-07	1.68654e-05	20	4140942	4142477	-	851	MSTRG.9197	MSTRG.9197
MSTRG.14503.8	160.504	4.75243	316.256	66.5461	6.05628	2.35774e-06	4.79346e-05	8	32735307	32739330	-	1448	MSTRG.14503	MSTRG.14503
MSTRG.6928.14	47.1202	1.40415	92.8363	66.1157	6.04692	0.000393561	0.00363159	2	151600631	151607748	-	1022	MSTRG.6928	MSTRG.6928
MSTRG.7985.1	37.0449	1.15984	72.93	62.8793	5.97451	0.00117125	0.00891989	3	79737772	79777956	+	511	MSTRG.7985	MSTRG.7985
MSTRG.4953.4	90.2977	2.90427	177.691	61.1828	5.93505	0.156371	0.340489	17	14303339	14306242	+	2841	MSTRG.4953	MSTRG.4953
MSTRG.3961.4	42.1328	1.40415	82.8614	59.0118	5.88293	0.000767408	0.00626958	14	20008725	20018461	-	1940	MSTRG.3961	MSTRG.3961
MSTRG.14792.3	166.395	5.61173	327.178	58.3025	5.86549	0.00590947	0.0325724	9	16285912	16310652	-	2953	MSTRG.14792	MSTRG.14792
MSTRG.7784.1	94.6731	3.443	185.903	53.9945	5.75474	3.09773e-05	0.000437003	3	59908109	59915539	+	2124	MSTRG.7784	MSTRG.7784
ENSAPLT00020002101	77.8045	2.85395	152.755	53.524	5.74211	7.36999e-05	0.000908759	4	12340493	12355205	-	5216	ENSAPLG00020001428	ENSAPLG00020001428
MSTRG.9197.23	705.96	26.4616	1385.46	52.3573	5.71032	1.5483e-07	4.48172e-06	20	4140942	4142477	-	623	MSTRG.9197	MSTRG.9197
MSTRG.6704.1	52.8231	2.02972	103.617	51.0496	5.67383	0.000374113	0.00348265	2	127294721	127416893	+	395	MSTRG.6704	MSTRG.6704
MSTRG.11486.16	108.071	4.22439	211.918	50.1653	5.64862	0.191177	0.39067	4	25056206	25058826	+	500	MSTRG.11486	MSTRG.11486
MSTRG.109.1	65.6927	2.64024	128.745	48.7626	5.6077	0.000213801	0.00218372	1	7738806	7741356	+	547	MSTRG.109	MSTRG.109
MSTRG.11488.7	13.5469	0.544854	26.5489	48.7266	5.60664	0.198277	0.399994	4	25057291	25059003	-	221	MSTRG.11488	MSTRG.11488
MSTRG.1362.1	102.775	4.28549	201.264	46.964	5.55348	3.09131e-05	0.000436207	1	123623339	123629855	+	2268	MSTRG.1362	MSTRG.1362
MSTRG.6552.3	3032.81	128.093	5937.52	46.3533	5.5346	1.01195e-07	3.06329e-06	2	115098283	115100489	-	495	MSTRG.6552	MSTRG.6552
MSTRG.7704.1	148.103	6.30609	289.899	45.9713	5.52266	9.00731e-06	0.000151638	22	7014551	7087263	-	1768	MSTRG.7704	MSTRG.7704
MSTRG.538.1	19.8961	0.860751	38.9315	45.2296	5.4992	0.0161811	0.069797	1	48954467	48954958	+	455	MSTRG.538	MSTRG.538
MSTRG.2795.2	399.031	18.4711	779.59	42.2059	5.39937	1.1949e-06	2.64833e-05	11	18506220	18537843	-	640	MSTRG.2795	MSTRG.2795
MSTRG.13862.1	3823.07	183.499	7462.64	40.6686	5.34584	2.05926e-07	5.76056e-06	7	28638973	28642492	-	791	MSTRG.13862	MSTRG.13862
MSTRG.14065.1	16.3693	0.792072	31.9465	40.3328	5.33388	0.0368323	0.124067	8	6214064	6216572	-	903	MSTRG.14065	MSTRG.14065
MSTRG.971.1	21.2867	1.0561	41.5174	39.3121	5.2969	0.0175183	0.0738338	1	82509519	82512073	+	437	MSTRG.971	MSTRG.971
MSTRG.6322.2	5.67601	0.28996	11.0621	38.1502	5.25362	0.247632	0.465488	2	88585728	88586245	+	412	MSTRG.6322	MSTRG.6322
MSTRG.4277.1	30.9606	1.58414	60.337	38.0881	5.25127	0.00607931	0.0333079	15	13273274	13273921	-	540	MSTRG.4277	MSTRG.4277
MSTRG.5266.6	93.0781	4.77411	181.382	37.9928	5.24766	8.95384e-05	0.00106681	18	13026496	13034892	-	3228	MSTRG.5266	MSTRG.5266
MSTRG.7848.2	210.153	10.9546	409.352	37.3681	5.22374	6.24693e-06	0.000111099	22	16028176	16031918	-	1695	MSTRG.7848	MSTRG.7848
MSTRG.7659.1	35.3106	1.84817	68.773	37.2114	5.21767	0.00389374	0.023386	22	3473892	3480933	-	803	MSTRG.7659	MSTRG.7659
MSTRG.15820.1	135.05	7.18685	262.912	36.5824	5.19308	3.40833e-05	0.0004747	Z	46926536	46930190	+	1641	MSTRG.15820	MSTRG.15820
MSTRG.4203.3	5.37052	0.28996	10.4511	36.0431	5.17165	0.285019	0.511509	15	11185446	11188960	+	766	MSTRG.4203	MSTRG.4203
MSTRG.12899.1	29.2604	1.58414	56.9367	35.9416	5.16758	0.00786867	0.0406899	5	57207269	57208835	-	560	MSTRG.12899	MSTRG.12899
MSTRG.11262.1	178.191	9.71392	346.667	35.6877	5.15735	1.63996e-05	0.000254796	4	5459494	5471087	+	2293	MSTRG.11262	MSTRG.11262
MSTRG.12710.1	132.325	7.34392	257.305	35.0365	5.13079	3.86047e-05	0.000525603	5	38891127	38893271	-	796	MSTRG.12710	MSTRG.12710
MSTRG.1235.1	78.8918	4.39245	153.391	34.9216	5.12605	0.000237785	0.00238829	1	106591829	106593007	+	1111	MSTRG.1235	MSTRG.1235
MSTRG.1237.1	28.1584	1.58414	54.7327	34.5503	5.11063	0.00961303	0.0473465	1	106644157	106655456	-	831	MSTRG.1237	MSTRG.1237
MSTRG.5934.1	5.08077	0.28996	9.87158	34.0446	5.08935	0.29843	0.527918	2	39449752	39452824	-	247	MSTRG.5934	MSTRG.5934
MSTRG.12170.1	54.5013	3.16829	105.834	33.4042	5.06196	0.00116553	0.00888728	5	6890040	6891592	-	1021	MSTRG.12170	MSTRG.12170
MSTRG.7473.2	360.988	21.0623	700.914	33.2782	5.0565	4.31526e-06	8.07871e-05	3	17738770	17755865	+	8409	MSTRG.7473	MSTRG.7473
MSTRG.10022.1	19.4896	1.14158	37.8376	33.1449	5.05072	0.0265013	0.0989421	3	82829768	82848330	-	752	MSTRG.10022	MSTRG.10022
MSTRG.657.1	482.288	28.3937	936.182	32.9714	5.04314	2.86541e-06	5.65662e-05	1	57025849	57032356	-	4541	MSTRG.657	MSTRG.657
MSTRG.7559.1	144.565	8.53291	280.598	32.8842	5.03932	3.84844e-05	0.000524349	3	33698416	33700907	+	1633	MSTRG.7559	MSTRG.7559
MSTRG.1721.1	288.234	17.1495	559.319	32.6142	5.02743	6.35299e-06	0.000112701	1	174893175	174952734	+	5243	MSTRG.1721	MSTRG.1721
MSTRG.7861.1	19.3213	1.15984	37.4827	32.3171	5.01423	0.0259496	0.0975544	3	67958344	68027670	+	421	MSTRG.7861	MSTRG.7861
MSTRG.10404.2	555.685	33.9869	1077.38	31.6999	4.98641	2.70901e-06	5.41104e-05	3	110688130	110692568	+	1431	MSTRG.10404	MSTRG.10404
MSTRG.3796.1	304.027	18.9777	589.076	31.0404	4.95608	7.37519e-06	0.000127983	14	8659221	8661735	-	682	MSTRG.3796	MSTRG.3796
ENSAPLT00020016897	26.352	1.6605	51.0436	30.7399	4.94204	0.0124347	0.0575372	8	2192555	2195338	-	2164	ENSAPLG00020011339	ENSAPLG00020011339
MSTRG.13263.2	66.2294	4.19379	128.265	30.5845	4.93473	0.00602746	0.0330888	6	19270801	19281378	+	757	MSTRG.13263	MSTRG.13263
MSTRG.6453.1	12.8875	0.825684	24.9493	30.2165	4.91727	0.0751094	0.203847	2	102776857	102785344	+	2461	MSTRG.6453	MSTRG.6453
MSTRG.7380.1	67.3947	4.40594	130.383	29.5927	4.88717	0.000665454	0.00558293	3	4422371	4424243	-	470	MSTRG.7380	MSTRG.7380
MSTRG.3078.1	17.1615	1.12332	33.1996	29.5549	4.88533	0.0395457	0.13032	12	11510206	11543938	+	399	MSTRG.3078	MSTRG.3078
MSTRG.1709.1	17.0912	1.12332	33.0592	29.4299	4.87921	0.0398257	0.130939	1	168153544	168158187	+	364	MSTRG.1709	MSTRG.1709
MSTRG.14818.1	31.9236	2.11219	61.735	29.2279	4.86927	0.00794678	0.0410263	9	17333967	17338307	-	1233	MSTRG.14818	MSTRG.14818
MSTRG.15348.4	375.84	25.0823	726.597	28.9685	4.85641	6.42879e-05	0.000810563	Z	44014	50437	-	5495	MSTRG.15348	MSTRG.15348
MSTRG.5266.7	17.0503	1.15071	32.95	28.6344	4.83968	0.0385135	0.127944	18	13026496	13034892	-	728	MSTRG.5266	MSTRG.5266
MSTRG.7934.1	29.0102	1.95814	56.0623	28.6304	4.83948	0.0110083	0.0525421	23	3028066	3033381	-	717	MSTRG.7934	MSTRG.7934
MSTRG.14732.1	39.0205	2.64024	75.4007	28.5583	4.83584	0.00462354	0.0268139	9	13528132	13533050	-	785	MSTRG.14732	MSTRG.14732
MSTRG.14337.3	102.884	7.02075	198.748	28.3087	4.82317	0.21602	0.424229	8	22902202	22903756	+	401	MSTRG.14337	MSTRG.14337
ENSAPLT00020001056	373.348	25.6949	721.002	28.0601	4.81045	8.79543e-06	0.000148623	1	103955243	103957875	-	1036	ENSAPLG00020000738	ENSAPLG00020000738
MSTRG.11488.8	200.372	13.9552	386.789	27.7164	4.79267	0.00148071	0.0107809	4	25057335	25077991	-	531	MSTRG.11488	MSTRG.11488
ENSAPLT00020027606	7.54927	0.528048	14.5705	27.5931	4.78624	0.206569	0.411517	14	3061327	3063807	+	1549	ENSAPLG00020017565	ENSAPLG00020017565
MSTRG.7982.1	126.658	8.91748	244.398	27.4066	4.77645	0.000112629	0.00128646	3	79548559	79591752	+	1562	MSTRG.7982	MSTRG.7982
MSTRG.10142.1	183.862	13.1113	354.612	27.0464	4.75736	4.83117e-05	0.00063661	3	91959868	91965226	+	5288	MSTRG.10142	MSTRG.10142
MSTRG.15052.2	55.9885	4.05945	107.918	26.5843	4.7325	0.00146567	0.0106923	VSDN01000368.1	43961	46012	+	656	MSTRG.15052	MSTRG.15052
MSTRG.14109.1	42.1878	3.08913	81.2864	26.3137	4.71774	0.00375174	0.0227436	8	8280064	8281489	-	1352	MSTRG.14109	MSTRG.14109
MSTRG.6098.1	288.316	21.4838	555.147	25.8403	4.69155	2.13196e-05	0.000319068	2	54723840	54728779	+	2595	MSTRG.6098	MSTRG.6098
MSTRG.5654.1	98.6302	7.36073	189.9	25.799	4.68925	0.000270427	0.00266267	2	7796097	7803720	+	1834	MSTRG.5654	MSTRG.5654
MSTRG.4350.2	115.133	8.69184	221.574	25.4921	4.67198	0.000176101	0.00186275	15	18032101	18046811	+	2073	MSTRG.4350	MSTRG.4350
MSTRG.855.3	333.338	25.2266	641.449	25.4275	4.66832	2.79045e-05	0.000400229	1	74068480	74165050	+	6519	MSTRG.855	MSTRG.855
MSTRG.224.1	46.6477	3.53606	89.7594	25.384	4.66585	0.00326715	0.0203542	1	20597711	20627327	+	800	MSTRG.224	MSTRG.224
MSTRG.255.1	63.3063	4.85327	121.759	25.0881	4.64893	0.00132659	0.00986864	1	26486309	26487215	+	578	MSTRG.255	MSTRG.255
MSTRG.4523.1	18.2797	1.40415	35.1552	25.0367	4.64597	0.0391813	0.129525	16	11013075	11015457	-	1198	MSTRG.4523	MSTRG.4523
MSTRG.9197.12	176.997	13.633	340.361	24.966	4.64189	7.00335e-05	0.000871444	20	4140942	4142477	-	623	MSTRG.9197	MSTRG.9197
MSTRG.11623.1	1622.54	125.802	3119.29	24.7952	4.63199	4.41929e-06	8.25202e-05	4	42549074	42564014	+	11277	MSTRG.11623	MSTRG.11623
MSTRG.559.2	64.0331	4.98586	123.08	24.6859	4.62561	0.00119544	0.00906572	1	50928734	50929767	+	994	MSTRG.559	MSTRG.559
ENSAPLT00020020255	14.7054	1.15984	28.2509	24.3576	4.6063	0.0692013	0.192483	3	55349190	55420106	-	727	ENSAPLG00020013311	ENSAPLG00020013311
MSTRG.659.1	6.64181	0.528048	12.7556	24.1561	4.59431	0.260335	0.481277	1	57168531	57209188	+	202	MSTRG.659	MSTRG.659
MSTRG.7089.5	3.52433	0.28083	6.76783	24.0994	4.59092	0.482201	0.71714	2	162575235	162576021	-	699	MSTRG.7089	MSTRG.7089
MSTRG.13097.1	36.2221	2.90427	69.5399	23.9441	4.5816	0.00892879	0.0448634	6	6677331	6681603	-	1135	MSTRG.13097	MSTRG.13097
ENSAPLT00020028927	3.59859	0.28996	6.90723	23.8213	4.57418	0.465104	0.701356	15	10954125	10962227	-	1554	ENSAPLG00020018255	ENSAPLG00020018255
ENSAPLT00020001019	9.55966	0.792072	18.3273	23.1384	4.53221	0.163633	0.35138	1	136676018	136681066	+	985	ENSAPLG00020000707	ENSAPLG00020000707
MSTRG.1222.1	13.7528	1.14158	26.364	23.0943	4.52946	0.0777399	0.208964	1	104153160	104153733	-	506	MSTRG.1222	MSTRG.1222
ENSAPLT00020013155	6.63283	0.553985	12.7117	22.9459	4.52016	0.254787	0.474562	5	56536725	56558853	-	560	ENSAPLG00020008967	ENSAPLG00020008967
MSTRG.15911.2	961.661	81.4496	1841.87	22.6137	4.49912	0.0563875	0.166598	Z	59521018	59543478	-	2052	MSTRG.15911	MSTRG.15911
MSTRG.15022.1	32.679	2.7776	62.5803	22.5304	4.4938	0.0112137	0.0532425	VSDN01000271.1	44013	46174	+	1230	MSTRG.15022	MSTRG.15022
MSTRG.6669.1	173.966	14.8222	333.111	22.4738	4.49017	0.000105602	0.00121841	2	125036448	125039183	+	2524	MSTRG.6669	MSTRG.6669
MSTRG.1011.1	87.622	7.58347	167.661	22.1087	4.46654	0.000622272	0.0052842	1	83594771	83633649	+	681	MSTRG.1011	MSTRG.1011
MSTRG.12989.1	16.139	1.39793	30.88	22.0898	4.46531	0.0597328	0.173732	5	63484145	63484856	+	683	MSTRG.12989	MSTRG.12989
MSTRG.2791.11	44.1197	3.8337	84.4057	22.0168	4.46053	0.0055503	0.0310496	11	18482509	18496894	-	1085	MSTRG.2791	MSTRG.2791
MSTRG.13004.1	48.8841	4.26723	93.501	21.9114	4.45361	0.00356071	0.0217986	5	64218343	64221077	+	2005	MSTRG.13004	MSTRG.13004
MSTRG.5862.2	21.1091	1.84817	40.3701	21.8433	4.44912	0.0366025	0.123554	2	31922124	31922878	+	651	MSTRG.5862	MSTRG.5862
MSTRG.8407.1	14.7965	1.32012	28.2729	21.4169	4.42068	0.0788693	0.211287	25	4284509	4291637	+	258	MSTRG.8407	MSTRG.8407
MSTRG.6253.1	24.4302	2.21594	46.6445	21.0495	4.39572	0.0254102	0.096142	2	77701711	77704053	+	695	MSTRG.6253	MSTRG.6253
MSTRG.13072.1	90.8093	8.29627	173.322	20.8916	4.38485	0.000773999	0.00631695	6	4143814	4145667	+	883	MSTRG.13072	MSTRG.13072
MSTRG.1221.8	214.481	19.6813	409.282	20.7955	4.3782	9.44237e-05	0.00111318	1	103973111	103976511	-	3325	MSTRG.1221	MSTRG.1221
MSTRG.1331.1	73.2315	6.75633	139.707	20.6779	4.37002	0.00131198	0.00977162	1	120927570	120930848	+	730	MSTRG.1331	MSTRG.1331
MSTRG.7560.1	90.7827	8.37699	173.188	20.6743	4.36977	0.000781878	0.00636636	3	33704669	33736616	-	1472	MSTRG.7560	MSTRG.7560
MSTRG.1243.1	71.5156	6.6006	136.431	20.6694	4.36943	0.00163039	0.0116518	1	108676602	108682127	+	1350	MSTRG.1243	MSTRG.1243
MSTRG.7790.1	233.308	21.6455	444.971	20.5572	4.36157	8.8495e-05	0.0010561	3	60250058	60254014	+	3703	MSTRG.7790	MSTRG.7790
MSTRG.5796.1	209.01	19.6535	398.367	20.2695	4.34124	0.000118437	0.00134018	2	24664371	24670470	-	3777	MSTRG.5796	MSTRG.5796
MSTRG.9227.12	5574.62	529.734	10619.5	20.0469	4.3253	0.00856611	0.0434598	29	215336	313031	+	3130	MSTRG.9227	MSTRG.9227
MSTRG.2797.1	11.3451	1.08203	21.6082	19.97	4.31977	0.129246	0.299132	11	18568745	18621019	+	223	MSTRG.2797	MSTRG.2797
MSTRG.3477.1	64.6891	6.21147	123.167	19.8289	4.30953	0.00204977	0.0140412	13	11820056	11821101	+	712	MSTRG.3477	MSTRG.3477
MSTRG.12169.1	73.3896	7.06153	139.718	19.7857	4.30639	0.00168771	0.0119786	5	6885895	6888741	-	1254	MSTRG.12169	MSTRG.12169
MSTRG.126.1	317.458	30.5738	604.343	19.7667	4.305	5.97561e-05	0.000761907	1	9790394	9799471	+	6238	MSTRG.126	MSTRG.126
ENSAPLT00020022043	60.8448	5.94308	115.746	19.4758	4.28361	0.00268204	0.0174289	7	26579408	26582966	+	2814	ENSAPLG00020014362	ENSAPLG00020014362
MSTRG.6737.1	14.3745	1.40415	27.3448	19.4743	4.2835	0.0852648	0.223171	2	130274407	130295704	+	486	MSTRG.6737	MSTRG.6737
MSTRG.11486.10	875.748	85.7649	1665.73	19.4221	4.27963	0.272688	0.496644	4	25055803	25058966	+	600	MSTRG.11486	MSTRG.11486
MSTRG.2468.2	21.4281	2.11219	40.744	19.2899	4.26978	0.0421969	0.136288	10	18308488	18314632	+	823	MSTRG.2468	MSTRG.2468
MSTRG.1134.1	105.722	10.6361	200.807	18.8798	4.23877	0.000668093	0.00559918	1	91772646	91780314	-	771	MSTRG.1134	MSTRG.1134
MSTRG.291.1	2630.51	266.021	4995.01	18.7768	4.23088	0.275428	0.499922	1	30308735	30309308	+	451	MSTRG.291	MSTRG.291
ENSAPLT00020024861	117.777	12.0033	223.551	18.6241	4.2191	0.000506425	0.0044487	8	4866627	4871017	-	897	ENSAPLG00020016003	ENSAPLG00020016003
MSTRG.12214.9	10.9868	1.12332	20.8502	18.5613	4.21422	0.139685	0.315559	5	10533624	10534678	+	619	MSTRG.12214	MSTRG.12214
ENSAPLT00020024858	93.369	9.60737	177.131	18.4369	4.20453	0.000931587	0.00734633	8	4826085	4832407	-	743	ENSAPLG00020016002	ENSAPLG00020016002
MSTRG.6340.1	20.4813	2.11219	38.8505	18.3934	4.20112	0.0521167	0.157995	2	92064926	92069254	-	1496	MSTRG.6340	MSTRG.6340
MSTRG.15690.1	77.8029	8.10715	147.499	18.1937	4.18536	0.00151189	0.0109707	Z	30970864	30971430	-	543	MSTRG.15690	MSTRG.15690
MSTRG.548.3	242.092	25.2812	458.903	18.152	4.18205	0.000119587	0.001351	1	49751083	49771903	+	5161	MSTRG.548	MSTRG.548
MSTRG.7080.4	170.055	17.7999	322.31	18.1074	4.17851	0.195985	0.397093	2	162416828	162435165	-	508	MSTRG.7080	MSTRG.7080
MSTRG.3499.1	35.2218	3.71616	66.7274	17.956	4.1664	0.0129125	0.0591595	13	13576949	13584196	+	439	MSTRG.3499	MSTRG.3499
MSTRG.6620.1	17.3633	1.84817	32.8785	17.7898	4.15298	0.0730166	0.200064	2	119000590	119016457	+	895	MSTRG.6620	MSTRG.6620
MSTRG.12171.1	519.604	55.6119	983.597	17.6868	4.1446	5.57301e-05	0.000717961	5	6891951	6913030	-	9118	MSTRG.12171	MSTRG.12171
MSTRG.12168.1	174.34	18.8699	329.809	17.4781	4.12747	0.000297511	0.00288556	5	6881077	6885228	-	3487	MSTRG.12168	MSTRG.12168
MSTRG.7723.1	47.2064	5.11875	89.2941	17.4445	4.1247	0.00748601	0.0391252	22	9435780	9442466	+	751	MSTRG.7723	MSTRG.7723
ENSAPLT00020009251	100.447	11.1013	189.793	17.0965	4.09563	0.00107514	0.00829439	1	74068463	74076365	+	1063	ENSAPLG00020006337	ENSAPLG00020006337
MSTRG.4989.1	36.9437	4.11598	69.7713	16.9513	4.08333	0.0139697	0.0626906	18	425305	427014	+	526	MSTRG.4989	MSTRG.4989
MSTRG.1325.1	7.79732	0.869881	14.7248	16.9273	4.08128	0.227588	0.439479	1	118521045	118521638	+	292	MSTRG.1325	MSTRG.1325
MSTRG.1557.1	82.0801	9.20017	154.96	16.8432	4.07409	0.00174754	0.0123263	1	142759038	142764947	-	431	MSTRG.1557	MSTRG.1557
MSTRG.4183.1	10.2056	1.15984	19.2514	16.5983	4.05297	0.167781	0.357786	15	9956413	9956982	-	370	MSTRG.4183	MSTRG.4183
ENSAPLT00020027167	19.7346	2.24664	37.2225	16.5681	4.05033	0.0559236	0.165745	8	12242206	12244975	-	982	ENSAPLG00020017328	ENSAPLG00020017328
MSTRG.7651.1	92.1492	10.5871	173.711	16.4078	4.03631	0.00146771	0.010703	3	47070818	47072372	+	787	MSTRG.7651	MSTRG.7651
MSTRG.1461.1	97.3619	11.214	183.51	16.3643	4.03248	0.00140596	0.0103378	1	131713482	131715528	-	1765	MSTRG.1461	MSTRG.1461
MSTRG.7922.1	31.3434	3.61241	59.0743	16.3531	4.0315	0.0216165	0.0855765	3	73204376	73211539	-	523	MSTRG.7922	MSTRG.7922
MSTRG.1675.2	4.86225	0.56166	9.16285	16.3139	4.02803	0.392564	0.631223	1	162250296	162270479	+	519	MSTRG.1675	MSTRG.1675
MSTRG.10867.1	28.683	3.31954	54.0464	16.2813	4.02514	0.0268215	0.099794	32	1169797	1170362	+	433	MSTRG.10867	MSTRG.10867
MSTRG.11488.3	87.792	10.3907	165.193	15.8982	3.99079	0.273791	0.497874	4	25056291	25077991	-	426	MSTRG.11488	MSTRG.11488
MSTRG.4372.9	20.7037	2.45257	38.9548	15.8833	3.98943	0.0541154	0.162121	16	587004	590267	-	473	MSTRG.4372	MSTRG.4372
MSTRG.14832.1	47.3967	5.6166	89.1767	15.8773	3.9889	0.00866122	0.0438029	9	18022303	18232026	+	604	MSTRG.14832	MSTRG.14832
MSTRG.11486.13	264.164	31.3157	497.012	15.871	3.98832	0.293998	0.522762	4	25056206	25064279	+	385	MSTRG.11486	MSTRG.11486
MSTRG.2791.10	38.4223	4.56156	72.2831	15.8461	3.98606	0.237408	0.452579	11	18482509	18496894	-	1234	MSTRG.2791	MSTRG.2791
MSTRG.11505.1	12.0178	1.4498	22.5859	15.5786	3.96149	0.146017	0.325209	4	27720244	27722553	+	453	MSTRG.11505	MSTRG.11505
MSTRG.2183.2	31.3799	3.79717	58.9626	15.528	3.9568	0.0256059	0.0966254	10	2649485	2651719	-	1605	MSTRG.2183	MSTRG.2183
MSTRG.2795.5	76.0672	9.21803	142.916	15.504	3.95457	0.00268698	0.0174505	11	18506221	18537905	-	695	MSTRG.2795	MSTRG.2795
MSTRG.9054.1	15.1828	1.84817	28.5174	15.4301	3.94767	0.10647	0.26179	28	1350394	1350936	+	328	MSTRG.9054	MSTRG.9054
MSTRG.250.10	644.488	79.4385	1209.54	15.2261	3.92847	8.08225e-05	0.000980765	1	25395415	25468992	+	14596	MSTRG.250	MSTRG.250
MSTRG.3965.2	37.5663	4.63937	70.4932	15.1946	3.92548	0.0144744	0.0643296	15	857	2634	-	461	MSTRG.3965	MSTRG.3965
MSTRG.11561.1	59.6273	7.3655	111.889	15.191	3.92514	0.00507812	0.0289124	4	33501394	33508395	+	1607	MSTRG.11561	MSTRG.11561
MSTRG.11806.1	26.7231	3.30419	50.1421	15.1753	3.92365	0.0351013	0.119944	4	60193079	60200132	-	399	MSTRG.11806	MSTRG.11806
MSTRG.4047.1	19.3455	2.39302	36.298	15.1683	3.92298	0.0671169	0.188225	15	3138670	3139694	-	834	MSTRG.4047	MSTRG.4047
MSTRG.7639.4	94.5801	11.7564	177.404	15.09	3.91552	0.00182891	0.0127905	22	2111863	2115602	-	851	MSTRG.7639	MSTRG.7639
MSTRG.15058.1	21.1738	2.64024	39.7074	15.0393	3.91067	0.0587729	0.171685	VSDN01000401.1	104126	104525	+	352	MSTRG.15058	MSTRG.15058
MSTRG.7738.1	18.0103	2.24664	33.7739	15.0331	3.91007	0.0745551	0.202895	22	10228866	10232970	+	320	MSTRG.7738	MSTRG.7738
MSTRG.9197.21	120.408	15.0708	225.746	14.9791	3.90488	0.0046095	0.0267408	20	4140942	4142477	-	395	MSTRG.9197	MSTRG.9197
MSTRG.5967.1	343.594	43.2363	643.952	14.8938	3.89664	0.000178187	0.00188124	2	41166323	41177401	-	4074	MSTRG.5967	MSTRG.5967
MSTRG.6485.1	68.5267	8.63043	128.423	14.8802	3.89533	0.00409519	0.0243236	2	107812281	107813883	-	1186	MSTRG.6485	MSTRG.6485
MSTRG.11439.1	13.4734	1.73976	25.207	14.4888	3.85686	0.126755	0.295265	4	18434288	18446808	+	636	MSTRG.11439	MSTRG.11439
MSTRG.14579.2	19.1736	2.47996	35.8672	14.4628	3.85427	0.0678884	0.189739	9	2359669	2386070	+	2353	MSTRG.14579	MSTRG.14579
MSTRG.7669.1	103.745	13.5373	193.953	14.3273	3.84069	0.00179066	0.012575	22	4360858	4378543	-	424	MSTRG.7669	MSTRG.7669
MSTRG.3297.7	46.3823	6.07256	86.692	14.276	3.83552	0.0134556	0.0609472	13	2537131	2543152	+	2304	MSTRG.3297	MSTRG.3297
MSTRG.132.1	459.746	60.3085	859.184	14.2465	3.83253	0.000154484	0.00166759	1	10846683	10853205	-	6250	MSTRG.132	MSTRG.132
MSTRG.859.1	17.1561	2.27403	32.0381	14.0887	3.81646	0.0837591	0.22044	1	74246934	74252114	+	285	MSTRG.859	MSTRG.859
MSTRG.12235.1	33.4416	4.4381	62.445	14.0702	3.81457	0.02468	0.0942159	5	11394089	11397362	+	1328	MSTRG.12235	MSTRG.12235
MSTRG.1546.1	128.781	17.0947	240.467	14.0668	3.81422	0.00119945	0.00908508	1	141170096	141172279	-	2073	MSTRG.1546	MSTRG.1546
MSTRG.2063.1	12.1403	1.61776	22.6628	14.0088	3.80826	0.162928	0.350177	1	205455997	205456640	+	597	MSTRG.2063	MSTRG.2063
MSTRG.1815.1	46.3225	6.20224	86.4427	13.9373	3.80088	0.0129437	0.0592635	1	183151499	183165632	+	693	MSTRG.1815	MSTRG.1815
MSTRG.11353.2	1.96748	0.264024	3.67093	13.9038	3.7974	0.695735	0.88508	4	12445784	12446152	+	215	MSTRG.11353	MSTRG.11353
MSTRG.3531.1	136.811	18.4024	255.22	13.8688	3.79377	0.00105729	0.00818037	13	17724336	17747948	-	3815	MSTRG.3531	MSTRG.3531
MSTRG.855.7	82.5352	11.1076	153.963	13.861	3.79296	0.00282249	0.0181576	1	74131173	74149848	+	2235	MSTRG.855	MSTRG.855
MSTRG.10272.3	23.9963	3.2461	44.7464	13.7847	3.78499	0.0569672	0.167858	3	102654247	102655661	-	362	MSTRG.10272	MSTRG.10272
ENSAPLT00020008873	57.3465	7.80329	106.89	13.698	3.77589	0.00760697	0.0395832	8	7906175	7908880	+	1543	ENSAPLG00020006080	ENSAPLG00020006080
MSTRG.15222.9	180.235	24.6466	335.824	13.6255	3.76824	0.282886	0.509202	VSDN01001107.1	8239	24815	+	4685	MSTRG.15222	MSTRG.15222
MSTRG.6376.1	43.9493	6.04382	81.8549	13.5436	3.75954	0.013741	0.0618783	2	96503315	96504569	-	1188	MSTRG.6376	MSTRG.6376
MSTRG.13435.1	194.821	26.8668	362.775	13.5027	3.75518	0.000626017	0.00531357	6	33249384	33249936	+	525	MSTRG.13435	MSTRG.13435
ENSAPLT00020001664	406.775	56.4217	757.129	13.4191	3.74622	0.000246552	0.0024619	5	33823831	33827305	-	1651	ENSAPLG00020001143	ENSAPLG00020001143
MSTRG.855.1	612.175	85.2609	1139.09	13.36	3.73985	0.000203546	0.00210011	1	74068463	74171641	+	11033	MSTRG.855	MSTRG.855
MSTRG.10012.1	30.4138	4.30842	56.5191	13.1183	3.71351	0.03492	0.119523	3	82067398	82150049	+	565	MSTRG.10012	MSTRG.10012
MSTRG.9197.3	858.776	121.915	1595.64	13.0881	3.71018	0.000164914	0.00175975	20	4140942	4142477	-	851	MSTRG.9197	MSTRG.9197
MSTRG.10423.2	297.037	42.2212	551.852	13.0705	3.70824	0.000418767	0.00381934	3	113030601	113115031	+	1640	MSTRG.10423	MSTRG.10423
MSTRG.6531.1	534.758	76.1442	993.372	13.0459	3.70553	0.000216977	0.00221071	2	112363225	112367114	+	3870	MSTRG.6531	MSTRG.6531
ENSAPLT00020021036	9.81047	1.40415	18.2168	12.9735	3.6975	0.214544	0.422299	2	49288711	49304491	-	1329	ENSAPLG00020013810	ENSAPLG00020013810
MSTRG.9197.11	299.917	43.2028	556.631	12.8842	3.68753	0.000426016	0.00386964	20	4140942	4142477	-	623	MSTRG.9197	MSTRG.9197
MSTRG.15696.1	33.0696	4.7708	61.3685	12.8633	3.68519	0.0291455	0.105633	Z	31275907	31276455	-	524	MSTRG.15696	MSTRG.15696
MSTRG.2697.4	93.5457	13.5463	173.545	12.8113	3.67934	0.00299985	0.0190461	11	14824564	14925799	-	732	MSTRG.2697	MSTRG.2697
MSTRG.172.4	11.6015	1.68498	21.5181	12.7705	3.67475	0.173687	0.366457	1	14756837	14784243	-	3772	MSTRG.172	MSTRG.172
ENSAPLT00020026170	10.8628	1.58414	20.1415	12.7144	3.6684	0.196071	0.397202	2	99278059	99284308	+	1148	ENSAPLG00020016761	ENSAPLG00020016761
MSTRG.6913.1	69.3374	10.1307	128.544	12.6886	3.66547	0.00606388	0.0332495	2	149394902	149399441	-	1267	MSTRG.6913	MSTRG.6913
ENSAPLT00020016899	477.378	69.9412	884.815	12.6508	3.66116	0.000278711	0.0027315	8	2192555	2195306	-	2383	ENSAPLG00020011339	ENSAPLG00020011339
MSTRG.5857.1	44.6107	6.5504	82.6711	12.6208	3.65773	0.0158094	0.0686927	2	31348466	31350213	+	1263	MSTRG.5857	MSTRG.5857
MSTRG.5694.1	132.946	19.5378	246.355	12.6092	3.6564	0.0160918	0.0695312	2	12413136	12416665	+	3264	MSTRG.5694	MSTRG.5694
MSTRG.15825.7	97.1038	14.2802	179.927	12.5997	3.65532	0.00293079	0.0186992	Z	47497731	47505244	-	1548	MSTRG.15825	MSTRG.15825
ENSAPLT00020002875	7.40365	1.08971	13.7176	12.5883	3.65401	0.298696	0.528255	3	6126600	6131227	-	3168	ENSAPLG00020001940	ENSAPLG00020001940
MSTRG.747.2	84.7575	12.6015	156.914	12.452	3.6383	0.00423267	0.0249595	1	62575620	62591147	+	1118	MSTRG.747	MSTRG.747
MSTRG.2706.1	90.9294	13.656	168.203	12.3171	3.62259	0.00396594	0.0237175	11	14996683	14998737	-	529	MSTRG.2706	MSTRG.2706
MSTRG.3965.1	50.05	7.53897	92.5611	12.2777	3.61797	0.0126698	0.0583253	15	857	2634	-	382	MSTRG.3965	MSTRG.3965
ENSAPLT00020002704	17.3624	2.64024	32.0846	12.1522	3.60314	0.112792	0.272037	1	13518098	13519752	-	1066	ENSAPLG00020001831	ENSAPLG00020001831
MSTRG.2494.1	12.414	1.90004	22.928	12.0671	3.59301	0.176536	0.370568	10	22270511	22278796	+	590	MSTRG.2494	MSTRG.2494
MSTRG.266.1	9.09897	1.39793	16.8	12.0178	3.5871	0.259778	0.480645	1	28121464	28122399	+	714	MSTRG.266	MSTRG.266
MSTRG.7637.1	88.4107	13.6134	163.208	11.9888	3.58362	0.00429297	0.0252433	22	1986887	1994190	+	1251	MSTRG.7637	MSTRG.7637
MSTRG.14122.3	10.906	1.68498	20.127	11.945	3.57833	0.199467	0.401699	8	9528418	9529132	+	560	MSTRG.14122	MSTRG.14122
ENSAPLT00020007621	12.3416	1.91539	22.7678	11.8868	3.57128	0.170437	0.361635	7	13908387	13911269	+	2691	ENSAPLG00020005199	ENSAPLG00020005199
MSTRG.11554.1	187.918	29.6566	346.18	11.6729	3.5451	0.00131083	0.00976566	4	33063581	33067696	-	2793	MSTRG.11554	MSTRG.11554
ENSAPLT00020021345	6.95169	1.11564	12.7877	11.4622	3.51881	0.325813	0.559613	9	13755899	13802528	+	742	ENSAPLG00020013975	ENSAPLG00020013975
MSTRG.12705.1	47.497	7.72519	87.2688	11.2967	3.49782	0.0176501	0.0741968	5	38732351	38733353	+	977	MSTRG.12705	MSTRG.12705
MSTRG.10398.3	11.7397	1.96581	21.5136	10.9439	3.45205	0.197153	0.398549	3	110066123	110068000	+	1135	MSTRG.10398	MSTRG.10398
MSTRG.7637.2	162.525	27.2646	297.785	10.9221	3.44917	0.0018466	0.0128851	22	1989413	1994190	+	1568	MSTRG.7637	MSTRG.7637
MSTRG.15509.3	93.08	15.7195	170.44	10.8426	3.43864	0.00524241	0.0296843	Z	12703653	12705398	-	1128	MSTRG.15509	MSTRG.15509
MSTRG.7686.1	33.6882	5.68965	61.6868	10.8419	3.43855	0.0382361	0.127305	22	5357359	5464281	+	1865	MSTRG.7686	MSTRG.7686
MSTRG.5137.1	5.07881	0.860751	9.29687	10.8009	3.43308	0.437013	0.675478	18	6561011	6564504	-	975	MSTRG.5137	MSTRG.5137
MSTRG.8484.1	73.4811	12.4627	134.499	10.7922	3.43192	0.00858926	0.0435495	25	6712123	6715784	+	1503	MSTRG.8484	MSTRG.8484
MSTRG.860.1	4284.72	733.041	7836.41	10.6903	3.41823	0.000288212	0.00280805	1	74279112	74285407	+	5231	MSTRG.860	MSTRG.860
MSTRG.12737.1	26.1208	4.49328	47.7483	10.6266	3.40961	0.0618969	0.17805	5	44020567	44025459	-	1090	MSTRG.12737	MSTRG.12737
MSTRG.11731.3	149.851	25.8744	273.828	10.583	3.40367	0.00289957	0.0185509	4	49875795	49879474	-	3416	MSTRG.11731	MSTRG.11731
MSTRG.6709.1	6.45836	1.11564	11.8011	10.5778	3.40297	0.372954	0.610453	2	127962489	127964140	+	987	MSTRG.6709	MSTRG.6709
MSTRG.7673.49	113.623	19.6581	207.587	10.5599	3.40052	0.0267652	0.099634	22	4526039	4546184	-	2046	MSTRG.7673	MSTRG.7673
MSTRG.12796.1	80.5595	13.94	147.179	10.5581	3.40027	0.00695994	0.0370136	5	48787115	48788289	+	1059	MSTRG.12796	MSTRG.12796
MSTRG.2791.15	57.4593	9.94579	104.973	10.5545	3.39979	0.0477308	0.148614	11	18487161	18496894	-	1326	MSTRG.2791	MSTRG.2791
MSTRG.10634.2	86.5972	14.9901	158.204	10.5539	3.3997	0.00643091	0.0348375	30	1664374	1691772	-	556	MSTRG.10634	MSTRG.10634
MSTRG.15694.1	457.563	79.2165	835.909	10.5522	3.39947	0.000660932	0.00555	Z	31184524	31207188	-	5754	MSTRG.15694	MSTRG.15694
MSTRG.6981.1	68.074	11.7988	124.349	10.5391	3.39768	0.00997815	0.0487235	2	157378864	157385984	-	801	MSTRG.6981	MSTRG.6981
MSTRG.11923.1	22.9251	4.00466	41.8455	10.4492	3.38532	0.0728319	0.199705	4	68715227	68716578	+	1325	MSTRG.11923	MSTRG.11923
MSTRG.1164.1	4.81733	0.84249	8.79216	10.4359	3.38349	0.448805	0.686763	1	94860290	94871000	-	336	MSTRG.1164	MSTRG.1164
MSTRG.9372.1	274.367	47.9939	500.74	10.4334	3.38314	0.0011584	0.00884007	20	11634989	11641568	+	5292	MSTRG.9372	MSTRG.9372
MSTRG.10106.2	12.6468	2.21448	23.0791	10.4219	3.38154	0.18208	0.378023	3	88642805	88668658	-	533	MSTRG.10106	MSTRG.10106
MSTRG.7805.1	37.6162	6.6006	68.6318	10.3978	3.37821	0.0347236	0.119099	22	13742737	13768388	+	348	MSTRG.7805	MSTRG.7805
MSTRG.1448.1	696.858	122.435	1271.28	10.3833	3.37619	0.000581739	0.0049875	1	130727273	130737987	-	10375	MSTRG.1448	MSTRG.1448
MSTRG.7617.2	108.338	19.0415	197.635	10.3792	3.37562	0.00457041	0.0265417	22	933426	954126	+	2661	MSTRG.7617	MSTRG.7617
MSTRG.7700.1	7.91408	1.39648	14.4317	10.3344	3.36938	0.29989	0.529729	3	51227000	51302144	+	523	MSTRG.7700	MSTRG.7700
MSTRG.2348.1	117.799	20.9219	214.675	10.2608	3.35907	0.00383234	0.0231242	10	10339730	10340589	-	825	MSTRG.2348	MSTRG.2348
MSTRG.264.4	24.5946	4.36942	44.8198	10.2576	3.35862	0.0804144	0.214285	1	27435816	27473733	-	516	MSTRG.264	MSTRG.264
MSTRG.7806.1	29.1648	5.2393	53.0902	10.1331	3.341	0.0530371	0.15983	22	13868173	13868808	+	553	MSTRG.7806	MSTRG.7806
ENSAPLT00020009932	2.93002	0.528048	5.33199	10.0975	3.33593	0.639823	0.847047	8	17461781	17470107	-	352	ENSAPLG00020006802	ENSAPLG00020006802
MSTRG.5863.1	6.18521	1.12332	11.2471	10.0124	3.32371	0.382305	0.620476	2	31952200	31953553	-	742	MSTRG.5863	MSTRG.5863
MSTRG.813.1	17.0136	3.09204	30.9351	10.0048	3.32261	0.124846	0.292183	1	68999742	69019036	-	464	MSTRG.813	MSTRG.813
MSTRG.7287.16	211.464	38.5647	384.363	9.96669	3.31711	0.191435	0.39094	3	1329280	1339778	+	742	MSTRG.7287	MSTRG.7287
MSTRG.15122.1	23.2363	4.24275	42.2298	9.9534	3.31519	0.0799752	0.213522	VSDN01000622.1	64599	72023	+	515	MSTRG.15122	MSTRG.15122
MSTRG.10613.2	22.9144	4.19379	41.635	9.92777	3.31147	0.0825408	0.218178	30	1507248	1508451	-	634	MSTRG.10613	MSTRG.10613
MSTRG.548.1	103.799	19.0187	188.579	9.91545	3.30968	0.00489767	0.0281029	1	49751056	49754432	+	1395	MSTRG.548	MSTRG.548
ENSAPLT00020004191	3.16193	0.579921	5.74394	9.90469	3.30811	0.593912	0.812777	12	14904923	14906076	+	1154	ENSAPLG00020002900	ENSAPLG00020002900
MSTRG.10286.1	165.975	30.595	301.355	9.84981	3.3001	0.00285628	0.0183306	3	103653132	103655511	+	2246	MSTRG.10286	MSTRG.10286
MSTRG.4354.1	8.58028	1.58414	15.5764	9.83269	3.29759	0.30793	0.538798	16	89167	89740	-	531	MSTRG.4354	MSTRG.4354
MSTRG.6481.1	117.103	21.6809	212.526	9.80244	3.29314	0.0342307	0.117792	2	107181505	107216542	-	488	MSTRG.6481	MSTRG.6481
MSTRG.12241.1	49.6779	9.21512	90.1406	9.78182	3.2901	0.0218235	0.086164	5	11572020	11572955	+	597	MSTRG.12241	MSTRG.12241
MSTRG.14951.4	7.08496	1.32012	12.8498	9.73381	3.283	0.3661	0.603353	VSDN01000085.1	106273	112121	-	352	MSTRG.14951	MSTRG.14951
MSTRG.2838.1	202.766	37.9669	367.565	9.6812	3.27519	0.00225349	0.0151741	11	20369129	20371068	+	1350	MSTRG.2838	MSTRG.2838
MSTRG.15073.2	39.4694	7.39268	71.5461	9.67797	3.27471	0.0394676	0.13017	VSDN01000459.1	57484	60491	-	1782	MSTRG.15073	MSTRG.15073
MSTRG.6146.7	165.399	31.3531	299.444	9.55069	3.25561	0.00286721	0.018386	2	60691538	60695444	-	3575	MSTRG.6146	MSTRG.6146
MSTRG.5197.3	8532.22	1633.9	15430.5	9.444	3.2394	0.000464063	0.00415105	18	8922438	8927344	+	4104	MSTRG.5197	MSTRG.5197
MSTRG.4387.1	8.77976	1.68789	15.8716	9.40324	3.23316	0.29061	0.518607	16	1472714	1479552	+	601	MSTRG.4387	MSTRG.4387
MSTRG.11294.3	53.2369	10.2514	96.2223	9.38627	3.23055	0.0209272	0.0836549	4	7097086	7121829	+	1585	MSTRG.11294	MSTRG.11294
MSTRG.15939.1	45.295	8.76809	81.8218	9.33177	3.22215	0.0294403	0.106364	Z	63169334	63175630	-	373	MSTRG.15939	MSTRG.15939
ENSAPLT00020024860	47.9639	9.2977	86.6301	9.31738	3.21992	0.0267132	0.0994801	8	4866627	4871030	-	814	ENSAPLG00020016003	ENSAPLG00020016003
MSTRG.6484.1	34.3553	6.67841	62.0321	9.28845	3.21544	0.0494366	0.152185	2	107810980	107813967	+	771	MSTRG.6484	MSTRG.6484
MSTRG.7280.1	3137.08	610.74	5663.41	9.27304	3.21304	0.000585382	0.00501053	3	1202434	1212849	-	577	MSTRG.7280	MSTRG.7280
ENSAPLT00020007793	10.0834	1.96727	18.1995	9.25116	3.20963	0.261897	0.483188	3	20051115	20052652	+	1538	ENSAPLG00020005324	ENSAPLG00020005324
MSTRG.7717.1	41.3395	8.09325	74.5857	9.21579	3.20411	0.0366725	0.12373	22	9001907	9003797	+	1062	MSTRG.7717	MSTRG.7717
MSTRG.658.1	45.4876	8.9069	82.0683	9.21401	3.20383	0.0419584	0.135738	1	57085692	57127177	-	642	MSTRG.658	MSTRG.658
MSTRG.1248.1	44.0632	8.6349	79.4915	9.20584	3.20255	0.0276372	0.101721	1	109765980	109805514	-	670	MSTRG.1248	MSTRG.1248
MSTRG.2235.1	13.8715	2.75788	24.9852	9.05956	3.17944	0.184604	0.381626	10	6730976	6731847	-	621	MSTRG.2235	MSTRG.2235
MSTRG.9197.26	73.9829	14.741	133.225	9.03773	3.17596	0.0139509	0.0626416	20	4140942	4142477	-	623	MSTRG.9197	MSTRG.9197
ENSAPLT00020016894	49.5057	9.8881	89.1233	9.01319	3.17204	0.0284685	0.103821	8	2174046	2179608	-	1296	ENSAPLG00020011337	ENSAPLG00020011337
MSTRG.13890.1	38.5223	7.74851	69.2961	8.94314	3.16078	0.043535	0.1394	7	31461096	31466889	-	907	MSTRG.13890	MSTRG.13890
MSTRG.12218.1	24.258	4.91573	43.6004	8.86956	3.14886	0.0913659	0.234807	5	10540532	10557196	+	571	MSTRG.12218	MSTRG.12218
ENSAPLT00020028924	13.3224	2.70747	23.9374	8.84125	3.14425	0.201986	0.405321	15	10832992	10942222	-	514	ENSAPLG00020018255	ENSAPLG00020018255
MSTRG.13902.1	5.19398	1.0561	9.33187	8.83619	3.14342	0.467242	0.703445	7	32135213	32135567	+	234	MSTRG.13902	MSTRG.13902
ENSAPLT00020001442	37.0901	7.54393	66.6362	8.83309	3.14292	0.0484571	0.150122	5	27049849	27055034	+	1743	ENSAPLG00020000987	ENSAPLG00020000987
ENSAPLT00020006989	2.59046	0.528048	4.65288	8.81147	3.13938	0.696711	0.885555	1	30900677	30932428	+	510	ENSAPLG00020004751	ENSAPLG00020004751
ENSAPLT00020021344	2.66446	0.544854	4.78407	8.78046	3.1343	0.673908	0.870956	9	13755899	13802528	+	865	ENSAPLG00020013975	ENSAPLG00020013975
MSTRG.14075.1	48.9198	10.013	87.8267	8.77125	3.13278	0.0291482	0.105633	8	6553818	6558643	+	453	MSTRG.14075	MSTRG.14075
MSTRG.7842.1	77.549	15.9134	139.185	8.74641	3.12869	0.0132164	0.0601713	22	15642069	15663221	-	1175	MSTRG.7842	MSTRG.7842
MSTRG.10449.1	23.3675	4.79674	41.9382	8.74307	3.12814	0.0953829	0.242201	3	117170207	117170817	-	330	MSTRG.10449	MSTRG.10449
MSTRG.15222.8	644.973	132.495	1157.45	8.73581	3.12694	0.323227	0.556782	VSDN01001107.1	8239	26445	+	9796	MSTRG.15222	MSTRG.15222
MSTRG.5874.1	16.9254	3.47953	30.3713	8.72856	3.12574	0.150697	0.332162	2	33689441	33695945	-	968	MSTRG.5874	MSTRG.5874
MSTRG.14004.1	66.2963	13.6331	118.96	8.72579	3.12529	0.0166188	0.0711189	8	172756	179221	+	639	MSTRG.14004	MSTRG.14004
MSTRG.7879.1	4.09217	0.84249	7.34185	8.71447	3.12341	0.528757	0.759404	3	68981134	68982445	+	279	MSTRG.7879	MSTRG.7879
MSTRG.1001.1	85.504	17.6231	153.385	8.70362	3.12161	0.012526	0.0578495	1	83318361	83320238	+	1595	MSTRG.1001	MSTRG.1001
MSTRG.7830.1	17.2908	3.58648	30.995	8.6422	3.1114	0.151962	0.333903	22	15200693	15257899	+	387	MSTRG.7830	MSTRG.7830
MSTRG.11240.1	91.7168	19.1226	164.311	8.59248	3.10307	0.0106691	0.0513138	4	4544200	4546358	-	1430	MSTRG.11240	MSTRG.11240
MSTRG.1719.1	61.646	12.9539	110.338	8.51775	3.09047	0.0208449	0.0834336	1	173103124	173112205	+	1513	MSTRG.1719	MSTRG.1719
MSTRG.8221.2	15.173	3.18956	27.1564	8.51415	3.08986	0.308225	0.539162	25	355403	360479	+	1868	MSTRG.8221	MSTRG.8221
MSTRG.10149.1	125.058	26.299	223.816	8.51045	3.08924	0.00632727	0.034393	3	92575517	92581341	-	2155	MSTRG.10149	MSTRG.10149
MSTRG.2958.5	20.2557	4.2716	36.2397	8.48388	3.08472	0.127275	0.296043	12	6104280	6105608	-	727	MSTRG.2958	MSTRG.2958
MSTRG.7826.1	39.2287	8.31454	70.1429	8.43618	3.07659	0.0472249	0.14745	22	14701700	14707994	-	408	MSTRG.7826	MSTRG.7826
MSTRG.12245.2	25.2751	5.35985	45.1903	8.43125	3.07575	0.0886211	0.229602	5	12134825	12146339	+	1149	MSTRG.12245	MSTRG.12245
MSTRG.7076.1	64.1879	13.6281	114.748	8.4199	3.0738	0.0187668	0.0774485	2	162340038	162359113	+	444	MSTRG.7076	MSTRG.7076
MSTRG.4372.11	49.3908	10.5184	88.2632	8.39129	3.06889	0.0315779	0.111642	16	587639	590267	-	473	MSTRG.4372	MSTRG.4372
ENSAPLT00020011233	65.1518	14.1048	116.199	8.23824	3.04234	0.191893	0.391631	1	88980865	88984574	+	3517	ENSAPLG00020007683	ENSAPLG00020007683
MSTRG.3108.1	68.9361	14.9456	122.926	8.2249	3.04	0.0191823	0.0786921	12	12898540	12978420	+	724	MSTRG.3108	MSTRG.3108
MSTRG.3077.1	331.331	71.8777	590.785	8.21931	3.03902	0.0341489	0.11759	12	11508992	11537277	+	689	MSTRG.3077	MSTRG.3077
ENSAPLT00020012912	70.0654	15.202	124.929	8.21791	3.03877	0.0178683	0.0747972	15	8217698	8220454	-	1180	ENSAPLG00020008816	ENSAPLG00020008816
MSTRG.11653.1	641.866	139.394	1144.34	8.2094	3.03728	0.00165729	0.0118138	4	44778442	44787590	-	8520	MSTRG.11653	MSTRG.11653
ENSAPLT00020000522	5.29395	1.15984	9.42806	8.12875	3.02303	0.463248	0.699864	1	78730142	78752533	-	1775	ENSAPLG00020000394	ENSAPLG00020000394
MSTRG.1522.10	70.5509	15.4813	125.621	8.11436	3.02048	0.0198931	0.0806592	1	139632076	139636776	+	1551	MSTRG.1522	MSTRG.1522
ENSAPLT00020006327	12.9949	2.85395	23.1359	8.10661	3.0191	0.205842	0.410491	2	23481502	23500397	-	1157	ENSAPLG00020004298	ENSAPLG00020004298
MSTRG.4193.1	18.9604	4.1664	33.7545	8.1016	3.01821	0.144574	0.322995	15	10408699	10454237	+	685	MSTRG.4193	MSTRG.4193
MSTRG.15699.5	891.517	196.914	1586.12	8.05489	3.00986	0.00496313	0.0284143	Z	31377915	31393481	-	9907	MSTRG.15699	MSTRG.15699
ENSAPLT00020029108	1.26964	0.28083	2.25845	8.04206	3.00757	0.83509	0.965107	18	13048816	13050457	-	1642	ENSAPLG00020018361	ENSAPLG00020018361
MSTRG.6697.1	119.318	26.5643	212.072	7.98334	2.99699	0.00935665	0.0464074	2	126779780	126783497	-	516	MSTRG.6697	MSTRG.6697
MSTRG.15698.2	76.2317	16.9815	135.482	7.97821	2.99606	0.0176496	0.0741968	Z	31358443	31367758	-	1808	MSTRG.15698	MSTRG.15698
MSTRG.10022.2	3.55536	0.792072	6.31864	7.97736	2.99591	0.596354	0.814482	3	82829822	82848330	-	311	MSTRG.10022	MSTRG.10022
MSTRG.11485.1	2.35703	0.528048	4.186	7.92731	2.98683	0.711849	0.895173	4	24724583	24748409	-	478	MSTRG.11485	MSTRG.11485
MSTRG.11329.1	141.853	31.8041	251.901	7.9204	2.98557	0.00727602	0.0382859	4	11018590	11020555	-	1927	MSTRG.11329	MSTRG.11329
ENSAPLT00020020846	7.75375	1.73976	13.7677	7.91357	2.98433	0.356896	0.593813	9	12838242	12841629	-	900	ENSAPLG00020013693	ENSAPLG00020013693
MSTRG.546.1	167.711	37.7439	297.678	7.88676	2.97943	0.00644286	0.0348853	1	49435541	49534176	-	3429	MSTRG.546	MSTRG.546
MSTRG.11684.1	3.51797	0.792072	6.24386	7.88294	2.97873	0.598358	0.81614	4	46297071	46297782	-	331	MSTRG.11684	MSTRG.11684
MSTRG.13092.1	19.3923	4.37564	34.409	7.86376	2.97522	0.14724	0.326928	6	5956928	5957461	+	412	MSTRG.13092	MSTRG.13092
MSTRG.6529.37	580.067	131.675	1028.46	7.81056	2.96543	0.00222542	0.0150068	2	112398438	112408747	+	7755	MSTRG.6529	MSTRG.6529
MSTRG.2791.2	59.3716	13.7329	105.01	7.64663	2.93482	0.0278506	0.102304	11	18481902	18494054	-	1401	MSTRG.2791	MSTRG.2791
MSTRG.11266.1	69.1359	16.1453	122.126	7.5642	2.91919	0.0222041	0.0872039	4	5662430	5725058	-	538	MSTRG.11266	MSTRG.11266
MSTRG.3116.1	3.58814	0.84249	6.33379	7.51794	2.91034	0.609299	0.824353	12	13279947	13280419	+	404	MSTRG.3116	MSTRG.3116
MSTRG.15703.1	30.0306	7.05251	53.0088	7.5163	2.91002	0.0851817	0.223037	Z	31671542	31686253	+	254	MSTRG.15703	MSTRG.15703
MSTRG.12795.1	465.52	109.966	821.075	7.46662	2.90045	0.0029515	0.0188076	5	48780774	48873151	+	4587	MSTRG.12795	MSTRG.12795
MSTRG.6147.1	65.7467	15.5605	115.933	7.45044	2.89733	0.0252242	0.0956717	2	60703093	60705697	-	1245	MSTRG.6147	MSTRG.6147
MSTRG.3161.2	53.6695	12.947	94.3921	7.29063	2.86604	0.36767	0.604921	12	18103565	18108217	+	483	MSTRG.3161	MSTRG.3161
MSTRG.10612.1	41.0668	9.90792	72.2256	7.28969	2.86586	0.0540803	0.162073	30	1505582	1506201	+	549	MSTRG.10612	MSTRG.10612
MSTRG.15968.1	47.0331	11.4128	82.6533	7.24216	2.85642	0.0463904	0.145683	Z	66081945	66088071	-	386	MSTRG.15968	MSTRG.15968
MSTRG.12252.1	254.031	61.6443	446.418	7.24183	2.85635	0.00524755	0.0297104	5	12390495	12394094	-	3467	MSTRG.12252	MSTRG.12252
MSTRG.10644.9	309.9	75.2256	544.574	7.2392	2.85583	0.00450937	0.0262665	30	1839943	1848422	-	1587	MSTRG.10644	MSTRG.10644
MSTRG.15025.1	113.656	27.6516	199.66	7.22057	2.85211	0.013944	0.0626258	VSDN01000281.1	19750	27601	-	372	MSTRG.15025	MSTRG.15025
MSTRG.1374.1	20.2925	4.95411	35.6308	7.19218	2.84643	0.151585	0.333424	1	124920638	124943931	+	290	MSTRG.1374	MSTRG.1374
ENSAPLT00020010004	38.7329	9.57958	67.8861	7.08655	2.82508	0.0632997	0.180864	2	28595901	28634492	-	1080	ENSAPLG00020006853	ENSAPLG00020006853
MSTRG.11436.16	163.324	40.4585	286.189	7.07363	2.82245	0.00913588	0.0456242	4	18418941	18427248	+	2258	MSTRG.11436	MSTRG.11436
MSTRG.10516.13	83.68	20.7814	146.579	7.05334	2.81831	0.018599	0.0769155	30	369428	372081	+	882	MSTRG.10516	MSTRG.10516
MSTRG.10030.1	194.308	48.3129	340.303	7.04372	2.81634	0.00797419	0.0411335	3	83172981	83177742	-	3427	MSTRG.10030	MSTRG.10030
MSTRG.6542.2	611.103	152.738	1069.47	7.00199	2.80777	0.0654373	0.185142	2	114526758	114546317	+	12437	MSTRG.6542	MSTRG.6542
MSTRG.7987.8	20.2011	5.05494	35.3472	6.99261	2.80583	0.152089	0.334032	23	6284033	6364118	+	7330	MSTRG.7987	MSTRG.7987
ENSAPLT00020020417	4.21823	1.0561	7.38036	6.98834	2.80495	0.595944	0.814223	12	3244747	3256532	+	1987	ENSAPLG00020013418	ENSAPLG00020013418
MSTRG.13078.1	34.5655	8.66404	60.4671	6.97908	2.80304	0.0760174	0.205561	6	4373555	4374760	+	813	MSTRG.13078	MSTRG.13078
MSTRG.15892.4	151.122	38.1285	264.116	6.927	2.79223	0.0108968	0.0521551	Z	54801162	54802950	+	1730	MSTRG.15892	MSTRG.15892
MSTRG.11271.1	4.35188	1.09884	7.60491	6.92086	2.79095	0.562062	0.787714	4	5912616	5913534	+	337	MSTRG.11271	MSTRG.11271
MSTRG.11294.1	54.4467	13.7734	95.12	6.90608	2.78787	0.0439424	0.14031	4	7097083	7121829	+	1311	MSTRG.11294	MSTRG.11294
ENSAPLT00020025003	6.76837	1.73976	11.797	6.78079	2.76145	0.436758	0.67529	12	8970663	8974400	-	813	ENSAPLG00020016095	ENSAPLG00020016095
MSTRG.2288.3	190.744	49.0944	332.393	6.77048	2.75926	0.00880055	0.0443748	10	8324247	8445655	-	2686	MSTRG.2288	MSTRG.2288
MSTRG.632.3	105.936	27.2713	184.601	6.76906	2.75896	0.0177234	0.0743689	1	55200821	55202574	-	1537	MSTRG.632	MSTRG.632
MSTRG.6420.1	18.3063	4.73719	31.8753	6.72875	2.75034	0.176268	0.37018	2	98964783	99039319	+	530	MSTRG.6420	MSTRG.6420
MSTRG.13844.2	79.4352	20.7814	138.089	6.64483	2.73223	0.028873	0.104933	7	26620657	26632435	+	3335	MSTRG.13844	MSTRG.13844
MSTRG.15752.1	6.60184	1.73976	11.4639	6.58936	2.72014	0.462367	0.699062	Z	38252113	38253538	+	501	MSTRG.15752	MSTRG.15752
MSTRG.14064.1	49.127	12.9725	85.2816	6.57405	2.71678	0.05489	0.163577	8	6204808	6212987	+	823	MSTRG.14064	MSTRG.14064
MSTRG.4342.1	101.798	26.8973	176.699	6.56941	2.71576	0.0213061	0.0847409	15	17856843	17906356	-	1306	MSTRG.4342	MSTRG.4342
MSTRG.7648.1	104.276	27.6406	180.911	6.54512	2.71042	0.0195972	0.0798538	3	46710276	46716920	+	602	MSTRG.7648	MSTRG.7648
MSTRG.856.1	15.0807	4.00466	26.1567	6.53156	2.70743	0.226079	0.43744	1	74134110	74136087	-	376	MSTRG.856	MSTRG.856
MSTRG.3290.1	429.096	114.595	743.598	6.48894	2.69798	0.00591978	0.0326131	13	1796680	1806596	+	5422	MSTRG.3290	MSTRG.3290
ENSAPLT00020004447	89.8702	24.0769	155.663	6.46525	2.69271	0.0254538	0.0962676	34	5080539	5084505	-	1432	ENSAPLG00020003062	ENSAPLG00020003062
ENSAPLT00020020509	38.2961	10.2756	66.3166	6.4538	2.69015	0.080448	0.214364	12	4260294	4263261	+	1295	ENSAPLG00020013469	ENSAPLG00020013469
MSTRG.15967.1	869.418	234.109	1504.73	6.42745	2.68425	0.00485894	0.0279238	Z	66072925	66081813	-	3463	MSTRG.15967	MSTRG.15967
MSTRG.506.1	65.622	17.7036	113.54	6.41339	2.68109	0.034244	0.11783	1	46120447	46128683	+	1272	MSTRG.506	MSTRG.506
MSTRG.7607.1	33.0971	8.99238	57.2018	6.36114	2.66929	0.0901072	0.232541	22	254803	263203	-	702	MSTRG.7607	MSTRG.7607
MSTRG.2225.4	63.2486	17.1864	109.311	6.36032	2.6691	0.0409875	0.133573	10	6575632	6577835	-	922	MSTRG.2225	MSTRG.2225
ENSAPLT00020021115	49.3077	13.4286	85.1869	6.34368	2.66532	0.055057	0.16396	1	168692176	168699341	+	1182	ENSAPLG00020013859	ENSAPLG00020013859
MSTRG.7669.2	56.9682	15.5947	98.3417	6.30611	2.65675	0.0470108	0.146971	22	4360858	4378543	-	569	MSTRG.7669	MSTRG.7669
ENSAPLT00020010629	1.05861	0.28996	1.82725	6.30173	2.65575	0.874566	0.981885	1	88716368	88719609	-	342	ENSAPLG00020007251	ENSAPLG00020007251
ENSAPLT00020027797	12.2129	3.34839	21.0774	6.29479	2.65416	0.295771	0.524662	5	46021256	46024057	+	1800	ENSAPLG00020017670	ENSAPLG00020017670
ENSAPLT00020016805	22.5635	6.22381	38.9032	6.2507	2.64402	0.167159	0.356838	15	17314592	17338993	+	813	ENSAPLG00020011276	ENSAPLG00020011276
MSTRG.7676.1	75.2987	21.0476	129.55	6.1551	2.62178	0.0357013	0.121489	22	4552941	4595397	-	587	MSTRG.7676	MSTRG.7676
MSTRG.11294.2	102.907	28.7705	177.044	6.15365	2.62144	0.0228644	0.0889707	4	7097086	7099839	+	1985	MSTRG.11294	MSTRG.11294
MSTRG.13863.1	121.295	33.9789	208.611	6.13941	2.6181	0.0224088	0.0877251	7	28642612	28645405	-	2750	MSTRG.13863	MSTRG.13863
ENSAPLT00020020186	3.02998	0.851621	5.20833	6.11579	2.61254	0.670435	0.868843	3	54940379	54948775	+	229	ENSAPLG00020013268	ENSAPLG00020013268
ENSAPLT00020005370	103.413	29.066	177.761	6.11576	2.61253	0.0239718	0.0922125	4	29831160	29856297	-	2366	ENSAPLG00020003674	ENSAPLG00020003674
MSTRG.880.1	20.3662	5.72606	35.0064	6.11351	2.612	0.183427	0.379869	1	75643462	75643806	+	249	MSTRG.880	MSTRG.880
MSTRG.11486.11	853.147	240.767	1465.53	6.0869	2.60571	0.00478718	0.0275819	4	25055803	25059003	+	1003	MSTRG.11486	MSTRG.11486
MSTRG.13840.1	12.6735	3.58793	21.7591	6.06452	2.60039	0.284997	0.5115	7	26537426	26538348	+	304	MSTRG.13840	MSTRG.13840
MSTRG.7639.5	45.7285	12.9845	78.4725	6.04355	2.5954	0.0690921	0.192254	22	2111863	2115346	-	1116	MSTRG.7639	MSTRG.7639
MSTRG.3077.2	564.785	160.386	969.184	6.04282	2.59522	0.00662188	0.0356575	12	11508992	11514598	+	517	MSTRG.3077	MSTRG.3077
MSTRG.7616.2	19.1048	5.44232	32.7674	6.02084	2.58997	0.197006	0.398309	22	835534	842581	+	381	MSTRG.7616	MSTRG.7616
MSTRG.9227.19	3832.32	1092.15	6572.49	6.01794	2.58927	0.197951	0.399506	29	300973	313031	+	2347	MSTRG.9227	MSTRG.9227
MSTRG.3117.1	2.8869	0.825684	4.94811	5.99273	2.58321	0.695016	0.88461	12	13281229	13290958	+	865	MSTRG.3117	MSTRG.3117
MSTRG.2500.3	68.134	19.5061	116.762	5.98593	2.58158	0.0432013	0.138696	10	22365232	22369328	-	931	MSTRG.2500	MSTRG.2500
MSTRG.13842.1	76.2828	21.8698	130.696	5.97608	2.5792	0.037648	0.125954	7	26595061	26604531	+	2476	MSTRG.13842	MSTRG.13842
MSTRG.7287.6	3680.14	1055.64	6304.63	5.97233	2.57829	0.401961	0.641116	3	1258473	1264687	+	313	MSTRG.7287	MSTRG.7287
MSTRG.2370.2	5.05226	1.4498	8.65471	5.96958	2.57763	0.547962	0.776	10	11209652	11211934	-	226	MSTRG.2370	MSTRG.2370
MSTRG.14513.1	92.0279	26.4168	157.639	5.96737	2.5771	0.0303857	0.108724	8	33304209	33305319	+	1014	MSTRG.14513	MSTRG.14513
MSTRG.15449.1	23.9179	6.88299	40.9528	5.94986	2.57286	0.154063	0.33699	Z	9577943	9579365	-	761	MSTRG.15449	MSTRG.15449
MSTRG.13948.1	102.13	29.4872	174.773	5.92707	2.56732	0.030366	0.108713	7	34725251	34725911	+	631	MSTRG.13948	MSTRG.13948
MSTRG.2571.1	18.7782	5.43174	32.1246	5.91424	2.56419	0.217281	0.425878	11	5407651	5439313	+	538	MSTRG.2571	MSTRG.2571
ENSAPLT00020000425	9.23774	2.67385	15.8016	5.90969	2.56308	0.399736	0.638809	2	82152604	82156377	-	2678	ENSAPLG00020000323	ENSAPLG00020000323
MSTRG.13805.1	1.88095	0.544854	3.21704	5.90441	2.56179	0.801812	0.948386	7	22325761	22326722	+	938	MSTRG.13805	MSTRG.13805
MSTRG.12071.1	21.7949	6.34145	37.2484	5.8738	2.55429	0.176565	0.37058	5	2262601	2269538	+	356	MSTRG.12071	MSTRG.12071
MSTRG.203.2	57.2571	16.7252	97.789	5.84679	2.54765	0.0550998	0.164062	1	16691972	16694120	-	1288	MSTRG.203	MSTRG.203
MSTRG.8591.1	1.92166	0.56166	3.28166	5.84279	2.54666	0.778358	0.935571	26	2604306	2604683	-	299	MSTRG.8591	MSTRG.8591
MSTRG.11094.1	98.2431	28.8584	167.628	5.80862	2.5382	0.0302682	0.108491	34	5587955	5591421	+	294	MSTRG.11094	MSTRG.11094
MSTRG.7648.2	85.5023	25.1606	145.844	5.79652	2.53519	0.035476	0.120912	3	46710276	46716719	+	401	MSTRG.7648	MSTRG.7648
MSTRG.11751.1	59.0493	17.4029	100.696	5.78615	2.5326	0.0577091	0.169478	4	52295486	52303200	+	795	MSTRG.11751	MSTRG.11751
ENSAPLT00020024612	19.3114	5.71548	32.9073	5.75758	2.52546	0.359086	0.595988	1	20344599	20350503	-	789	ENSAPLG00020015869	ENSAPLG00020015869
MSTRG.4333.1	52.9103	15.6723	90.1483	5.75209	2.52409	0.0679697	0.189938	15	17591680	17596559	+	871	MSTRG.4333	MSTRG.4333
MSTRG.3081.1	464.135	137.96	790.309	5.72852	2.51816	0.00911011	0.0455285	12	11569862	11577005	-	626	MSTRG.3081	MSTRG.3081
MSTRG.7616.3	20.1866	6.007	34.3662	5.72102	2.51627	0.194221	0.394736	22	835535	842581	+	380	MSTRG.7616	MSTRG.7616
MSTRG.5831.1	73.5524	22.154	124.951	5.64011	2.49572	0.0463631	0.145648	2	28940633	28941596	-	629	MSTRG.5831	MSTRG.5831
ENSAPLT00020013390	43.6382	13.2397	74.0366	5.59202	2.48337	0.0913625	0.234807	5	57480896	57489136	-	1160	ENSAPLG00020009127	ENSAPLG00020009127
MSTRG.15052.3	63.7775	19.4666	108.088	5.5525	2.47314	0.0595653	0.173407	VSDN01000368.1	43961	46012	+	735	MSTRG.15052	MSTRG.15052
MSTRG.14888.2	95.3359	29.1983	161.473	5.53024	2.46734	0.0402167	0.131806	9	23513972	23537026	-	1191	MSTRG.14888	MSTRG.14888
MSTRG.7673.48	33.4665	10.2862	56.6469	5.5071	2.46129	0.133706	0.305971	22	4525989	4546184	-	1899	MSTRG.7673	MSTRG.7673
MSTRG.11603.1	1021.12	315.173	1727.06	5.47971	2.4541	0.00834744	0.0426294	4	37231598	37234036	+	675	MSTRG.11603	MSTRG.11603
MSTRG.5818.1	421.193	130.218	712.168	5.46903	2.45129	0.0109305	0.0522315	2	26993374	26998476	+	4979	MSTRG.5818	MSTRG.5818
MSTRG.8833.1	11.4277	3.53606	19.3193	5.46351	2.44983	0.344308	0.580291	27	934046	948973	-	282	MSTRG.8833	MSTRG.8833
MSTRG.15474.1	12.2555	3.81398	20.697	5.4266	2.44005	0.31906	0.552013	Z	10230465	10234357	-	226	MSTRG.15474	MSTRG.15474
MSTRG.12214.8	46.5911	14.5432	78.639	5.40726	2.4349	0.0869621	0.226281	5	10531890	10544054	+	411	MSTRG.12214	MSTRG.12214
MSTRG.11875.1	49.4546	15.5163	83.3929	5.37453	2.42614	0.0829378	0.21897	4	66949727	66952720	-	852	MSTRG.11875	MSTRG.11875
MSTRG.13091.8	488.406	153.253	823.56	5.37385	2.42596	0.0115151	0.0543158	6	6157648	6196192	-	7788	MSTRG.13091	MSTRG.13091
MSTRG.6849.1	39.77	12.4947	67.0452	5.36588	2.42382	0.115677	0.276937	2	142202313	142203603	+	1259	MSTRG.6849	MSTRG.6849
MSTRG.682.7	25.0404	7.87819	42.2026	5.35688	2.42139	0.170406	0.361595	1	58308590	58309929	+	937	MSTRG.682	MSTRG.682
ENSAPLT00020011956	1.84012	0.579921	3.10033	5.34612	2.41849	0.804232	0.949836	28	1318193	1319599	+	628	ENSAPLG00020008189	ENSAPLG00020008189
MSTRG.10522.4	223.057	70.5671	375.548	5.32185	2.41193	0.0185328	0.0766985	30	505274	511389	-	1904	MSTRG.10522	MSTRG.10522
MSTRG.6079.1	38.3561	12.1362	64.576	5.32095	2.41168	0.116963	0.279139	2	53659400	53660036	+	426	MSTRG.6079	MSTRG.6079
MSTRG.11486.19	596.38	188.795	1003.97	5.31777	2.41082	0.0843106	0.221427	4	25058134	25058826	+	637	MSTRG.11486	MSTRG.11486
MSTRG.772.3	356.064	113.142	598.986	5.2941	2.40439	0.0144411	0.0642176	1	64609900	64613802	-	3657	MSTRG.772	MSTRG.772
ENSAPLT00020010890	4.14251	1.32012	6.96491	5.27596	2.39943	0.62352	0.83502	17	8087060	8091925	-	647	ENSAPLG00020007426	ENSAPLG00020007426
MSTRG.10588.1	66.4175	21.2092	111.626	5.26309	2.39591	0.0611975	0.176748	30	1240418	1241243	+	744	MSTRG.10588	MSTRG.10588
MSTRG.12021.1	16.3414	5.21929	27.4635	5.26193	2.39559	0.257513	0.478028	40	275	3179	+	384	MSTRG.12021	MSTRG.12021
ENSAPLT00020011453	0.877885	0.28083	1.47494	5.25207	2.39289	0.911608	0.99513	26	2164202	2177736	+	686	ENSAPLG00020007839	ENSAPLG00020007839
MSTRG.7616.1	27.1025	8.68085	45.5242	5.24421	2.39073	0.15932	0.344973	22	835534	842581	+	381	MSTRG.7616	MSTRG.7616
MSTRG.7439.4	3.47486	1.11564	5.83407	5.22932	2.38662	0.659163	0.860746	21	1848277	1849034	+	626	MSTRG.7439	MSTRG.7439
ENSAPLT00020011207	7.97641	2.56399	13.3888	5.22187	2.38457	0.435914	0.674374	32	481716	485457	+	1280	ENSAPLG00020007658	ENSAPLG00020007658
MSTRG.15276.4	73.7234	23.7502	123.697	5.20825	2.3808	0.0553563	0.164591	VSDN01001370.1	86294	92101	-	873	MSTRG.15276	MSTRG.15276
MSTRG.6764.6	31.1086	10.1138	52.1034	5.15169	2.36504	0.145611	0.324578	2	135135330	135141319	+	2869	MSTRG.6764	MSTRG.6764
MSTRG.15699.3	641.349	209.5	1073.2	5.12266	2.35689	0.0123482	0.0572528	Z	31375668	31393481	-	12154	MSTRG.15699	MSTRG.15699
ENSAPLT00020013158	2.51405	0.825684	4.20242	5.08963	2.34756	0.751142	0.920662	5	56571986	56577355	-	410	ENSAPLG00020008967	ENSAPLG00020008967
MSTRG.15967.2	198.866	65.4352	332.297	5.07827	2.34434	0.321692	0.555019	Z	66072926	66081813	-	3466	MSTRG.15967	MSTRG.15967
MSTRG.6077.2	49.63	16.3589	82.901	5.06763	2.34131	0.0896032	0.231594	2	53633096	53652763	+	4093	MSTRG.6077	MSTRG.6077
ENSAPLT00020000513	43.0342	14.2273	71.8411	5.04952	2.33615	0.107955	0.264406	4	7121975	7126616	+	1228	ENSAPLG00020000386	ENSAPLG00020000386
MSTRG.15098.1	25.5452	8.45364	42.6368	5.0436	2.33445	0.185967	0.383422	VSDN01000554.1	319360	325172	+	315	MSTRG.15098	MSTRG.15098
ENSAPLT00020021138	97.3975	32.2908	162.504	5.03252	2.33128	0.0452006	0.143082	6	26073514	26078945	-	1925	ENSAPLG00020013870	ENSAPLG00020013870
MSTRG.13456.1	90.6076	30.0742	151.141	5.0256	2.3293	0.0465994	0.146169	6	37215394	37216765	+	1284	MSTRG.13456	MSTRG.13456
ENSAPLT00020022778	9.09803	3.02191	15.1741	5.02138	2.32808	0.416649	0.655587	3	32200889	32202408	+	1250	ENSAPLG00020014815	ENSAPLG00020014815
MSTRG.3781.1	44.3295	14.7277	73.9312	5.01988	2.32765	0.106126	0.26122	14	7663623	7664541	+	880	MSTRG.3781	MSTRG.3781
MSTRG.15640.1	68.1752	22.6878	113.663	5.00985	2.32477	0.0662832	0.186677	Z	26320565	26322209	+	1290	MSTRG.15640	MSTRG.15640
MSTRG.4350.1	155.291	51.6924	258.891	5.00829	2.32432	0.0271007	0.100474	15	18032101	18046811	+	2059	MSTRG.4350	MSTRG.4350
MSTRG.8614.1	20.2065	6.72894	33.684	5.00585	2.32361	0.224804	0.43571	26	3533807	3538098	+	439	MSTRG.8614	MSTRG.8614
ENSAPLT00020009938	3.31813	1.10651	5.52975	4.99745	2.32119	0.699624	0.887489	8	17470128	17501605	-	432	ENSAPLG00020006809	ENSAPLG00020006809
MSTRG.2697.7	51.8861	17.3976	86.3746	4.96473	2.31172	0.0833711	0.219759	11	14825718	14925799	-	615	MSTRG.2697	MSTRG.2697
MSTRG.5694.3	78.7011	26.398	131.004	4.96265	2.31111	0.410644	0.649894	2	12413162	12418466	+	3359	MSTRG.5694	MSTRG.5694
MSTRG.14925.1	43.7078	14.6648	72.7508	4.96091	2.3106	0.106775	0.262346	VSDN01000049.1	519	7447	-	635	MSTRG.14925	MSTRG.14925
ENSAPLT00020028928	26.2093	8.80752	43.6111	4.95158	2.30789	0.179747	0.374934	15	10954125	10958780	-	1594	ENSAPLG00020018255	ENSAPLG00020018255
ENSAPLT00020009208	44.3031	14.9672	73.639	4.92001	2.29866	0.108405	0.264996	20	7333679	7348893	+	5584	ENSAPLG00020006309	ENSAPLG00020006309
MSTRG.3077.3	184.841	62.6836	306.998	4.89758	2.29207	0.223018	0.433393	12	11509027	11537277	+	654	MSTRG.3077	MSTRG.3077
MSTRG.10762.1	3.10919	1.0561	5.16229	4.88809	2.28927	0.708586	0.893283	31	2017791	2018670	+	828	MSTRG.10762	MSTRG.10762
ENSAPLT00020014660	24.5924	8.36495	40.8199	4.87987	2.28684	0.193628	0.393963	Z	30834459	31156618	-	601	ENSAPLG00020009962	ENSAPLG00020009962
MSTRG.3493.2	54.5704	18.566	90.5748	4.87852	2.28644	0.0854485	0.223484	13	12326882	12412020	+	726	MSTRG.3493	MSTRG.3493
ENSAPLT00020001506	3.09893	1.0561	5.14176	4.86865	2.28352	0.709035	0.893466	5	27148957	27153020	-	2576	ENSAPLG00020001036	ENSAPLG00020001036
ENSAPLT00020019105	27.2231	9.27873	45.1674	4.86784	2.28328	0.179237	0.374293	1	79812929	79820338	-	2510	ENSAPLG00020012641	ENSAPLG00020012641
MSTRG.7822.1	80.4664	27.4375	133.495	4.86544	2.28257	0.0617684	0.177799	22	14657592	14663870	+	423	MSTRG.7822	MSTRG.7822
MSTRG.1273.10	3.24916	1.10797	5.39035	4.86507	2.28246	0.72098	0.901173	1	111722807	111727521	+	4156	MSTRG.1273	MSTRG.1273
MSTRG.658.2	41.3054	14.0862	68.5246	4.86464	2.28233	0.133431	0.305537	1	57085693	57127177	-	733	MSTRG.658	MSTRG.658
MSTRG.10015.2	72.6283	24.8991	120.358	4.83381	2.27316	0.328498	0.562806	3	82239502	82246404	-	1755	MSTRG.10015	MSTRG.10015
MSTRG.4060.1	234.047	80.7158	387.379	4.7993	2.26282	0.0252158	0.0956626	15	3541258	3546514	-	3476	MSTRG.4060	MSTRG.4060
MSTRG.2842.1	4.20012	1.4498	6.95044	4.79406	2.26125	0.636415	0.844291	11	20604805	20606596	-	427	MSTRG.2842	MSTRG.2842
MSTRG.1677.1	1.6195	0.56166	2.67734	4.76682	2.25303	0.839363	0.967256	1	162254464	162254988	+	486	MSTRG.1677	MSTRG.1677
MSTRG.1115.6	185.627	64.4105	306.843	4.76386	2.25213	0.0312696	0.110888	1	90144594	90159284	+	3798	MSTRG.1115	MSTRG.1115
MSTRG.4896.1	4.97861	1.73976	8.21745	4.72332	2.2398	0.58602	0.80666	17	12709399	12710508	+	268	MSTRG.4896	MSTRG.4896
ENSAPLT00020013148	3.23089	1.13391	5.32788	4.6987	2.23226	0.721712	0.901623	5	56527593	56554770	-	342	ENSAPLG00020008967	ENSAPLG00020008967
MSTRG.13487.3	39.1845	13.8577	64.5113	4.65527	2.21886	0.135363	0.308668	7	52	1384	-	1007	MSTRG.13487	MSTRG.13487
MSTRG.7919.2	19.4309	6.89824	31.9635	4.63358	2.21213	0.257665	0.478225	3	73175068	73186081	-	3233	MSTRG.7919	MSTRG.7919
MSTRG.5757.1	63.8936	22.8236	104.964	4.5989	2.20129	0.0910441	0.234337	2	21880750	21883426	+	1153	MSTRG.5757	MSTRG.5757
MSTRG.6474.3	606.152	217.344	994.96	4.57781	2.19466	0.0188753	0.077793	2	106797391	106797993	+	563	MSTRG.6474	MSTRG.6474
MSTRG.15244.1	81.9937	29.4032	134.584	4.5772	2.19446	0.0686417	0.191318	VSDN01001271.1	504	4930	+	833	MSTRG.15244	MSTRG.15244
MSTRG.15372.2	56.0738	20.2263	91.9212	4.54463	2.18416	0.0970685	0.245355	Z	1196031	1202702	+	1158	MSTRG.15372	MSTRG.15372
MSTRG.3111.1	93.0106	33.6578	152.363	4.52684	2.1785	0.0596027	0.173498	12	13184367	13193644	+	1505	MSTRG.3111	MSTRG.3111
MSTRG.7012.1	17.6246	6.37943	28.8697	4.52544	2.17806	0.297078	0.526228	2	160751847	160754599	-	481	MSTRG.7012	MSTRG.7012
MSTRG.5714.1	58.7701	21.3253	96.2149	4.51178	2.1737	0.102206	0.254481	2	14847069	14848100	+	308	MSTRG.5714	MSTRG.5714
MSTRG.13800.1	177.125	64.4899	289.759	4.4931	2.16771	0.038347	0.127537	7	21981653	21985176	-	2645	MSTRG.13800	MSTRG.13800
MSTRG.2051.1	22.8311	8.31755	37.3446	4.48985	2.16667	0.225965	0.437354	1	204731035	204742878	-	279	MSTRG.2051	MSTRG.2051
MSTRG.5664.1	66.944	24.3915	109.497	4.48913	2.16644	0.0909884	0.234266	2	9033592	9037231	-	589	MSTRG.5664	MSTRG.5664
MSTRG.14714.1	275.108	100.252	449.964	4.48832	2.16618	0.0290182	0.105316	9	12583780	12585832	+	1992	MSTRG.14714	MSTRG.14714
MSTRG.11875.2	103.3	37.6772	168.922	4.4834	2.16459	0.0572926	0.168567	4	66949757	66953400	-	1066	MSTRG.11875	MSTRG.11875
MSTRG.12070.1	5.51476	2.01146	9.01807	4.48334	2.16457	0.602485	0.819286	5	2262550	2269389	-	258	MSTRG.12070	MSTRG.12070
MSTRG.7756.1	34.7384	12.6946	56.7821	4.47292	2.16122	0.162133	0.349052	3	57283105	57283566	-	442	MSTRG.7756	MSTRG.7756
MSTRG.5782.1	43.04	15.7544	70.3255	4.46386	2.15829	0.135708	0.30914	2	23868571	23871522	-	617	MSTRG.5782	MSTRG.5782
MSTRG.6065.1	3.16107	1.15984	5.16229	4.45086	2.15408	0.706328	0.891908	2	52595198	52595672	+	431	MSTRG.6065	MSTRG.6065
MSTRG.15659.4	6.92516	2.54573	11.3046	4.4406	2.15076	0.521456	0.752967	Z	28451617	28452155	-	412	MSTRG.15659	MSTRG.15659
ENSAPLT00020020838	3.05946	1.12478	4.99415	4.44013	2.1506	0.7287	0.905549	5	24533588	24535110	+	1277	ENSAPLG00020013686	ENSAPLG00020013686
MSTRG.10112.1	28.4747	10.4848	46.4645	4.4316	2.14783	0.21031	0.416767	3	89134741	89136203	+	558	MSTRG.10112	MSTRG.10112
ENSAPLT00020020600	31.9177	11.7593	52.0761	4.4285	2.14682	0.185635	0.382961	15	3643008	3668913	+	1331	ENSAPLG00020013535	ENSAPLG00020013535
MSTRG.1521.1	3.02777	1.11564	4.93989	4.42784	2.1466	0.730017	0.90642	1	139370586	139371737	-	1008	MSTRG.1521	MSTRG.1521
MSTRG.11265.1	27.9426	10.3199	45.5653	4.4153	2.14251	0.206708	0.411764	4	5605195	5607431	-	754	MSTRG.11265	MSTRG.11265
MSTRG.5796.2	59.1688	21.8733	96.4643	4.41014	2.14082	0.111067	0.269167	2	24666885	24670470	-	3074	MSTRG.5796	MSTRG.5796
MSTRG.14883.1	159.165	58.8907	259.438	4.40542	2.13928	0.0446463	0.14189	9	23197433	23251253	+	2122	MSTRG.14883	MSTRG.14883
MSTRG.6045.1	0.710189	0.264024	1.15635	4.37973	2.13084	0.947721	1	2	51307920	51308564	+	371	MSTRG.6045	MSTRG.6045
MSTRG.1678.5	64.2699	23.9078	104.632	4.37647	2.12977	0.09941	0.249356	1	162368683	162406961	-	2362	MSTRG.1678	MSTRG.1678
MSTRG.14124.1	7.89545	2.93788	12.853	4.37494	2.12926	0.517338	0.749307	8	9545646	9552326	-	360	MSTRG.14124	MSTRG.14124
MSTRG.1676.4	605.36	228.249	982.471	4.30437	2.1058	0.0237122	0.0914535	1	162310500	162318779	-	7571	MSTRG.1676	MSTRG.1676
MSTRG.6530.1	714.01	269.756	1158.26	4.29375	2.10224	0.0231838	0.0899589	2	111926331	111934579	+	8229	MSTRG.6530	MSTRG.6530
MSTRG.1215.1	194.418	74.2167	314.619	4.2392	2.08379	0.0434981	0.139338	1	102993812	102996416	-	2534	MSTRG.1215	MSTRG.1215
MSTRG.8398.1	28.1579	10.7537	45.562	4.23686	2.083	0.204945	0.409319	25	3891097	3906084	-	465	MSTRG.8398	MSTRG.8398
MSTRG.4652.1	251.935	96.227	407.643	4.23626	2.08279	0.0376087	0.125884	16	15931480	15934233	-	2641	MSTRG.4652	MSTRG.4652
MSTRG.13738.2	117.136	44.8841	189.387	4.21946	2.07706	0.0722307	0.198545	7	18025099	18026307	-	938	MSTRG.13738	MSTRG.13738
MSTRG.630.1	49.2073	18.9046	79.51	4.20586	2.0724	0.13387	0.30619	1	55188638	55193528	-	568	MSTRG.630	MSTRG.630
ENSAPLT00020019143	11.6855	4.50969	18.8613	4.1824	2.06433	0.410828	0.650032	3	21820936	21825995	+	1097	ENSAPLG00020012667	ENSAPLG00020012667
MSTRG.11047.3	83.9655	32.4248	135.506	4.17909	2.06319	0.0818531	0.216876	33	1890513	1892014	-	1366	MSTRG.11047	MSTRG.11047
ENSAPLT00020022275	6.67498	2.58225	10.7677	4.16989	2.06001	0.551029	0.778291	22	11985032	11987458	-	2427	ENSAPLG00020014515	ENSAPLG00020014515
MSTRG.11345.1	17.8204	6.89689	28.7439	4.16766	2.05924	0.320156	0.5532	4	12356113	12360224	+	295	MSTRG.11345	MSTRG.11345
ENSAPLT00020010602	9.38489	3.6369	15.1329	4.16094	2.05691	0.473596	0.709313	1	88611432	88616231	+	3400	ENSAPLG00020007236	ENSAPLG00020007236
MSTRG.14503.2	62.4106	24.1989	100.622	4.15813	2.05593	0.117682	0.280296	8	32709421	32710754	-	1301	MSTRG.14503	MSTRG.14503
MSTRG.11488.1	402.226	156.004	648.448	4.15661	2.05541	0.0639591	0.182278	4	25055796	25078150	-	785	MSTRG.11488	MSTRG.11488
ENSAPLT00020007385	2.71885	1.0561	4.38161	4.14887	2.05272	0.781582	0.937285	5	54129498	54130739	+	802	ENSAPLG00020005021	ENSAPLG00020005021
MSTRG.7988.8	57.8487	22.4929	93.2045	4.14373	2.05093	0.121554	0.286642	23	6655805	6656863	-	919	MSTRG.7988	MSTRG.7988
MSTRG.14126.1	2.03687	0.792072	3.28166	4.14314	2.05072	0.814848	0.954869	8	9583286	9583763	-	291	MSTRG.14126	MSTRG.14126
ENSAPLT00020024382	9.20513	3.58648	14.8238	4.13325	2.04727	0.476335	0.711792	2	122549906	122735719	+	587	ENSAPLG00020015736	ENSAPLG00020015736
ENSAPLT00020017522	0.718592	0.28083	1.15635	4.11763	2.04181	0.947404	1	2	45134770	45137463	+	603	ENSAPLG00020011706	ENSAPLG00020011706
ENSAPLT00020004502	0.718592	0.28083	1.15635	4.11763	2.04181	0.947404	1	34	5111544	5114347	+	192	ENSAPLG00020003094	ENSAPLG00020003094
MSTRG.812.1	0.718592	0.28083	1.15635	4.11763	2.04181	0.947404	1	1	68996958	68998525	-	433	MSTRG.812	MSTRG.812
ENSAPLT00020007930	0.718592	0.28083	1.15635	4.11763	2.04181	0.947404	1	3	57285940	57292998	-	353	ENSAPLG00020005432	ENSAPLG00020005432
MSTRG.13435.2	34.9266	13.7032	56.15	4.09757	2.03477	0.188657	0.387174	6	33249384	33249936	+	525	MSTRG.13435	MSTRG.13435
MSTRG.6887.1	2.95001	1.15984	4.74018	4.08692	2.03101	0.73328	0.90859	2	145232006	145235482	+	582	MSTRG.6887	MSTRG.6887
MSTRG.6650.1	677.966	266.999	1088.93	4.07841	2.02801	0.0302864	0.108508	2	122685900	122690640	+	4541	MSTRG.6650	MSTRG.6650
MSTRG.7846.4	227.906	89.8912	365.921	4.07071	2.02528	0.0438119	0.140061	22	15769087	15871150	+	1841	MSTRG.7846	MSTRG.7846
MSTRG.149.1	1341.94	529.936	2153.95	4.06454	2.02309	0.0261816	0.0981291	1	13001506	13016405	+	14860	MSTRG.149	MSTRG.149
MSTRG.7916.2	29.8176	11.7805	47.8547	4.06221	2.02226	0.229246	0.441941	23	2312654	2313743	-	995	MSTRG.7916	MSTRG.7916
MSTRG.11094.2	38.5497	15.2556	61.8437	4.05383	2.01929	0.178035	0.372615	34	5587955	5596418	+	466	MSTRG.11094	MSTRG.11094
MSTRG.4457.4	173.566	69.1287	278.004	4.02154	2.00775	0.055641	0.165197	16	6242402	6246124	+	1261	MSTRG.4457	MSTRG.4457
MSTRG.14877.1	363.732	145.43	582.035	4.00217	2.00078	0.0369285	0.124308	9	22881689	22951218	-	886	MSTRG.14877	MSTRG.14877
MSTRG.12985.1	0.723157	0.28996	1.15635	3.98797	1.99565	0.947232	1	5	63334585	63334830	+	223	MSTRG.12985	MSTRG.12985
MSTRG.6375.1	0.723157	0.28996	1.15635	3.98797	1.99565	0.947232	1	2	96495036	96496147	-	577	MSTRG.6375	MSTRG.6375
MSTRG.7673.35	52.029	20.951	83.107	3.96674	1.98795	0.301693	0.531745	22	4488775	4546184	-	3293	MSTRG.7673	MSTRG.7673
MSTRG.3285.1	129.259	52.1003	206.417	3.96191	1.9862	0.0706007	0.195247	13	1753015	1754503	+	1357	MSTRG.3285	MSTRG.3285
MSTRG.14055.1	5.02578	2.02972	8.02185	3.95219	1.98265	0.616087	0.829445	8	4762955	4766811	+	576	MSTRG.14055	MSTRG.14055
ENSAPLT00020000761	8.42525	3.41561	13.4349	3.93337	1.97577	0.498134	0.731556	1	136416257	136446017	+	280	ENSAPLG00020000541	ENSAPLG00020000541
MSTRG.15222.15	233.474	94.8952	372.052	3.92066	1.9711	0.0559545	0.16581	VSDN01001107.1	8242	28988	+	2704	MSTRG.15222	MSTRG.15222
MSTRG.14667.1	4.07623	1.66195	6.4905	3.90534	1.96545	0.691047	0.881802	9	9611984	9617846	-	336	MSTRG.14667	MSTRG.14667
MSTRG.14273.1	5.57601	2.27403	8.87799	3.90407	1.96498	0.616256	0.829543	8	17401193	17402994	+	264	MSTRG.14273	MSTRG.14273
MSTRG.10126.6	54.9559	22.42	87.4918	3.90241	1.96436	0.130754	0.301572	3	91021229	91032882	+	1674	MSTRG.10126	MSTRG.10126
MSTRG.13993.1	5.81352	2.37622	9.25083	3.89309	1.96092	0.623625	0.835054	7	37648446	37648833	-	283	MSTRG.13993	MSTRG.13993
MSTRG.1010.11	115.535	47.259	183.81	3.88943	1.95956	0.0881969	0.228743	1	83608283	83611935	+	1497	MSTRG.1010	MSTRG.1010
MSTRG.14056.1	1.41713	0.579921	2.25435	3.88734	1.95878	0.873718	0.981293	8	4774212	4781639	+	601	MSTRG.14056	MSTRG.14056
MSTRG.2062.1	259.781	106.487	413.075	3.8791	1.95572	0.048546	0.15028	1	205453193	205456723	-	3321	MSTRG.2062	MSTRG.2062
MSTRG.11654.1	179.335	73.6325	285.037	3.87107	1.95273	0.0567739	0.167447	4	44791355	44792859	-	1482	MSTRG.11654	MSTRG.11654
MSTRG.11942.1	2.67365	1.09884	4.24847	3.86632	1.95096	0.783266	0.9385	4	70790889	70792077	-	704	MSTRG.11942	MSTRG.11942
ENSAPLT00020017038	2.07075	0.851621	3.28988	3.86308	1.94975	0.813306	0.953961	4	77363816	77366146	+	2331	ENSAPLG00020011420	ENSAPLG00020011420
MSTRG.7557.8	332.608	136.794	528.422	3.86289	1.94968	0.0485128	0.150228	21	6633445	6636434	-	2798	MSTRG.7557	MSTRG.7557
ENSAPLT00020014707	2.77294	1.14158	4.40429	3.85806	1.94788	0.759416	0.926307	4	46020430	46022722	-	428	ENSAPLG00020009991	ENSAPLG00020009991
MSTRG.15698.1	2151.95	886.232	3417.66	3.8564	1.94725	0.0300005	0.107746	Z	31339075	31361635	-	21260	MSTRG.15698	MSTRG.15698
MSTRG.3200.1	45.7192	18.8421	72.5963	3.85288	1.94594	0.166546	0.355721	12	20131046	20242414	+	620	MSTRG.3200	MSTRG.3200
MSTRG.14503.1	332.786	137.478	528.093	3.84129	1.94159	0.0461699	0.145294	8	32707992	32739330	-	2114	MSTRG.14503	MSTRG.14503
ENSAPLT00020008096	40.4406	16.739	64.1421	3.83189	1.93805	0.172494	0.364587	5	10515461	10534589	+	1229	ENSAPLG00020005526	ENSAPLG00020005526
ENSAPLT00020016568	280.522	116.292	444.752	3.82444	1.93525	0.0481785	0.149549	8	1356098	1361434	-	3576	ENSAPLG00020011135	ENSAPLG00020011135
ENSAPLT00020010585	4.78657	1.98553	7.58761	3.82146	1.93412	0.652578	0.855798	1	88577862	88582639	-	1075	ENSAPLG00020007228	ENSAPLG00020007228
MSTRG.1975.3	48.6641	20.248	77.0802	3.8068	1.92858	0.168526	0.358782	1	196804580	196811059	+	623	MSTRG.1975	MSTRG.1975
MSTRG.1676.1	141.608	58.9986	224.217	3.80038	1.92614	0.0729329	0.199874	1	162253128	162318779	-	1887	MSTRG.1676	MSTRG.1676
ENSAPLT00020013132	10.8391	4.53893	17.1393	3.77607	1.91689	0.464758	0.701006	15	8373352	8376268	+	436	ENSAPLG00020008956	ENSAPLG00020008956
MSTRG.14228.1	123.121	51.6	194.642	3.77213	1.91538	0.0807105	0.214858	8	13540632	13547858	-	1738	MSTRG.14228	MSTRG.14228
MSTRG.6074.2	334.416	140.334	528.498	3.766	1.91303	0.0455601	0.143838	2	53722570	53733453	+	4339	MSTRG.6074	MSTRG.6074
MSTRG.7922.2	10.7973	4.53417	17.0604	3.76264	1.91175	0.465253	0.701507	3	73204389	73211539	-	515	MSTRG.7922	MSTRG.7922
MSTRG.15131.1	27.403	11.5118	43.2943	3.76087	1.91107	0.24545	0.462867	VSDN01000694.1	10165	12708	+	528	MSTRG.15131	MSTRG.15131
MSTRG.10313.1	34.3611	14.4358	54.2865	3.76056	1.91095	0.214993	0.422901	3	106520063	106522568	+	865	MSTRG.10313	MSTRG.10313
MSTRG.14193.1	67.2037	28.2555	106.152	3.75686	1.90953	0.128997	0.298778	8	11959413	11960613	-	1041	MSTRG.14193	MSTRG.14193
ENSAPLT00020010894	2.50736	1.0561	3.95862	3.74835	1.90626	0.810561	0.952783	17	8092236	8096407	-	404	ENSAPLG00020007426	ENSAPLG00020007426
MSTRG.7856.1	15.3049	6.448	24.1617	3.74716	1.9058	0.393987	0.632537	3	67334275	67334710	+	342	MSTRG.7856	MSTRG.7856
ENSAPLT00020012082	1.87098	0.792072	2.94988	3.72426	1.89695	0.84397	0.968623	28	3094390	3097668	+	1325	ENSAPLG00020008288	ENSAPLG00020008288
MSTRG.12969.1	2.56879	1.08971	4.04787	3.71464	1.89322	0.78723	0.940909	5	62728943	62733974	+	241	MSTRG.12969	MSTRG.12969
MSTRG.7610.1	13625.6	5792.69	21458.5	3.70442	1.88925	0.0344398	0.118335	22	562219	628796	-	528	MSTRG.7610	MSTRG.7610
ENSAPLT00020014689	3.95005	1.68498	6.21512	3.68854	1.88305	0.694942	0.884535	4	45798953	45810520	-	1023	ENSAPLG00020009980	ENSAPLG00020009980
MSTRG.5991.1	99.734	42.5609	156.907	3.68665	1.88231	0.0987419	0.248225	2	45985111	46004081	+	468	MSTRG.5991	MSTRG.5991
ENSAPLT00020020187	5.30821	2.27403	8.34238	3.66854	1.87521	0.63749	0.845297	3	54948796	54950333	+	177	ENSAPLG00020013268	ENSAPLG00020013268
MSTRG.10523.4	80.3089	34.6823	125.935	3.63112	1.86041	0.120489	0.284817	30	513605	536453	-	421	MSTRG.10523	MSTRG.10523
MSTRG.12706.1	11.1437	4.82889	17.4586	3.61544	1.85417	0.489535	0.723259	5	38788727	38805161	-	443	MSTRG.12706	MSTRG.12706
MSTRG.14275.2	1.27816	0.553985	2.00233	3.61442	1.85376	0.905731	0.994377	8	17435744	17438245	+	286	MSTRG.14275	MSTRG.14275
MSTRG.2761.1	12632.1	5482.3	19781.8	3.60831	1.85132	0.0365106	0.123365	11	15734087	15740177	-	4370	MSTRG.2761	MSTRG.2761
ENSAPLT00020020891	18.1446	7.87488	28.4143	3.60822	1.85129	0.353837	0.590436	12	4974843	4980772	+	1334	ENSAPLG00020013729	ENSAPLG00020013729
ENSAPLT00020019961	44.4787	19.424	69.5334	3.57977	1.83987	0.191021	0.390471	14	11239519	11259719	-	2480	ENSAPLG00020013135	ENSAPLG00020013135
MSTRG.14924.1	71.4308	31.207	111.655	3.57788	1.8391	0.133032	0.304923	VSDN01000047.1	29991	32660	-	663	MSTRG.14924	MSTRG.14924
MSTRG.2494.2	266.551	116.503	416.599	3.57585	1.83829	0.062583	0.179413	10	22270511	22278796	+	2857	MSTRG.2494	MSTRG.2494
MSTRG.13447.1	12.257	5.36607	19.1479	3.56833	1.83525	0.447354	0.68535	6	35680123	35680682	+	540	MSTRG.13447	MSTRG.13447
ENSAPLT00020014960	12.8439	5.64214	20.0457	3.55286	1.82898	0.424304	0.663311	16	1073254	1133345	+	311	ENSAPLG00020010130	ENSAPLG00020010130
MSTRG.12026.1	27.085	11.901	42.269	3.55172	1.82852	0.298376	0.527881	40	260473	261717	+	581	MSTRG.12026	MSTRG.12026
MSTRG.13089.1	3.28757	1.4498	5.12534	3.5352	1.82179	0.737144	0.911314	6	5673083	5674797	+	352	MSTRG.13089	MSTRG.13089
MSTRG.12892.1	82.9957	36.7577	129.234	3.51583	1.81387	0.123073	0.289064	5	56498306	56577355	-	1511	MSTRG.12892	MSTRG.12892
MSTRG.14953.1	28.2406	12.5314	43.9498	3.50719	1.81032	0.269052	0.491905	VSDN01000088.1	25419	32085	-	423	MSTRG.14953	MSTRG.14953
MSTRG.595.1	11.3749	5.05018	17.6996	3.50474	1.80931	0.485194	0.719693	1	54647665	54648124	+	344	MSTRG.595	MSTRG.595
ENSAPLT00020026608	5.69041	2.52747	8.85335	3.50285	1.80853	0.640928	0.847705	20	3415514	3418196	-	1763	ENSAPLG00020016999	ENSAPLG00020016999
MSTRG.15055.2	90.8839	40.5092	141.259	3.48707	1.80202	0.118254	0.281093	VSDN01000386.1	9624	19948	-	782	MSTRG.15055	MSTRG.15055
MSTRG.2791.12	20.3278	9.073	31.5825	3.48094	1.79948	0.375058	0.612795	11	18482509	18496894	-	1233	MSTRG.2791	MSTRG.2791
MSTRG.10398.1	94.1251	42.1635	146.087	3.46477	1.79276	0.119754	0.283532	3	110066110	110068000	+	1197	MSTRG.10398	MSTRG.10398
MSTRG.13861.1	22.4747	10.1185	34.8309	3.44229	1.78337	0.332521	0.567034	7	28610432	28612535	-	723	MSTRG.13861	MSTRG.13861
MSTRG.11553.1	5.27684	2.37622	8.17747	3.44138	1.78299	0.680535	0.87525	4	33036153	33049617	-	340	MSTRG.11553	MSTRG.11553
ENSAPLT00020002405	36.1588	16.3117	56.006	3.43348	1.77967	0.243758	0.460813	1	12566542	12569350	-	1291	ENSAPLG00020001641	ENSAPLG00020001641
MSTRG.336.2	926.943	420.3	1433.59	3.41087	1.77014	0.0490278	0.151344	1	36438681	36442619	-	1219	MSTRG.336	MSTRG.336
MSTRG.7876.1	10.4426	4.74777	16.1375	3.39897	1.7651	0.517712	0.749558	23	758160	758781	-	313	MSTRG.7876	MSTRG.7876
MSTRG.13728.1	45.7106	20.8338	70.5874	3.38811	1.76048	0.202276	0.405681	7	17445825	17447216	+	440	MSTRG.13728	MSTRG.13728
MSTRG.6545.1	3.02556	1.37967	4.67146	3.38593	1.75955	0.784616	0.93928	2	114788881	114791652	+	761	MSTRG.6545	MSTRG.6545
MSTRG.163.1	13.0906	5.97659	20.2047	3.38063	1.75729	0.478677	0.714094	1	13895714	13897131	-	302	MSTRG.163	MSTRG.163
MSTRG.14046.1	63.4465	29.0236	97.8695	3.37207	1.75363	0.174899	0.368184	8	4142093	4155215	-	1840	MSTRG.14046	MSTRG.14046
MSTRG.11110.1	68.0087	31.1597	104.858	3.36517	1.75068	0.166363	0.355396	36	1227673	1235954	-	708	MSTRG.11110	MSTRG.11110
MSTRG.7749.1	103.914	47.9649	159.862	3.3329	1.73678	0.127151	0.295834	3	56674278	56679046	+	1644	MSTRG.7749	MSTRG.7749
ENSAPLT00020017702	4.24868	1.96581	6.53155	3.32257	1.7323	0.716563	0.898066	2	46363555	46369588	+	690	ENSAPLG00020011819	ENSAPLG00020011819
MSTRG.5865.1	313.455	145.617	481.294	3.30521	1.72474	0.0704105	0.194846	2	32949682	32952183	-	2462	MSTRG.5865	MSTRG.5865
MSTRG.6529.1	255.849	118.916	392.781	3.303	1.72378	0.0782703	0.209975	2	111921099	111926190	+	5011	MSTRG.6529	MSTRG.6529
MSTRG.15691.1	863.794	401.495	1326.09	3.30288	1.72373	0.0558137	0.165525	Z	30971546	30982716	-	9303	MSTRG.15691	MSTRG.15691
MSTRG.3792.1	15.9541	7.42017	24.4881	3.30021	1.72256	0.429379	0.668102	14	8271667	8271964	+	211	MSTRG.3792	MSTRG.3792
MSTRG.12214.7	58.1484	27.1217	89.1752	3.28797	1.7172	0.187703	0.38569	5	10516373	10527889	+	705	MSTRG.12214	MSTRG.12214
MSTRG.2574.1	167.74	78.4444	257.036	3.27667	1.71223	0.100885	0.252069	11	5941160	5943120	-	618	MSTRG.2574	MSTRG.2574
MSTRG.13227.1	95.2368	44.5696	145.904	3.27362	1.71089	0.138316	0.313357	6	16962730	17031273	+	718	MSTRG.13227	MSTRG.13227
MSTRG.13028.1	246.407	115.459	377.354	3.26829	1.70854	0.082106	0.21735	6	494839	498801	-	3856	MSTRG.13028	MSTRG.13028
ENSAPLT00020023645	3.61676	1.69557	5.53796	3.26614	1.70759	0.75903	0.926144	23	1125417	1126418	+	1002	ENSAPLG00020015315	ENSAPLG00020015315
ENSAPLT00020015001	27.8473	13.1101	42.5844	3.24821	1.69964	0.29178	0.519964	5	64236609	64263334	+	400	ENSAPLG00020010150	ENSAPLG00020010150
MSTRG.963.1	172.75	81.51	263.991	3.23875	1.69544	0.139338	0.315003	1	81536052	81558418	-	4846	MSTRG.963	MSTRG.963
MSTRG.6283.3	60.8255	28.8078	92.8431	3.22284	1.68833	0.182291	0.378288	2	80837724	80865635	+	3462	MSTRG.6283	MSTRG.6283
MSTRG.14543.6	83.8849	39.7614	128.008	3.21941	1.6868	0.159337	0.344996	9	640873	642001	-	1015	MSTRG.14543	MSTRG.14543
ENSAPLT00020016762	211.151	100.331	321.971	3.20907	1.68216	0.0870672	0.226486	1	189783787	189787296	+	1664	ENSAPLG00020011249	ENSAPLG00020011249
MSTRG.6663.1	24.9443	11.8704	38.0181	3.20276	1.67932	0.339055	0.574479	2	124841872	124842964	-	965	MSTRG.6663	MSTRG.6663
MSTRG.13255.1	42.0759	20.0462	64.1056	3.19789	1.67712	0.232737	0.446419	6	18723472	18724359	+	867	MSTRG.13255	MSTRG.13255
MSTRG.4378.2	40.2008	19.2099	61.1918	3.18544	1.67149	0.247495	0.465336	16	899881	905585	-	3442	MSTRG.4378	MSTRG.4378
MSTRG.1075.4	67.8758	32.4428	103.309	3.18433	1.67099	0.191858	0.391575	1	87885273	88187549	+	1870	MSTRG.1075	MSTRG.1075
MSTRG.319.1	50.2809	24.0614	76.5004	3.17938	1.66875	0.208212	0.413844	1	33532017	33533530	+	634	MSTRG.319	MSTRG.319
ENSAPLT00020012551	6.33746	3.03395	9.64097	3.1777	1.66798	0.64849	0.852735	14	10972191	10973288	-	1098	ENSAPLG00020008588	ENSAPLG00020008588
MSTRG.6619.1	8.20796	3.93162	12.4843	3.17535	1.66692	0.590667	0.809971	2	118996436	119000304	+	601	MSTRG.6619	MSTRG.6619
MSTRG.5762.1	2845.02	1362.92	4327.12	3.1749	1.66671	0.0601897	0.174687	2	22136532	22142057	+	495	MSTRG.5762	MSTRG.5762
ENSAPLT00020017697	5.44229	2.60964	8.27493	3.1709	1.66489	0.661359	0.862553	2	46363555	46386821	+	605	ENSAPLG00020011819	ENSAPLG00020011819
MSTRG.6622.1	1.75581	0.84249	2.66912	3.16814	1.66363	0.872005	0.980573	2	119321290	119321847	+	349	MSTRG.6622	MSTRG.6622
MSTRG.402.6	885.442	425.739	1345.15	3.15956	1.65972	0.529526	0.760047	1	41572994	41585221	+	12168	MSTRG.402	MSTRG.402
MSTRG.10521.1	22.8251	10.9975	34.6528	3.15096	1.65579	0.364972	0.602149	30	497117	504566	-	395	MSTRG.10521	MSTRG.10521
MSTRG.4061.1	51.7668	24.9634	78.5702	3.14741	1.65417	0.219739	0.429187	15	3549692	3551521	-	910	MSTRG.4061	MSTRG.4061
MSTRG.5830.1	141.903	68.5296	215.276	3.14136	1.65139	0.114522	0.275058	2	28624405	28632194	-	2237	MSTRG.5830	MSTRG.5830
ENSAPLT00020027402	117.473	56.8697	178.075	3.13129	1.64676	0.135318	0.308591	8	31144584	31146938	+	1845	ENSAPLG00020017458	ENSAPLG00020017458
MSTRG.6672.1	45.5682	22.1783	68.958	3.10925	1.63657	0.252947	0.472028	2	125284002	125284792	+	639	MSTRG.6672	MSTRG.6672
MSTRG.6053.1	99.586	48.7769	150.395	3.08332	1.62448	0.153276	0.335833	2	51790332	51791458	-	958	MSTRG.6053	MSTRG.6053
MSTRG.5847.1	65.5347	32.2693	98.8	3.06174	1.61435	0.189926	0.388922	2	30096202	30097628	-	932	MSTRG.5847	MSTRG.5847
MSTRG.11263.1	18.3692	9.04716	27.6913	3.06077	1.61389	0.405124	0.644227	4	5541326	5596896	-	313	MSTRG.11263	MSTRG.11263
ENSAPLT00020002108	11.9334	5.88022	17.9866	3.05883	1.61298	0.510287	0.742603	1	180034320	180037129	-	763	ENSAPLG00020001438	ENSAPLG00020001438
ENSAPLT00020014076	5.64932	2.78527	8.51336	3.05656	1.61191	0.682535	0.876641	VSDN01000043.1	16826	17915	-	1090	ENSAPLG00020009580	ENSAPLG00020009580
ENSAPLT00020016475	9.33797	4.60605	14.0699	3.05465	1.61101	0.574156	0.796998	27	971200	974169	+	2866	ENSAPLG00020011080	ENSAPLG00020011080
ENSAPLT00020001631	82.6177	40.7613	124.474	3.05374	1.61057	0.209238	0.415365	4	12157297	12174092	-	3504	ENSAPLG00020001122	ENSAPLG00020001122
MSTRG.12207.10	229.995	113.632	346.358	3.04807	1.60789	0.105073	0.25958	5	10189898	10197958	-	1745	MSTRG.12207	MSTRG.12207
ENSAPLT00020010358	1.70639	0.843945	2.56883	3.04383	1.60589	0.873684	0.981275	1	87948032	88056783	+	268	ENSAPLG00020007082	ENSAPLG00020007082
ENSAPLT00020024378	26.818	13.2749	40.361	3.04041	1.60427	0.362738	0.599884	2	122472356	122735719	+	564	ENSAPLG00020015736	ENSAPLG00020015736
MSTRG.13123.1	239.922	118.976	360.869	3.03311	1.6008	0.103509	0.256762	6	9141402	9143963	-	2540	MSTRG.13123	MSTRG.13123
MSTRG.14926.1	64.7324	32.2602	97.2046	3.01314	1.59127	0.199724	0.401999	VSDN01000049.1	16958	19644	-	672	MSTRG.14926	MSTRG.14926
ENSAPLT00020008681	8.28658	4.13901	12.4341	3.00414	1.58695	0.609926	0.824922	16	14963783	14965126	+	1344	ENSAPLG00020005939	ENSAPLG00020005939
MSTRG.11486.17	143.174	71.674	214.673	2.99514	1.58262	0.540696	0.769756	4	25056206	25059003	+	328	MSTRG.11486	MSTRG.11486
MSTRG.10017.1	3.82423	1.91685	5.73162	2.99013	1.58021	0.763511	0.927719	3	82256969	82279259	-	354	MSTRG.10017	MSTRG.10017
ENSAPLT00020007935	95.5748	47.9536	143.196	2.98614	1.57828	0.161789	0.348548	3	57288727	57293055	-	854	ENSAPLG00020005432	ENSAPLG00020005432
MSTRG.7926.1	0.525821	0.264024	0.787618	2.98313	1.57683	0.983974	1	23	2562655	2563969	+	473	MSTRG.7926	MSTRG.7926
ENSAPLT00020019085	3.8495	1.93365	5.76534	2.98158	1.57608	0.762956	0.927571	3	42937945	42948999	-	895	ENSAPLG00020012627	ENSAPLG00020012627
MSTRG.8769.1	73.4704	36.9671	109.974	2.97491	1.57284	0.191244	0.390736	27	469868	470944	-	1006	MSTRG.8769	MSTRG.8769
MSTRG.3691.5	92.6277	47.0674	138.188	2.93596	1.55383	0.176828	0.37091	14	1883237	1883904	+	645	MSTRG.3691	MSTRG.3691
ENSAPLT00020004740	10.6536	5.43465	15.8725	2.92062	1.54627	0.556773	0.783131	4	41252235	41255778	+	2404	ENSAPLG00020003260	ENSAPLG00020003260
MSTRG.7619.1	1.70391	0.869881	2.53793	2.91756	1.54476	0.900039	0.992759	3	39564266	39564675	+	325	MSTRG.7619	MSTRG.7619
ENSAPLT00020004973	8.52144	4.35261	12.6903	2.91555	1.54377	0.613629	0.827585	34	5327651	5328727	+	1077	ENSAPLG00020003412	ENSAPLG00020003412
ENSAPLT00020012076	21.3299	10.9	31.7599	2.91375	1.54288	0.392958	0.631594	28	3087471	3098954	-	1340	ENSAPLG00020008281	ENSAPLG00020008281
MSTRG.5541.1	8.54717	4.37855	12.7158	2.90411	1.5381	0.613362	0.827484	19	10887073	10888086	+	313	MSTRG.5541	MSTRG.5541
MSTRG.2148.1	51.1335	26.195	76.0719	2.90406	1.53807	0.268656	0.491388	1	207799671	207801591	-	411	MSTRG.2148	MSTRG.2148
ENSAPLT00020022296	69.105	35.4073	102.803	2.90343	1.53776	0.206888	0.412022	22	12276056	12286154	-	1238	ENSAPLG00020014526	ENSAPLG00020014526
MSTRG.14002.1	103.732	53.152	154.312	2.90322	1.53765	0.169398	0.360089	8	38092	47808	-	1224	MSTRG.14002	MSTRG.14002
MSTRG.14279.3	122.848	63.2571	182.44	2.8841	1.52812	0.159081	0.344603	8	17641188	17657084	+	2259	MSTRG.14279	MSTRG.14279
MSTRG.573.1	108.942	56.1215	161.763	2.88237	1.52725	0.170661	0.361946	1	53145657	53149105	+	2276	MSTRG.573	MSTRG.573
MSTRG.2969.1	73.1163	37.6672	108.565	2.88223	1.52718	0.214743	0.422552	12	7149769	7150909	-	852	MSTRG.2969	MSTRG.2969
ENSAPLT00020008439	5.93097	3.05552	8.80643	2.88214	1.52714	0.685635	0.877997	6	17878651	17885759	-	614	ENSAPLG00020005775	ENSAPLG00020005775
MSTRG.12216.2	194.878	100.873	288.884	2.86385	1.51796	0.132546	0.304247	5	10546183	10565717	+	1843	MSTRG.12216	MSTRG.12216
MSTRG.12517.2	19.371	10.0514	28.6905	2.85439	1.51318	0.438453	0.676791	5	30190722	30197811	-	289	MSTRG.12517	MSTRG.12517
ENSAPLT00020014020	159.285	82.7951	235.774	2.84768	1.50979	0.14525	0.32405	Z	13996761	14002075	-	4985	ENSAPLG00020009539	ENSAPLG00020009539
MSTRG.7351.1	1.60499	0.834815	2.37517	2.84515	1.5085	0.90248	0.993616	3	2927724	2928294	+	538	MSTRG.7351	MSTRG.7351
MSTRG.11226.1	1.60294	0.834815	2.37107	2.84023	1.50601	0.902532	0.993616	4	3191122	3192483	+	554	MSTRG.11226	MSTRG.11226
MSTRG.4298.1	78.4476	40.953	115.942	2.8311	1.50136	0.215743	0.42389	15	13797368	13803533	+	787	MSTRG.4298	MSTRG.4298
MSTRG.10613.1	41.3535	21.5967	61.1104	2.82962	1.50061	0.300829	0.530867	30	1506259	1508345	-	553	MSTRG.10613	MSTRG.10613
MSTRG.13348.1	233.397	122.166	344.628	2.82099	1.4962	0.133109	0.305009	6	25305704	25308534	+	2810	MSTRG.13348	MSTRG.13348
MSTRG.13081.1	0.536277	0.28083	0.791724	2.81923	1.4953	0.983989	1	6	4606143	4607053	+	635	MSTRG.13081	MSTRG.13081
MSTRG.11193.3	417.06	218.645	615.475	2.81495	1.49311	0.114497	0.275009	4	270012	274639	+	3925	MSTRG.11193	MSTRG.11193
ENSAPLT00020009959	12.459	6.54407	18.3739	2.80772	1.4894	0.5321	0.762243	4	69495845	69498133	-	2203	ENSAPLG00020006823	ENSAPLG00020006823
ENSAPLT00020004069	1.06845	0.56166	1.57524	2.80461	1.4878	0.940855	1	VSDN01001000.1	5068	6504	-	1217	ENSAPLG00020002803	ENSAPLG00020002803
MSTRG.6636.1	1.00149	0.528048	1.47494	2.79319	1.48191	0.942298	1	2	121283957	121284462	-	254	MSTRG.6636	MSTRG.6636
MSTRG.5176.2	132.839	70.1581	195.52	2.78684	1.47863	0.174925	0.368219	18	8474364	8477854	-	458	MSTRG.5176	MSTRG.5176
MSTRG.15222.10	269.803	142.607	396.998	2.78386	1.47709	0.133437	0.305537	VSDN01001107.1	8239	24815	+	4374	MSTRG.15222	MSTRG.15222
ENSAPLT00020007691	1.99683	1.0561	2.93756	2.78153	1.47588	0.871964	0.980547	9	18951488	18957400	-	795	ENSAPLG00020005251	ENSAPLG00020005251
MSTRG.8517.1	4397.84	2326.99	6468.7	2.77986	1.47501	0.0907683	0.233804	26	3890	125153	-	18693	MSTRG.8517	MSTRG.8517
MSTRG.124.1	5.39561	2.85541	7.93582	2.77922	1.47468	0.703179	0.889738	1	9409291	9409856	+	205	MSTRG.124	MSTRG.124
MSTRG.1295.1	0.498694	0.264024	0.733364	2.77764	1.47386	0.983933	1	1	113808837	113812258	+	398	MSTRG.1295	MSTRG.1295
MSTRG.12999.1	0.498694	0.264024	0.733364	2.77764	1.47386	0.983933	1	5	63832642	63834650	+	440	MSTRG.12999	MSTRG.12999
MSTRG.12215.1	72.7815	38.6442	106.919	2.76675	1.46819	0.224076	0.434641	5	10511199	10514948	+	996	MSTRG.12215	MSTRG.12215
MSTRG.786.1	0.496641	0.264024	0.729259	2.76209	1.46576	0.98393	1	1	66021575	66024661	-	393	MSTRG.786	MSTRG.786
ENSAPLT00020007242	788.813	421.87	1155.76	2.7396	1.45397	0.23453	0.448964	1	90000454	90005137	-	790	ENSAPLG00020004904	ENSAPLG00020004904
ENSAPLT00020004216	19.4325	10.3978	28.4673	2.73782	1.45303	0.47786	0.713288	2	159078148	159079440	+	722	ENSAPLG00020002914	ENSAPLG00020002914
MSTRG.11403.1	0.540842	0.28996	0.791724	2.73046	1.44914	0.983996	1	4	16130653	16131099	+	341	MSTRG.11403	MSTRG.11403
ENSAPLT00020009956	8.70318	4.67328	12.7331	2.72466	1.44608	0.630468	0.839587	4	69490501	69498133	-	840	ENSAPLG00020006823	ENSAPLG00020006823
MSTRG.14847.1	0.538789	0.28996	0.787618	2.7163	1.44164	0.983993	1	9	18713280	18714519	-	455	MSTRG.14847	MSTRG.14847
ENSAPLT00020005403	19.2182	10.3518	28.0847	2.71301	1.4399	0.460252	0.697039	3	17203634	17206284	-	1170	ENSAPLG00020003696	ENSAPLG00020003696
MSTRG.572.5	227.222	122.638	331.807	2.70559	1.43594	0.145823	0.324952	1	53158804	53164148	-	5223	MSTRG.572	MSTRG.572
MSTRG.6263.1	116.109	62.8437	169.374	2.69516	1.43037	0.186078	0.383523	2	78580054	78586814	-	1276	MSTRG.6263	MSTRG.6263
ENSAPLT00020019893	10.2723	5.56619	14.9783	2.69095	1.42812	0.594207	0.812935	3	62738867	62758675	+	1005	ENSAPLG00020013101	ENSAPLG00020013101
ENSAPLT00020024134	609.495	330.486	888.504	2.68848	1.42679	0.126945	0.295583	14	19202048	19205472	-	1017	ENSAPLG00020015593	ENSAPLG00020015593
ENSAPLT00020009428	91.1108	49.4727	132.749	2.68328	1.424	0.204298	0.408581	1	74854268	74861982	+	1666	ENSAPLG00020006459	ENSAPLG00020006459
MSTRG.7935.1	1.04589	0.570791	1.52098	2.66469	1.41397	0.941338	1	23	3086391	3120031	-	392	MSTRG.7935	MSTRG.7935
MSTRG.6839.1	119.37	65.337	173.402	2.65396	1.40815	0.191776	0.391464	2	141283400	141285049	+	1537	MSTRG.6839	MSTRG.6839
MSTRG.8395.1	1.92713	1.0561	2.79816	2.64953	1.40574	0.898787	0.992632	25	3625024	3626037	+	299	MSTRG.8395	MSTRG.8395
MSTRG.7599.3	10.6522	5.85283	15.4515	2.64	1.40054	0.595992	0.814223	21	8361410	8392362	-	558	MSTRG.7599	MSTRG.7599
MSTRG.12517.1	154.327	84.8602	223.793	2.63719	1.399	0.179517	0.37462	5	30190456	30205769	-	1714	MSTRG.12517	MSTRG.12517
MSTRG.6275.1	64.7243	35.699	93.7496	2.62611	1.39293	0.275359	0.499829	2	80470346	80472632	+	648	MSTRG.6275	MSTRG.6275
MSTRG.10173.1	1.0183	0.56166	1.47494	2.62604	1.39289	0.941934	1	3	95132062	95132612	-	404	MSTRG.10173	MSTRG.10173
ENSAPLT00020002314	325.943	179.79	472.096	2.62583	1.39277	0.142526	0.320071	2	129852662	129859354	+	2330	ENSAPLG00020001583	ENSAPLG00020001583
MSTRG.3623.5	79.2595	43.7496	114.769	2.62332	1.3914	0.252271	0.471349	13	20620637	20623103	+	1395	MSTRG.3623	MSTRG.3623
MSTRG.12430.4	46.8534	25.9088	67.7979	2.61679	1.3878	0.321227	0.55449	5	27708471	27720349	-	967	MSTRG.12430	MSTRG.12430
ENSAPLT00020028925	0.507097	0.28083	0.733364	2.61142	1.38483	0.983946	1	15	10937727	10954570	-	316	ENSAPLG00020018255	ENSAPLG00020018255
ENSAPLT00020017929	19.5525	10.8464	28.2587	2.60536	1.38148	0.462333	0.699049	3	83019040	83057771	-	1866	ENSAPLG00020011955	ENSAPLG00020011955
ENSAPLT00020013994	11.2824	6.26044	16.3044	2.60435	1.38093	0.596182	0.814321	Z	13490284	13493192	-	1035	ENSAPLG00020009526	ENSAPLG00020009526
MSTRG.4149.1	0.505044	0.28083	0.729259	2.5968	1.37673	0.983943	1	15	8201399	8202669	+	366	MSTRG.4149	MSTRG.4149
MSTRG.1981.1	760.126	422.921	1097.33	2.59465	1.37554	0.126662	0.295133	1	197780335	197823367	+	7873	MSTRG.1981	MSTRG.1981
ENSAPLT00020023733	26.5732	14.8145	38.3319	2.58746	1.37153	0.412449	0.651775	23	1228937	1233965	-	3561	ENSAPLG00020015369	ENSAPLG00020015369
MSTRG.10118.1	217.168	121.133	313.203	2.58561	1.37051	0.159549	0.345349	3	90400651	90402694	-	1972	MSTRG.10118	MSTRG.10118
MSTRG.7566.2	28.9192	16.1499	41.6886	2.58135	1.36813	0.394515	0.633167	3	34199558	34207176	-	843	MSTRG.7566	MSTRG.7566
MSTRG.13844.1	175.977	98.298	253.656	2.58048	1.36764	0.171919	0.363717	7	26620381	26632435	+	3591	MSTRG.13844	MSTRG.13844
MSTRG.11625.1	47.7383	26.7414	68.7351	2.57037	1.36198	0.31827	0.551163	4	42818987	42833353	-	610	MSTRG.11625	MSTRG.11625
MSTRG.10078.4	370.612	207.809	533.415	2.56685	1.36	0.473865	0.709679	3	87381629	87402781	+	7690	MSTRG.10078	MSTRG.10078
MSTRG.7981.14	214.757	120.476	309.039	2.56514	1.35904	0.368807	0.606095	23	5956481	5960698	-	3892	MSTRG.7981	MSTRG.7981
MSTRG.10739.5	54.0964	30.3628	77.83	2.56334	1.35802	0.672829	0.870142	31	1465965	1472615	+	2267	MSTRG.10739	MSTRG.10739
MSTRG.3471.1	43.5085	24.4328	62.5842	2.56149	1.35698	0.346275	0.582445	13	11546933	11555561	-	1519	MSTRG.3471	MSTRG.3471
ENSAPLT00020009806	2.49702	1.40415	3.58989	2.55662	1.35424	0.865556	0.977889	8	16734288	16737938	-	1100	ENSAPLG00020006717	ENSAPLG00020006717
ENSAPLT00020022261	33.2989	18.7731	47.8246	2.5475	1.34908	0.371332	0.60879	22	11618261	11627547	-	1980	ENSAPLG00020014505	ENSAPLG00020014505
ENSAPLT00020006915	15.249	8.60003	21.8979	2.54626	1.34838	0.557445	0.783545	17	5274623	5280049	+	5378	ENSAPLG00020004703	ENSAPLG00020004703
MSTRG.7674.1	1.02743	0.579921	1.47494	2.54335	1.34673	0.941736	1	22	4497587	4500088	+	201	MSTRG.7674	MSTRG.7674
ENSAPLT00020001428	1.87082	1.0561	2.68555	2.5429	1.34647	0.899787	0.992731	2	75228392	75230763	+	2207	ENSAPLG00020000976	ENSAPLG00020000976
MSTRG.1563.3	194.766	110.031	279.502	2.54022	1.34495	0.19955	0.401778	1	143175553	143182444	+	4615	MSTRG.1563	MSTRG.1563
ENSAPLT00020024342	3.96752	2.24664	5.68841	2.53196	1.34026	0.807683	0.951535	2	121942116	121958960	-	1049	ENSAPLG00020015712	ENSAPLG00020015712
MSTRG.12984.1	0.511662	0.28996	0.733364	2.52919	1.33867	0.983953	1	5	63314889	63337417	+	483	MSTRG.12984	MSTRG.12984
MSTRG.6452.1	0.511662	0.28996	0.733364	2.52919	1.33867	0.983953	1	2	102747679	102753432	-	244	MSTRG.6452	MSTRG.6452
MSTRG.3470.1	24.7665	14.0732	35.4598	2.51968	1.33324	0.4411	0.679436	13	11542886	11544967	-	1239	MSTRG.3470	MSTRG.3470
MSTRG.13480.13	1575.05	896.859	2253.23	2.51236	1.32904	0.132135	0.303691	6	39254769	39263047	+	8255	MSTRG.13480	MSTRG.13480
MSTRG.11312.1	1.47872	0.84249	2.11495	2.51035	1.32789	0.933883	1	4	7989294	7990005	-	334	MSTRG.11312	MSTRG.11312
ENSAPLT00020012451	21.3706	12.1775	30.5636	2.50985	1.3276	0.494305	0.727925	18	9277215	9283908	+	1203	ENSAPLG00020008515	ENSAPLG00020008515
MSTRG.11485.2	7.38448	4.21827	10.5507	2.50119	1.32261	0.675299	0.871938	4	24737590	24748409	-	427	MSTRG.11485	MSTRG.11485
MSTRG.15292.4	1016.54	581.007	1452.07	2.49923	1.32148	0.174513	0.367634	VSDN01001417.1	18258	21711	+	2425	MSTRG.15292	MSTRG.15292
MSTRG.15049.2	43.7748	25.0276	62.5221	2.49812	1.32084	0.369287	0.606518	VSDN01000347.1	10751	14959	+	1615	MSTRG.15049	MSTRG.15049
ENSAPLT00020005106	13.6092	7.78503	19.4335	2.49626	1.31977	0.582956	0.803953	4	42869489	43045695	-	1255	ENSAPLG00020003510	ENSAPLG00020003510
MSTRG.12270.3	239.239	137.104	341.374	2.48988	1.31608	0.178977	0.3739	5	14675098	14679849	-	2717	MSTRG.12270	MSTRG.12270
MSTRG.4206.1	529.409	304.245	754.573	2.48015	1.31043	0.159816	0.345751	15	11247933	11262817	-	7664	MSTRG.4206	MSTRG.4206
MSTRG.7704.2	11.5498	6.65258	16.447	2.47228	1.30584	0.613846	0.827646	22	7048780	7087263	-	901	MSTRG.7704	MSTRG.7704
MSTRG.5900.1	78.9394	45.4889	112.39	2.47071	1.30493	0.271202	0.494696	2	36413651	36414773	+	567	MSTRG.5900	MSTRG.5900
ENSAPLT00020024383	264.003	152.631	375.374	2.45935	1.29828	0.174795	0.368039	2	122551593	122735719	+	1245	ENSAPLG00020015736	ENSAPLG00020015736
MSTRG.9197.13	297.116	171.844	422.389	2.45799	1.29748	0.181868	0.37778	20	4140942	4142477	-	851	MSTRG.9197	MSTRG.9197
MSTRG.5734.1	107.201	62.12	152.283	2.45143	1.29363	0.2561	0.476145	2	18813394	18814943	+	1215	MSTRG.5734	MSTRG.5734
MSTRG.7467.18	16.281	9.49118	23.0709	2.43077	1.28141	0.531296	0.761541	21	3042661	3045707	+	1192	MSTRG.7467	MSTRG.7467
MSTRG.9382.1	45.5692	26.5828	64.5555	2.42847	1.28004	0.373722	0.611173	20	12022865	12028228	-	514	MSTRG.9382	MSTRG.9382
MSTRG.11516.1	13.5929	7.93764	19.2482	2.42493	1.27794	0.585717	0.806386	4	29235456	29235712	-	215	MSTRG.11516	MSTRG.11516
MSTRG.12980.2	547.669	320.245	775.094	2.42032	1.2752	0.163475	0.351082	5	63079522	63094904	-	6241	MSTRG.12980	MSTRG.12980
ENSAPLT00020003505	22.7689	13.3617	32.176	2.40808	1.26788	0.494801	0.728309	4	36456702	36461447	+	786	ENSAPLG00020002406	ENSAPLG00020002406
MSTRG.3951.7	418.005	245.395	590.615	2.40679	1.26711	0.175023	0.368384	14	19313164	19326724	-	3671	MSTRG.3951	MSTRG.3951
MSTRG.7822.2	110.759	65.1339	156.385	2.40097	1.26362	0.247051	0.464897	22	14663245	14675330	+	938	MSTRG.7822	MSTRG.7822
MSTRG.7786.5	126.119	74.4068	177.831	2.38998	1.257	0.247294	0.465181	3	60089171	60196006	+	935	MSTRG.7786	MSTRG.7786
MSTRG.12958.1	25.5782	15.0967	36.0597	2.38858	1.25615	0.48831	0.72219	5	62078134	62078864	-	474	MSTRG.12958	MSTRG.12958
MSTRG.7676.2	24.0409	14.1948	33.887	2.38729	1.25537	0.468564	0.704747	22	4552963	4595397	-	567	MSTRG.7676	MSTRG.7676
ENSAPLT00020003521	14.3207	8.47045	20.1709	2.38133	1.25177	0.59903	0.816557	4	36494352	36513227	+	941	ENSAPLG00020002417	ENSAPLG00020002417
ENSAPLT00020003858	2.84795	1.68498	4.01092	2.3804	1.2512	0.839484	0.967312	Z	46806001	46813518	-	704	ENSAPLG00020002646	ENSAPLG00020002646
MSTRG.10513.1	87.3074	51.6672	122.948	2.37961	1.25072	0.28018	0.505734	30	301208	365825	-	483	MSTRG.10513	MSTRG.10513
ENSAPLT00020014663	2.33067	1.37967	3.28166	2.37859	1.25011	0.868671	0.979074	Z	31006156	31297398	-	346	ENSAPLG00020009962	ENSAPLG00020009962
ENSAPLT00020013141	215.533	128.312	302.753	2.35951	1.23848	0.217002	0.425495	28	833578	835986	+	1015	ENSAPLG00020008960	ENSAPLG00020008960
MSTRG.15372.3	31.0908	18.5146	43.6671	2.35853	1.23789	0.440557	0.678869	Z	1196031	1202702	+	1108	MSTRG.15372	MSTRG.15372
MSTRG.2826.2	8.11754	4.83646	11.3986	2.35681	1.23683	0.709847	0.893984	11	20008254	20017188	-	672	MSTRG.2826	MSTRG.2826
MSTRG.928.1	20.3923	12.153	28.6315	2.35592	1.23629	0.503476	0.736436	1	80135647	80136385	-	710	MSTRG.928	MSTRG.928
ENSAPLT00020010626	8.78193	5.25465	12.3092	2.34254	1.22807	0.678977	0.874091	1	88714267	88716613	-	1061	ENSAPLG00020007251	ENSAPLG00020007251
MSTRG.6276.1	96.3096	57.689	134.93	2.33893	1.22585	0.278992	0.504437	2	80476960	80492164	+	1323	MSTRG.6276	MSTRG.6276
MSTRG.850.1	15.9189	9.53724	22.3005	2.33826	1.22544	0.550891	0.778159	1	73384051	73386021	-	507	MSTRG.850	MSTRG.850
MSTRG.14590.1	533.181	319.457	746.906	2.33805	1.2253	0.184505	0.38145	9	3595614	3601020	+	5361	MSTRG.14590	MSTRG.14590
MSTRG.3261.2	198.921	119.213	278.628	2.33722	1.22479	0.221249	0.431142	12	21992748	21993633	-	666	MSTRG.3261	MSTRG.3261
MSTRG.15706.1	256.624	154.276	358.971	2.32681	1.21835	0.205581	0.410105	Z	32526317	32529663	-	3262	MSTRG.15706	MSTRG.15706
ENSAPLT00020019869	6.03346	3.62922	8.43769	2.32493	1.21719	0.744297	0.915761	6	23561610	24055638	-	8273	ENSAPLG00020013079	ENSAPLG00020013079
MSTRG.6274.1	256.885	154.574	359.195	2.32378	1.21647	0.215857	0.424075	2	80412221	80427987	+	2495	MSTRG.6274	MSTRG.6274
ENSAPLT00020000007	14.7101	8.85794	20.5623	2.32135	1.21496	0.589443	0.809053	2	68577164	68578991	+	1428	ENSAPLG00020000007	ENSAPLG00020000007
MSTRG.11236.1	3.63677	2.19768	5.07587	2.30965	1.20767	0.85659	0.975524	4	4222791	4223794	-	790	MSTRG.11236	MSTRG.11236
ENSAPLT00020009929	6.41844	3.88411	8.95277	2.30497	1.20475	0.743905	0.915536	8	17458261	17461839	-	836	ENSAPLG00020006802	ENSAPLG00020006802
ENSAPLT00020007135	12.6388	7.65069	17.6269	2.30397	1.20412	0.606044	0.821692	1	89512182	89513748	+	348	ENSAPLG00020004844	ENSAPLG00020004844
MSTRG.5683.1	17.0074	10.3077	23.7072	2.29994	1.20159	0.545783	0.774379	2	11829644	11830139	-	284	MSTRG.5683	MSTRG.5683
MSTRG.207.5	554.864	336.924	772.804	2.29371	1.19768	0.190803	0.390188	1	16894988	16898926	+	2028	MSTRG.207	MSTRG.207
MSTRG.5801.1	87.7353	53.3501	122.12	2.28904	1.19474	0.295404	0.524244	2	24737075	24738803	+	1539	MSTRG.5801	MSTRG.5801
MSTRG.7256.1	40.1635	24.4996	55.8275	2.27871	1.18822	0.41972	0.658617	3	189145	225906	+	335	MSTRG.7256	MSTRG.7256
ENSAPLT00020000527	7.81382	4.77411	10.8535	2.27341	1.18486	0.725145	0.903525	1	103788829	103792137	+	437	ENSAPLG00020000402	ENSAPLG00020000402
MSTRG.6720.1	114.478	69.9509	159.006	2.27311	1.18467	0.279172	0.504616	2	128348470	128350083	-	982	MSTRG.6720	MSTRG.6720
MSTRG.5.1	1560.37	953.495	2167.25	2.27296	1.18457	0.182721	0.378923	1	194459	210148	+	15650	MSTRG.5	MSTRG.5
MSTRG.2249.1	1.36227	0.834815	1.88972	2.26364	1.17864	0.935422	1	10	7029043	7029557	+	328	MSTRG.2249	MSTRG.2249
ENSAPLT00020007626	17.0971	10.4863	23.7078	2.26084	1.17686	0.57574	0.798255	7	13909631	13916567	+	1839	ENSAPLG00020005199	ENSAPLG00020005199
MSTRG.14077.1	8.91651	5.48186	12.3512	2.2531	1.17191	0.678203	0.873549	8	6581114	6582723	-	469	MSTRG.14077	MSTRG.14077
ENSAPLT00020021772	80.8377	49.7916	111.884	2.24705	1.16803	0.291091	0.519231	13	769850	774902	-	1993	ENSAPLG00020014220	ENSAPLG00020014220
ENSAPLT00020012069	8.24115	5.08368	11.3986	2.2422	1.16491	0.726422	0.904033	28	3077562	3081331	+	1370	ENSAPLG00020008277	ENSAPLG00020008277
MSTRG.4500.1	17.8653	11.022	24.7086	2.24175	1.16463	0.559066	0.785044	16	8914106	8924761	-	393	MSTRG.4500	MSTRG.4500
MSTRG.7473.1	11.829	7.30409	16.3539	2.239	1.16286	0.629979	0.83911	21	3031340	3032123	+	722	MSTRG.7473	MSTRG.7473
ENSAPLT00020010361	14.4219	8.91457	19.9293	2.23558	1.16065	0.611609	0.826158	1	88025878	88187376	+	1505	ENSAPLG00020007082	ENSAPLG00020007082
MSTRG.11877.1	37.4102	23.2159	51.6045	2.22281	1.15238	0.450097	0.6879	4	66980073	66981052	+	664	MSTRG.11877	MSTRG.11877
MSTRG.7903.1	239.55	148.7	330.399	2.22192	1.15181	0.241637	0.458073	23	2002888	2006143	+	2821	MSTRG.7903	MSTRG.7903
ENSAPLT00020016806	8.96085	5.57055	12.3512	2.21722	1.14875	0.694829	0.884483	15	17314592	17332349	+	602	ENSAPLG00020011276	ENSAPLG00020011276
MSTRG.3947.1	485.246	301.982	668.509	2.21374	1.14649	0.199261	0.401384	14	19201978	19205472	-	1030	MSTRG.3947	MSTRG.3947
MSTRG.6870.1	497.756	310.674	684.838	2.20436	1.14036	0.21195	0.41899	2	143898417	143979137	-	1604	MSTRG.6870	MSTRG.6870
MSTRG.14889.1	5.99925	3.74821	8.2503	2.20113	1.13824	0.764241	0.928047	9	23554942	23555535	+	482	MSTRG.14889	MSTRG.14889
MSTRG.14038.1	0.884349	0.553985	1.21471	2.19268	1.1327	0.975384	1	8	3651181	3652414	-	365	MSTRG.14038	MSTRG.14038
MSTRG.6362.1	19.369	12.1406	26.5974	2.19079	1.13145	0.554478	0.781213	2	94671260	94672703	+	909	MSTRG.6362	MSTRG.6362
MSTRG.4109.2	51.1644	32.091	70.2378	2.18871	1.13008	0.409675	0.649013	15	6131586	6154597	+	829	MSTRG.4109	MSTRG.4109
MSTRG.12216.1	82.5775	51.8618	113.293	2.18452	1.12732	0.322575	0.555997	5	10524822	10558457	+	983	MSTRG.12216	MSTRG.12216
ENSAPLT00020008085	14.4756	9.09136	19.8599	2.18448	1.12729	0.60061	0.817706	5	10510418	10588520	+	354	ENSAPLG00020005526	ENSAPLG00020005526
MSTRG.1925.2	368.359	231.362	505.357	2.18427	1.12715	0.304613	0.535209	1	191261543	191273196	+	4432	MSTRG.1925	MSTRG.1925
MSTRG.6878.1	14.5532	9.23483	19.8716	2.15181	1.10555	0.646912	0.851443	2	144753327	144753934	-	361	MSTRG.6878	MSTRG.6878
ENSAPLT00020001888	12.531	7.95921	17.1028	2.1488	1.10353	0.645307	0.850272	1	8049784	8051543	-	1043	ENSAPLG00020001288	ENSAPLG00020001288
MSTRG.1270.1	2.19825	1.39648	3.00003	2.14829	1.10319	0.895557	0.991779	1	111452141	111452624	+	445	MSTRG.1270	MSTRG.1270
MSTRG.2241.1	32.6734	20.7619	44.5849	2.14744	1.10262	0.473257	0.709035	10	6863481	6869810	+	538	MSTRG.2241	MSTRG.2241
ENSAPLT00020010844	7.91627	5.03326	10.7993	2.14558	1.10137	0.75966	0.926339	5	17010459	17026453	+	275	ENSAPLG00020007389	ENSAPLG00020007389
MSTRG.10638.17	211.201	134.495	287.908	2.14066	1.09805	0.264743	0.486652	30	1755360	1759605	+	1313	MSTRG.10638	MSTRG.10638
MSTRG.3233.1	160.218	102.165	218.272	2.13646	1.09522	0.299111	0.528737	12	21554809	21557550	+	1254	MSTRG.3233	MSTRG.3233
MSTRG.406.1	0.850604	0.544854	1.15635	2.12232	1.08564	0.9753	1	1	41683868	41689076	-	209	MSTRG.406	MSTRG.406
MSTRG.2504.1	0.850604	0.544854	1.15635	2.12232	1.08564	0.9753	1	10	22526353	22528796	+	232	MSTRG.2504	MSTRG.2504
MSTRG.6343.1	786.934	504.321	1069.55	2.12077	1.08459	0.224517	0.435275	2	92123713	92215283	-	1752	MSTRG.6343	MSTRG.6343
ENSAPLT00020016654	21.4662	13.7583	29.174	2.12047	1.08438	0.560427	0.786187	3	117174201	117229371	-	578	ENSAPLG00020011181	ENSAPLG00020011181
MSTRG.2839.1	47.0142	30.2333	63.795	2.11009	1.0773	0.435981	0.674406	11	20387782	20396042	+	563	MSTRG.2839	MSTRG.2839
MSTRG.13060.15	575.617	370.876	780.357	2.10409	1.0732	0.253403	0.472704	6	3717810	3729137	-	4299	MSTRG.13060	MSTRG.13060
MSTRG.7789.1	9.68442	6.24218	13.1267	2.1029	1.07238	0.667764	0.867229	3	60194959	60195822	-	528	MSTRG.7789	MSTRG.7789
MSTRG.15013.1	173.153	111.689	234.617	2.10063	1.07082	0.284032	0.510277	VSDN01000244.1	9559	11233	-	1165	MSTRG.15013	MSTRG.15013
ENSAPLT00020002402	18.7309	12.0887	25.3732	2.09892	1.06965	0.591254	0.810261	1	12562989	12565418	-	456	ENSAPLG00020001641	ENSAPLG00020001641
ENSAPLT00020001731	1.34651	0.869881	1.82315	2.09586	1.06754	0.935634	1	7	31911907	31955795	-	671	ENSAPLG00020001186	ENSAPLG00020001186
MSTRG.4378.1	43.8812	28.3512	59.4111	2.09554	1.06732	0.442283	0.68057	16	868215	905585	-	1487	MSTRG.4378	MSTRG.4378
MSTRG.13325.2	2.98593	1.9322	4.03966	2.09071	1.06399	0.862351	0.977385	6	23244370	23244958	+	441	MSTRG.13325	MSTRG.13325
MSTRG.5874.2	5.20732	3.36996	7.04468	2.09043	1.0638	0.785017	0.939607	2	33689595	33695945	-	635	MSTRG.5874	MSTRG.5874
ENSAPLT00020027801	0.855169	0.553985	1.15635	2.08734	1.06166	0.975311	1	5	46079899	46085118	+	406	ENSAPLG00020017673	ENSAPLG00020017673
ENSAPLT00020020185	22.6657	14.6877	30.6436	2.08634	1.06097	0.563099	0.788553	3	54940379	54950839	+	795	ENSAPLG00020013268	ENSAPLG00020013268
MSTRG.10448.1	9.51946	6.17641	12.8625	2.08252	1.05833	0.695939	0.885084	3	117157482	117163308	+	891	MSTRG.10448	MSTRG.10448
MSTRG.14528.1	222.044	144.468	299.62	2.07395	1.05238	0.289627	0.517381	9	157366	158346	+	721	MSTRG.14528	MSTRG.14528
MSTRG.11472.2	230.467	150.27	310.664	2.06737	1.0478	0.60926	0.824336	4	21236717	21237143	-	356	MSTRG.11472	MSTRG.11472
MSTRG.6018.1	143.65	93.7287	193.571	2.06523	1.0463	0.318768	0.551684	2	47971429	48018460	+	1866	MSTRG.6018	MSTRG.6018
MSTRG.2883.1	72.0362	47.0154	97.057	2.06437	1.0457	0.388377	0.626886	12	1285753	1289759	+	1773	MSTRG.2883	MSTRG.2883
ENSAPLT00020025065	13.6615	8.91748	18.4055	2.06398	1.04543	0.646871	0.851409	16	10234238	10243184	-	1101	ENSAPLG00020016142	ENSAPLG00020016142
MSTRG.14159.1	134.899	88.0704	181.727	2.06343	1.04504	0.335771	0.570772	8	10514647	10526377	-	1718	MSTRG.14159	MSTRG.14159
MSTRG.14063.1	5.59339	3.66574	7.52104	2.05171	1.03683	0.783613	0.938795	8	6200901	6202689	-	730	MSTRG.14063	MSTRG.14063
ENSAPLT00020011520	17.1535	11.2507	23.0564	2.04934	1.03516	0.607892	0.823148	38	829642	833185	+	2666	ENSAPLG00020007908	ENSAPLG00020007908
MSTRG.15271.4	7.95572	5.21813	10.6933	2.04926	1.0351	0.727533	0.904722	VSDN01001370.1	26978	32526	-	1079	MSTRG.15271	MSTRG.15271
ENSAPLT00020004119	12.6267	8.28383	16.9696	2.04852	1.03458	0.658297	0.860058	VSDN01001020.1	54345	55860	+	1034	ENSAPLG00020002846	ENSAPLG00020002846
ENSAPLT00020016657	10.2189	6.71835	13.7195	2.0421	1.03005	0.710396	0.894365	3	117176453	117222408	-	1354	ENSAPLG00020011181	ENSAPLG00020011181
MSTRG.7509.5	92.1317	60.7073	123.556	2.03527	1.02522	0.686672	0.878718	21	4503903	4507443	-	2758	MSTRG.7509	MSTRG.7509
MSTRG.2494.3	2.19984	1.4498	2.94988	2.03468	1.0248	0.895537	0.991779	10	22270519	22278796	+	582	MSTRG.2494	MSTRG.2494
MSTRG.1173.9	9.28141	6.11831	12.4445	2.03398	1.0243	0.711041	0.894721	1	96719888	96754280	-	766	MSTRG.1173	MSTRG.1173
MSTRG.11218.1	103.795	68.4827	139.108	2.03129	1.02239	0.349865	0.586414	4	3132691	3133912	+	1197	MSTRG.11218	MSTRG.11218
MSTRG.10384.1	3.7172	2.45257	4.98183	2.03127	1.02238	0.855774	0.975002	3	109156562	109162219	+	285	MSTRG.10384	MSTRG.10384
ENSAPLT00020017021	0.863572	0.570791	1.15635	2.02588	1.01855	0.975332	1	2	137931574	137947271	-	546	ENSAPLG00020011409	ENSAPLG00020011409
ENSAPLT00020026021	0.863572	0.570791	1.15635	2.02588	1.01855	0.975332	1	1	50698759	50704855	-	200	ENSAPLG00020016700	ENSAPLG00020016700
ENSAPLT00020009830	16.9822	11.2263	22.7382	2.02544	1.01824	0.596916	0.814989	4	18362721	18366209	-	1387	ENSAPLG00020006737	ENSAPLG00020006737
MSTRG.11655.1	140.902	93.3278	188.477	2.01952	1.01401	0.322168	0.555577	4	44795637	44798097	-	1516	MSTRG.11655	MSTRG.11655
MSTRG.1881.1	468.745	310.693	626.798	2.01742	1.01251	0.272528	0.496434	1	188526074	188529635	+	3271	MSTRG.1881	MSTRG.1881
MSTRG.6471.1	67.9737	45.1055	90.8419	2.01399	1.01005	0.501627	0.735027	2	104924476	104950971	-	1580	MSTRG.6471	MSTRG.6471
MSTRG.13054.1	159.227	105.787	212.668	2.01034	1.00744	0.321914	0.555275	6	3322537	3329170	+	2264	MSTRG.13054	MSTRG.13054
ENSAPLT00020028151	53.9845	35.8774	72.0916	2.00939	1.00675	0.430791	0.669308	6	9996848	10086454	+	996	ENSAPLG00020017860	ENSAPLG00020017860
MSTRG.11290.1	10.1648	6.75622	13.5734	2.00902	1.00649	0.697099	0.885779	4	6860918	6862228	-	554	MSTRG.11290	MSTRG.11290
MSTRG.331.1	45.0989	29.9877	60.2101	2.00783	1.00564	0.441971	0.680353	1	35789898	35790555	+	324	MSTRG.331	MSTRG.331
MSTRG.4515.1	19.603	13.0597	26.1464	2.00206	1.00149	0.622258	0.834281	16	10363935	10364565	-	332	MSTRG.4515	MSTRG.4515
MSTRG.6805.15	140.243	93.5134	186.972	1.99941	0.999575	0.329885	0.564419	2	137888967	137890392	-	1373	MSTRG.6805	MSTRG.6805
ENSAPLT00020022745	3.78601	2.53184	5.04019	1.99073	0.993295	0.85534	0.974717	2	118747397	118751174	-	610	ENSAPLG00020014794	ENSAPLG00020014794
ENSAPLT00020003065	142.474	95.3843	189.564	1.98737	0.990864	0.353554	0.590155	19	10266486	10269382	-	1933	ENSAPLG00020002075	ENSAPLG00020002075
MSTRG.314.1	183.129	122.69	243.568	1.98523	0.989304	0.340344	0.576135	1	33275495	33277257	-	782	MSTRG.314	MSTRG.314
MSTRG.12757.1	60.6904	40.671	80.7098	1.98445	0.988742	0.448691	0.686678	5	46073474	46075686	-	514	MSTRG.12757	MSTRG.12757
ENSAPLT00020001356	9.58003	6.43607	12.724	1.97698	0.9833	0.725692	0.903621	1	201346137	201353338	-	813	ENSAPLG00020000923	ENSAPLG00020000923
ENSAPLT00020000686	111.506	74.9147	148.097	1.97687	0.98322	0.377737	0.615622	1	135939531	135944417	+	2025	ENSAPLG00020000493	ENSAPLG00020000493
ENSAPLT00020013157	34.9161	23.5058	46.3263	1.97084	0.978812	0.50505	0.737869	5	56558087	56577355	-	1001	ENSAPLG00020008967	ENSAPLG00020008967
ENSAPLT00020009720	2.89896	1.95191	3.84601	1.97038	0.978472	0.887124	0.988863	4	18102548	18104127	-	1376	ENSAPLG00020006653	ENSAPLG00020006653
MSTRG.2645.1	0.833933	0.56166	1.10621	1.96953	0.977849	0.975258	1	11	12400684	12401994	-	251	MSTRG.2645	MSTRG.2645
MSTRG.7693.1	23.6318	15.918	31.3456	1.96919	0.977602	0.59126	0.810261	22	5625815	5669850	+	402	MSTRG.7693	MSTRG.7693
MSTRG.13304.1	26.6246	17.9584	35.2908	1.96514	0.974632	0.555759	0.782279	6	22770301	22775872	-	324	MSTRG.13304	MSTRG.13304
MSTRG.3910.1	83.1546	56.1721	110.137	1.9607	0.971372	0.406194	0.645451	14	13600125	13664371	+	864	MSTRG.3910	MSTRG.3910
ENSAPLT00020028929	9.0257	6.0986	11.9528	1.95993	0.970799	0.7416	0.914332	15	10959189	10961377	+	528	ENSAPLG00020018257	ENSAPLG00020018257
MSTRG.1110.1	155.636	105.324	205.949	1.95539	0.967456	0.352535	0.58912	1	89840307	89853117	+	1293	MSTRG.1110	MSTRG.1110
MSTRG.11194.1	141.297	95.6433	186.951	1.95467	0.966926	0.355847	0.592544	4	280625	281958	+	1314	MSTRG.11194	MSTRG.11194
MSTRG.2511.1	315.219	213.558	416.881	1.95208	0.965011	0.31313	0.545196	10	22846392	22848116	-	1258	MSTRG.2511	MSTRG.2511
MSTRG.6112.1	28.3586	19.2742	37.4431	1.94266	0.958031	0.551769	0.778991	2	55874486	55881880	+	536	MSTRG.6112	MSTRG.6112
MSTRG.864.1	25.9429	17.6637	34.2222	1.93743	0.954143	0.547099	0.77537	1	74486299	74489964	-	1709	MSTRG.864	MSTRG.864
MSTRG.7638.1	6.69059	4.56156	8.81963	1.93347	0.951191	0.780096	0.936733	22	2050317	2058357	-	789	MSTRG.7638	MSTRG.7638
MSTRG.14913.1	129.555	88.5628	170.546	1.92571	0.945392	0.375016	0.612763	9	25554717	25561287	+	1643	MSTRG.14913	MSTRG.14913
MSTRG.2697.13	13.885	9.49409	18.2758	1.92497	0.944835	0.70902	0.893466	11	14862730	14905180	-	362	MSTRG.2697	MSTRG.2697
ENSAPLT00020007759	4.10246	2.8083	5.39661	1.92166	0.942355	0.852699	0.973178	6	16747267	16750402	+	1211	ENSAPLG00020005297	ENSAPLG00020005297
MSTRG.13513.1	66.9867	45.9237	88.0496	1.9173	0.939077	0.437664	0.676093	7	2190523	2196073	-	357	MSTRG.13513	MSTRG.13513
MSTRG.1725.1	545.856	375.333	716.378	1.90865	0.932549	0.297768	0.527148	1	175656057	175664838	-	2958	MSTRG.1725	MSTRG.1725
MSTRG.4074.2	45.2153	31.1413	59.2894	1.90388	0.928945	0.497324	0.730568	15	3958452	3959068	-	522	MSTRG.4074	MSTRG.4074
MSTRG.14876.1	97.0417	67.0017	127.082	1.89669	0.923486	0.411086	0.650299	9	22850863	22851883	-	944	MSTRG.14876	MSTRG.14876
MSTRG.7661.4	0.838957	0.579921	1.09799	1.89335	0.920942	0.97527	1	3	48141700	48142583	+	285	MSTRG.7661	MSTRG.7661
ENSAPLT00020020760	7558.02	5227.42	9888.62	1.89168	0.91967	0.29045	0.518436	31	905158	906602	-	464	ENSAPLG00020013645	ENSAPLG00020013645
MSTRG.7467.16	28.5825	19.7902	37.3749	1.88856	0.917283	0.58225	0.803456	21	3018050	3045707	+	1275	MSTRG.7467	MSTRG.7467
MSTRG.2159.1	14.9163	10.3489	19.4836	1.88267	0.912781	0.707501	0.89256	10	196395	202159	-	289	MSTRG.2159	MSTRG.2159
MSTRG.6312.1	104.197	72.3998	135.993	1.87836	0.909476	0.410736	0.649966	2	82801649	82802961	-	1249	MSTRG.6312	MSTRG.6312
MSTRG.7263.5	12.6457	8.79217	16.4993	1.87659	0.908116	0.709087	0.893503	3	469418	511645	-	438	MSTRG.7263	MSTRG.7263
MSTRG.4110.1	15.295	10.639	19.9511	1.87528	0.907106	0.671982	0.86983	15	6131810	6132527	-	361	MSTRG.4110	MSTRG.4110
MSTRG.3971.1	11.1224	7.74374	14.5011	1.87262	0.905059	0.723985	0.902826	15	280153	289312	+	483	MSTRG.3971	MSTRG.3971
MSTRG.7745.1	25.8498	18.0352	33.6644	1.86659	0.900408	0.57821	0.800416	3	56568876	56577626	-	607	MSTRG.7745	MSTRG.7745
ENSAPLT00020006015	66.3649	46.3581	86.3716	1.86314	0.897737	0.481755	0.716744	5	36400244	36405572	+	2298	ENSAPLG00020004102	ENSAPLG00020004102
MSTRG.4329.1	400.892	280.051	521.733	1.86299	0.897619	0.334501	0.569384	15	17388667	17398536	+	2835	MSTRG.4329	MSTRG.4329
MSTRG.4108.5	253.636	177.781	329.491	1.85335	0.890137	0.370696	0.608018	15	6126377	6128995	+	1799	MSTRG.4108	MSTRG.4108
MSTRG.15701.1	112.495	78.8619	146.128	1.85295	0.889827	0.463982	0.700331	Z	31403621	31410450	-	1166	MSTRG.15701	MSTRG.15701
MSTRG.7996.1	4.80773	3.37287	6.24259	1.85082	0.888167	0.847293	0.970716	23	7383823	7384963	-	1118	MSTRG.7996	MSTRG.7996
ENSAPLT00020000002	28.0648	19.7559	36.3737	1.84116	0.880612	0.573833	0.796748	1	61106106	61108661	-	1031	ENSAPLG00020000002	ENSAPLG00020000002
MSTRG.13916.1	61.6312	43.5112	79.7512	1.83289	0.874118	0.474629	0.710365	7	33579737	33580666	+	907	MSTRG.13916	MSTRG.13916
MSTRG.14227.1	6.81599	4.81645	8.81552	1.83029	0.872075	0.797404	0.946204	8	13301380	13305085	+	411	MSTRG.14227	MSTRG.14227
MSTRG.6262.1	162.598	114.919	210.277	1.82978	0.871667	0.393377	0.631958	2	78287220	78289712	-	1838	MSTRG.6262	MSTRG.6262
ENSAPLT00020004450	1.55059	1.09884	2.00233	1.82222	0.865701	0.960094	1	34	5082072	5084505	-	1484	ENSAPLG00020003062	ENSAPLG00020003062
MSTRG.13657.1	62.4748	44.2989	80.6507	1.8206	0.864416	0.471857	0.707697	7	14304463	14306068	+	692	MSTRG.13657	MSTRG.13657
MSTRG.9221.1	67.8837	48.1575	87.6098	1.81924	0.863333	0.468444	0.704642	20	4867565	4869219	+	632	MSTRG.9221	MSTRG.9221
MSTRG.2680.2	511.61	363.3	659.921	1.81646	0.861132	0.344862	0.580943	11	14289337	14291405	+	1730	MSTRG.2680	MSTRG.2680
MSTRG.6647.1	40.5623	28.8199	52.3048	1.81489	0.859881	0.563535	0.788794	2	122598557	122599174	+	591	MSTRG.6647	MSTRG.6647
MSTRG.1676.3	71.5926	50.934	92.2512	1.81119	0.85694	0.680709	0.875409	1	162290849	162318779	-	5497	MSTRG.1676	MSTRG.1676
ENSAPLT00020013884	29.5011	21.0019	38.0003	1.80938	0.855492	0.575752	0.798255	VSDN01001647.1	14665	17935	-	1442	ENSAPLG00020009448	ENSAPLG00020009448
MSTRG.1526.3	359.562	256.614	462.51	1.80236	0.849884	0.351037	0.587515	1	140029071	140032767	-	849	MSTRG.1526	MSTRG.1526
MSTRG.5669.1	306.042	218.621	393.464	1.79975	0.8478	0.373713	0.611173	2	9735760	9739187	+	3372	MSTRG.5669	MSTRG.5669
ENSAPLT00020015132	9.19927	6.57477	11.8238	1.79835	0.846676	0.771406	0.931389	19	838748	842486	-	1780	ENSAPLG00020010231	ENSAPLG00020010231
MSTRG.3472.2	20.5163	14.6667	26.3659	1.79767	0.846132	0.642371	0.848749	13	11558675	11574494	-	2121	MSTRG.3472	MSTRG.3472
MSTRG.14691.1	15.8968	11.3671	20.4264	1.79697	0.845563	0.68295	0.876709	9	10337536	10337907	-	213	MSTRG.14691	MSTRG.14691
MSTRG.9197.2	3055.05	2186.05	3924.06	1.79505	0.844022	0.336951	0.572007	20	4140942	4142477	-	851	MSTRG.9197	MSTRG.9197
MSTRG.7778.7	412.487	296.555	528.42	1.78186	0.833388	0.357067	0.593912	22	11988279	12002885	+	5340	MSTRG.7778	MSTRG.7778
MSTRG.1291.1	109.011	78.3925	139.629	1.78116	0.832817	0.650095	0.853975	1	113306007	113373140	+	8447	MSTRG.1291	MSTRG.1291
MSTRG.4862.1	6.04642	4.34941	7.74344	1.78034	0.832155	0.800629	0.947943	17	11788535	11789524	-	242	MSTRG.4862	MSTRG.4862
MSTRG.2632.1	2.56492	1.84817	3.28166	1.77563	0.828331	0.913776	0.996171	11	8884974	8895276	+	277	MSTRG.2632	MSTRG.2632
MSTRG.9197.14	338.154	244.418	431.89	1.76701	0.821313	0.397628	0.636588	20	4140942	4142477	-	851	MSTRG.9197	MSTRG.9197
MSTRG.12026.3	37.3546	27.0007	47.7085	1.76694	0.82125	0.577694	0.799979	40	260478	265898	+	979	MSTRG.12026	MSTRG.12026
MSTRG.6695.1	43.0901	31.2026	54.9776	1.76196	0.817178	0.559299	0.785202	2	126763566	126764845	-	559	MSTRG.6695	MSTRG.6695
ENSAPLT00020015707	2.98476	2.16261	3.8069	1.76033	0.815843	0.935702	1	5	60713479	60732799	-	1167	ENSAPLG00020010607	ENSAPLG00020010607
MSTRG.14951.1	90.5169	65.6069	115.427	1.75937	0.815062	0.485349	0.719804	VSDN01000085.1	15689	108623	-	449	MSTRG.14951	MSTRG.14951
MSTRG.6762.1	9251.26	6705.38	11797.1	1.75936	0.815048	0.348983	0.585569	2	133889675	133893183	+	517	MSTRG.6762	MSTRG.6762
MSTRG.10114.1	39.9292	28.9909	50.8674	1.7546	0.811142	0.567226	0.792197	3	90275578	90277141	+	283	MSTRG.10114	MSTRG.10114
ENSAPLT00020027608	54.3327	39.5076	69.1578	1.7505	0.807763	0.515612	0.747756	14	3072769	3075926	+	1302	ENSAPLG00020017567	ENSAPLG00020017567
ENSAPLT00020002403	37.4912	27.3462	47.6362	1.74197	0.80072	0.603514	0.820014	1	12564763	12568598	-	1150	ENSAPLG00020001641	ENSAPLG00020001641
ENSAPLT00020024998	9.52815	6.95022	12.1061	1.74183	0.800601	0.802633	0.948911	20	8415089	8422573	+	946	ENSAPLG00020016091	ENSAPLG00020016091
MSTRG.11685.1	5.51016	4.03206	6.98827	1.73318	0.79342	0.842263	0.967922	4	46323333	46324620	-	253	MSTRG.11685	MSTRG.11685
MSTRG.14169.1	27.5258	20.1579	34.8938	1.73103	0.79163	0.669516	0.868404	8	10842020	10842536	-	426	MSTRG.14169	MSTRG.14169
MSTRG.15372.1	38.4844	28.1894	48.7794	1.73042	0.791119	0.621669	0.833813	Z	1196031	1202702	+	1363	MSTRG.15372	MSTRG.15372
MSTRG.4194.1	26.9145	19.7186	34.1103	1.72985	0.79065	0.670049	0.86862	15	10424792	10426276	-	1261	MSTRG.4194	MSTRG.4194
ENSAPLT00020029246	2.33665	1.71237	2.96092	1.72914	0.790051	0.947413	1	6	11830108	11839276	+	563	ENSAPLG00020018446	ENSAPLG00020018446
MSTRG.11074.1	52.8657	38.7768	66.9546	1.72667	0.787989	0.557413	0.783545	34	5075454	5076237	-	697	MSTRG.11074	MSTRG.11074
ENSAPLT00020028319	1.43962	1.0561	1.82315	1.72631	0.787689	0.959653	1	3	102932390	102935331	+	2448	ENSAPLG00020017952	ENSAPLG00020017952
MSTRG.7498.1	5.21143	3.83079	6.59207	1.72081	0.783091	0.842415	0.967922	21	4157581	4160097	+	398	MSTRG.7498	MSTRG.7498
MSTRG.14731.1	148.383	109.088	187.677	1.72043	0.782769	0.447224	0.685263	9	13528107	13534638	+	2293	MSTRG.14731	MSTRG.14731
ENSAPLT00020010780	10.5401	7.75589	13.3242	1.71795	0.780686	0.753381	0.922346	7	8694480	8696353	+	404	ENSAPLG00020007350	ENSAPLG00020007350
ENSAPLT00020017025	26.3427	19.4404	33.2451	1.7101	0.774084	0.661624	0.862687	2	138196392	138232103	-	657	ENSAPLG00020011413	ENSAPLG00020011413
MSTRG.14248.1	268.13	198.213	338.046	1.70547	0.770165	0.424415	0.663354	8	15874807	15876819	-	1102	MSTRG.14248	MSTRG.14248
MSTRG.13872.2	19.6207	14.537	24.7045	1.69942	0.765042	0.681005	0.875642	7	29443388	29449476	+	377	MSTRG.13872	MSTRG.13872
MSTRG.5474.1	3.72361	2.75934	4.68788	1.69891	0.764613	0.900076	0.992759	19	8660822	8665068	-	312	MSTRG.5474	MSTRG.5474
MSTRG.7467.17	109.845	81.5283	138.162	1.69465	0.76099	0.485989	0.72026	21	3018246	3021425	+	2010	MSTRG.7467	MSTRG.7467
MSTRG.14271.1	43.7406	32.52	54.9611	1.69007	0.757085	0.598515	0.816182	8	16965627	16969108	+	453	MSTRG.14271	MSTRG.14271
MSTRG.1606.1	12.6632	9.42105	15.9054	1.68828	0.755553	0.74705	0.917604	1	146805446	146806251	-	349	MSTRG.1606	MSTRG.1606
MSTRG.16003.1	2.26459	1.68498	2.8442	1.68797	0.755293	0.947075	1	Z	70743229	70744184	-	331	MSTRG.16003	MSTRG.16003
MSTRG.7865.1	82.2638	61.2174	103.31	1.68759	0.754967	0.519416	0.751071	3	68248091	68249577	-	1448	MSTRG.7865	MSTRG.7865
MSTRG.5503.1	4.06096	3.02336	5.09855	1.68638	0.753933	0.89598	0.991783	19	9184953	9186344	+	797	MSTRG.5503	MSTRG.5503
ENSAPLT00020010009	5.87634	4.3771	7.37558	1.68504	0.752783	0.837302	0.966106	2	28633157	28634492	-	417	ENSAPLG00020006853	ENSAPLG00020006853
MSTRG.1878.5	54.9377	40.9237	68.9517	1.68488	0.752648	0.578754	0.800835	1	188703057	188704569	-	889	MSTRG.1878	MSTRG.1878
MSTRG.7808.1	46.5411	34.6796	58.4026	1.68406	0.751944	0.567205	0.792196	22	13982806	13990195	-	469	MSTRG.7808	MSTRG.7808
MSTRG.8810.1	155.039	115.532	194.546	1.68391	0.751815	0.467228	0.703445	27	743068	744279	-	1137	MSTRG.8810	MSTRG.8810
MSTRG.4780.1	7.76938	5.80853	9.73022	1.67516	0.7443	0.823309	0.958772	17	7671186	7676484	-	631	MSTRG.4780	MSTRG.4780
MSTRG.7683.3	293.079	219.233	366.924	1.67367	0.743017	0.399378	0.638437	22	4799394	4817562	-	2746	MSTRG.7683	MSTRG.7683
MSTRG.9175.3	210.102	157.742	262.461	1.66386	0.734535	0.505594	0.738392	28	4219417	4221825	+	2031	MSTRG.9175	MSTRG.9175
MSTRG.5997.1	406.548	305.605	507.491	1.66061	0.731714	0.412074	0.651466	2	46089349	46182991	+	5350	MSTRG.5997	MSTRG.5997
MSTRG.5694.2	22.3675	16.8177	27.9173	1.65999	0.731177	0.80558	0.950282	2	12413156	12418466	+	3361	MSTRG.5694	MSTRG.5694
MSTRG.4181.1	3.31353	2.49531	4.13175	1.6558	0.727531	0.90429	0.99426	15	9869779	9872225	+	828	MSTRG.4181	MSTRG.4181
ENSAPLT00020005308	72.6094	54.8214	90.3974	1.64894	0.721542	0.54522	0.77391	4	43348497	43360901	-	2831	ENSAPLG00020003644	ENSAPLG00020003644
ENSAPLT00020020360	54.8377	41.5216	68.1537	1.6414	0.714929	0.563868	0.789135	9	23513972	23529595	-	1053	ENSAPLG00020013384	ENSAPLG00020013384
MSTRG.11559.1	1.4835	1.12332	1.84368	1.64127	0.714815	0.959829	1	4	33391241	33391578	-	318	MSTRG.11559	MSTRG.11559
MSTRG.11050.1	567.535	431.119	703.951	1.63285	0.707388	0.443929	0.681956	34	206966	231916	-	331	MSTRG.11050	MSTRG.11050
MSTRG.13438.1	3.82222	2.90427	4.74018	1.63214	0.706769	0.895389	0.991694	6	33717534	33719216	+	452	MSTRG.13438	MSTRG.13438
ENSAPLT00020027298	6.51552	4.95993	8.07111	1.62727	0.702449	0.832443	0.963597	8	13212617	13226104	-	3404	ENSAPLG00020017410	ENSAPLG00020017410
MSTRG.15660.1	59.8868	45.7163	74.0572	1.61993	0.695934	0.600066	0.817226	Z	28379738	28380431	-	666	MSTRG.15660	MSTRG.15660
MSTRG.4532.1	2.65569	2.02972	3.28166	1.6168	0.693145	0.913661	0.996107	16	11364777	11367288	-	274	MSTRG.4532	MSTRG.4532
MSTRG.10488.5	328.139	250.893	405.384	1.61577	0.692219	0.454239	0.691482	3	119052977	119056697	+	3325	MSTRG.10488	MSTRG.10488
MSTRG.7917.1	114.279	87.6512	140.908	1.6076	0.684906	0.52814	0.758964	23	2312490	2319799	+	1325	MSTRG.7917	MSTRG.7917
ENSAPLT00020009750	10.3055	7.9117	12.6994	1.60514	0.682696	0.81041	0.95278	5	6486924	6508162	+	227	ENSAPLG00020006679	ENSAPLG00020006679
MSTRG.12279.1	81.9604	62.9691	100.952	1.60319	0.680948	0.574816	0.797556	5	15365040	15366806	-	1383	MSTRG.12279	MSTRG.12279
ENSAPLT00020001809	0.343507	0.264024	0.422989	1.60208	0.67995	1	1	1	7713694	7715764	-	1293	ENSAPLG00020001233	ENSAPLG00020001233
ENSAPLT00020015479	0.687013	0.528048	0.845978	1.60208	0.67995	1	1	31	796033	797217	-	1185	ENSAPLG00020010472	ENSAPLG00020010472
MSTRG.10134.1	153.424	117.944	188.905	1.60165	0.679563	0.461486	0.698184	3	91483744	91486045	+	887	MSTRG.10134	MSTRG.10134
ENSAPLT00020011165	33.2568	25.5937	40.92	1.59883	0.677019	0.663764	0.864287	14	7084537	7090955	+	4206	ENSAPLG00020007630	ENSAPLG00020007630
ENSAPLT00020015791	7.15481	5.50925	8.80037	1.59738	0.675709	0.812284	0.95342	4	73024887	73034810	-	1335	ENSAPLG00020010663	ENSAPLG00020010663
MSTRG.11199.17	7.88487	6.07256	9.69718	1.59689	0.675261	0.874912	0.981976	4	646499	646936	-	415	MSTRG.11199	MSTRG.11199
ENSAPLT00020014340	145.367	112.094	178.639	1.59366	0.672339	0.531905	0.762042	17	11107943	11113138	+	5117	ENSAPLG00020009773	ENSAPLG00020009773
MSTRG.12430.3	244.161	188.598	299.725	1.58923	0.66833	0.518792	0.750528	5	27692279	27696738	-	4068	MSTRG.12430	MSTRG.12430
ENSAPLT00020017039	14.4158	11.1424	17.6892	1.58755	0.666803	0.805645	0.950314	26	760515	764988	+	974	ENSAPLG00020011421	ENSAPLG00020011421
MSTRG.15701.2	148.104	114.494	181.715	1.58712	0.66641	0.631257	0.84003	Z	31403626	31410593	-	1304	MSTRG.15701	MSTRG.15701
ENSAPLT00020004206	63.137	48.8298	77.4443	1.58601	0.665398	0.579781	0.801579	VSDN01001370.1	29328	30650	+	1323	ENSAPLG00020002910	ENSAPLG00020002910
ENSAPLT00020010057	17.2083	13.3143	21.1023	1.58493	0.664421	0.735213	0.910075	5	50952742	51115485	-	491	ENSAPLG00020006888	ENSAPLG00020006888
MSTRG.9381.5	63.1253	48.9356	77.3151	1.57994	0.659866	0.597124	0.815134	20	12020664	12021581	+	504	MSTRG.9381	MSTRG.9381
MSTRG.14951.3	18.6223	14.4698	22.7748	1.57395	0.654393	0.743922	0.915536	VSDN01000085.1	106272	112121	-	352	MSTRG.14951	MSTRG.14951
MSTRG.5423.2	20.4934	15.9621	25.0247	1.56776	0.648703	0.715204	0.897198	19	7156532	7157527	-	953	MSTRG.5423	MSTRG.5423
ENSAPLT00020013121	2.13947	1.66817	2.61077	1.56504	0.646202	0.946471	1	5	56456010	56462013	+	3489	ENSAPLG00020008945	ENSAPLG00020008945
ENSAPLT00020004794	11.8401	9.23338	14.4468	1.56463	0.645823	0.789369	0.942301	5	29930302	29931228	+	539	ENSAPLG00020003295	ENSAPLG00020003295
MSTRG.12027.6	332.969	259.828	406.11	1.56299	0.644312	0.492464	0.726107	40	325565	330368	-	4137	MSTRG.12027	MSTRG.12027
ENSAPLT00020004500	50.1737	39.203	61.1443	1.55969	0.641255	0.675383	0.871938	34	5101828	5104904	+	2329	ENSAPLG00020003094	ENSAPLG00020003094
MSTRG.3623.4	22.2254	17.4044	27.0463	1.55399	0.635976	0.705885	0.89165	13	20615611	20623103	+	1341	MSTRG.3623	MSTRG.3623
MSTRG.7649.1	42.4899	33.2735	51.7063	1.55398	0.635966	0.650968	0.854443	3	46715777	46718281	+	331	MSTRG.7649	MSTRG.7649
MSTRG.10466.3	128.891	100.947	156.834	1.55362	0.635638	0.514777	0.746956	3	118098468	118108234	-	1841	MSTRG.10466	MSTRG.10466
MSTRG.5955.1	0.695416	0.544854	0.845978	1.55267	0.63475	1	1	2	40677812	40678535	-	361	MSTRG.5955	MSTRG.5955
MSTRG.7005.1	10.5057	8.23538	12.7761	1.55137	0.63354	0.827552	0.961446	2	159484800	159489196	+	388	MSTRG.7005	MSTRG.7005
MSTRG.2792.1	21.7358	17.0428	26.4289	1.55074	0.632953	0.745635	0.916714	11	18471995	18480303	-	259	MSTRG.2792	MSTRG.2792
ENSAPLT00020027294	4.85303	3.8063	5.89976	1.55	0.632265	0.883854	0.986762	9	15457847	15471009	+	948	ENSAPLG00020017408	ENSAPLG00020017408
MSTRG.2802.1	28.7763	22.6226	34.9301	1.54404	0.626708	0.715433	0.897327	11	18675725	18676619	+	204	MSTRG.2802	MSTRG.2802
MSTRG.11550.1	34.3298	26.9965	41.6631	1.54328	0.626001	0.693237	0.883433	4	32863597	32870210	+	1106	MSTRG.11550	MSTRG.11550
MSTRG.7384.4	69.9442	55.1761	84.7123	1.53531	0.618529	0.799257	0.947087	3	4523099	4525028	-	1890	MSTRG.7384	MSTRG.7384
MSTRG.14275.1	40.6777	32.1368	49.2186	1.53153	0.614977	0.693308	0.883482	8	17409887	17438245	+	1421	MSTRG.14275	MSTRG.14275
MSTRG.15732.1	14.1271	11.1823	17.0719	1.52669	0.610407	0.804235	0.949836	Z	36021194	36022537	+	817	MSTRG.15732	MSTRG.15732
ENSAPLT00020016243	82.5094	65.3551	99.6638	1.52496	0.60877	0.602558	0.819365	1	94019527	94022978	+	3310	ENSAPLG00020010938	ENSAPLG00020010938
MSTRG.7848.18	1256.65	996.548	1516.76	1.52201	0.605977	0.481661	0.71672	3	65707442	65728377	-	6486	MSTRG.7848	MSTRG.7848
MSTRG.12916.1	309.786	246.253	373.318	1.516	0.600267	0.530402	0.76086	5	58662984	58665265	-	2004	MSTRG.12916	MSTRG.12916
MSTRG.14728.1	385.182	306.816	463.549	1.51083	0.595345	0.517789	0.749612	9	13147401	13152203	+	4207	MSTRG.14728	MSTRG.14728
MSTRG.15911.1	15881.5	12660.3	19102.7	1.50887	0.593472	0.465267	0.701508	Z	59520933	59543478	-	2156	MSTRG.15911	MSTRG.15911
MSTRG.12729.1	7.04308	5.61475	8.47142	1.50878	0.593383	0.865241	0.977755	5	41574307	41575205	-	330	MSTRG.12729	MSTRG.12729
MSTRG.8701.6	587.229	468.179	706.279	1.50857	0.59318	0.513103	0.745418	26	5805806	5813386	-	1137	MSTRG.8701	MSTRG.8701
ENSAPLT00020018711	1.75955	1.40415	2.11495	1.50621	0.590923	0.984766	1	26	1227992	1247271	-	899	ENSAPLG00020012408	ENSAPLG00020012408
ENSAPLT00020003528	1.40764	1.12332	1.69196	1.50621	0.590923	0.992902	1	4	36497303	36513047	+	397	ENSAPLG00020002417	ENSAPLG00020002417
ENSAPLT00020013887	31.3436	25.092	37.5953	1.4983	0.583328	0.708898	0.893442	VSDN01001647.1	16746	26698	-	657	ENSAPLG00020009448	ENSAPLG00020009448
MSTRG.9111.1	34.7492	27.8355	41.6628	1.49675	0.581833	0.696253	0.885235	20	771541	774046	+	342	MSTRG.9111	MSTRG.9111
MSTRG.11873.2	23.8757	19.142	28.6094	1.49459	0.579749	0.709518	0.893759	4	66932029	66948508	-	215	MSTRG.11873	MSTRG.11873
MSTRG.11548.1	14.8892	11.9496	17.8288	1.492	0.577251	0.788044	0.941336	4	32595046	32597229	-	453	MSTRG.11548	MSTRG.11548
ENSAPLT00020009718	77.097	61.9413	92.2527	1.48936	0.574689	0.620088	0.832552	4	18057003	18103106	-	2046	ENSAPLG00020006653	ENSAPLG00020006653
ENSAPLT00020016983	12.1709	9.78114	14.5607	1.48865	0.574008	0.79971	0.947384	16	254390	255568	-	1179	ENSAPLG00020011385	ENSAPLG00020011385
MSTRG.8428.1	49.1486	39.5307	58.7665	1.4866	0.572019	0.658568	0.860275	25	4834013	4837157	+	563	MSTRG.8428	MSTRG.8428
MSTRG.5914.1	102.892	82.9316	122.852	1.48136	0.566924	0.609541	0.824551	2	36830238	36831027	+	768	MSTRG.5914	MSTRG.5914
MSTRG.4956.1	951.158	769.669	1132.65	1.47161	0.557391	0.52892	0.759559	17	14928420	14932416	-	3603	MSTRG.4956	MSTRG.4956
MSTRG.6289.1	294.44	238.437	350.443	1.46975	0.555575	0.547489	0.775529	2	81585420	81588513	-	3067	MSTRG.6289	MSTRG.6289
MSTRG.1370.1	621.366	503.789	738.944	1.46677	0.552645	0.534937	0.764324	1	124300136	124304290	+	1436	MSTRG.1370	MSTRG.1370
MSTRG.7016.4	93.8067	76.1923	111.421	1.46237	0.548306	0.596536	0.81467	2	161096677	161099537	+	1218	MSTRG.7016	MSTRG.7016
ENSAPLT00020024420	47.9229	38.9463	56.8995	1.46097	0.546927	0.674461	0.871344	4	56235022	56273483	+	1117	ENSAPLG00020015755	ENSAPLG00020015755
ENSAPLT00020024883	0.356475	0.28996	0.422989	1.45878	0.544764	1	1	16	7536679	7559432	+	928	ENSAPLG00020016018	ENSAPLG00020016018
ENSAPLT00020017359	0.356475	0.28996	0.422989	1.45878	0.544764	1	1	3	117996288	118036194	-	1305	ENSAPLG00020011607	ENSAPLG00020011607
ENSAPLT00020004732	0.668289	0.544854	0.791724	1.45309	0.539127	1	1	12	1394492	1444905	-	224	ENSAPLG00020003254	ENSAPLG00020003254
MSTRG.14071.2	0.668289	0.544854	0.791724	1.45309	0.539127	1	1	8	6501563	6503306	-	287	MSTRG.14071	MSTRG.14071
ENSAPLT00020013602	0.668289	0.544854	0.791724	1.45309	0.539127	1	1	3	66507925	66540475	-	261	ENSAPLG00020009269	ENSAPLG00020009269
MSTRG.12472.1	1.02271	0.834815	1.21061	1.45015	0.536203	1	1	5	29379943	29380952	+	349	MSTRG.12472	MSTRG.12472
MSTRG.11690.1	12.6975	10.3858	15.0092	1.44516	0.531232	0.821523	0.957812	4	46838040	46933591	-	1441	MSTRG.11690	MSTRG.11690
ENSAPLT00020022787	26.1825	21.4551	30.9099	1.44068	0.526751	0.770456	0.931108	2	39704072	39726475	-	1843	ENSAPLG00020014823	ENSAPLG00020014823
ENSAPLT00020013888	14.1559	11.6202	16.6917	1.43644	0.522499	0.829218	0.96198	VSDN01001655.1	1056	7166	+	5322	ENSAPLG00020009452	ENSAPLG00020009452
MSTRG.5997.2	736.907	605.435	868.38	1.43431	0.520355	0.5629	0.788393	2	46089932	46098611	+	7841	MSTRG.5997	MSTRG.5997
MSTRG.1520.4	160.013	131.624	188.403	1.43137	0.5174	0.594732	0.813221	1	139434949	139438018	+	1656	MSTRG.1520	MSTRG.1520
ENSAPLT00020003524	6.87886	5.67429	8.08343	1.42457	0.510527	0.864432	0.97752	4	36495529	36513227	+	725	ENSAPLG00020002417	ENSAPLG00020002417
MSTRG.5441.3	8.56608	7.07513	10.057	1.42146	0.507374	0.85091	0.972269	19	7917765	7918586	-	677	MSTRG.5441	MSTRG.5441
ENSAPLT00020015080	14.082	11.651	16.5129	1.4173	0.503142	0.804011	0.949754	4	67146709	67148196	+	1488	ENSAPLG00020010199	ENSAPLG00020010199
MSTRG.10388.2	5158.4	4268.47	6048.34	1.41698	0.502821	0.66025	0.861661	3	109312108	109321580	+	7187	MSTRG.10388	MSTRG.10388
MSTRG.7421.1	80.8623	66.926	94.7985	1.41647	0.502297	0.671021	0.869275	3	8785319	8786114	-	756	MSTRG.7421	MSTRG.7421
MSTRG.7274.1	76.9402	63.7273	90.153	1.41467	0.500463	0.695734	0.88508	3	833122	834083	+	925	MSTRG.7274	MSTRG.7274
MSTRG.13241.1	40.1265	33.3051	46.9479	1.40963	0.49532	0.701001	0.88824	6	17950376	17950898	-	407	MSTRG.13241	MSTRG.13241
MSTRG.5998.1	696.442	578.082	814.801	1.40949	0.495174	0.574978	0.797663	2	46162326	46473299	+	5586	MSTRG.5998	MSTRG.5998
ENSAPLT00020014919	2.02392	1.68498	2.36286	1.4023	0.487799	0.975956	1	13	16692111	16695654	-	1051	ENSAPLG00020010106	ENSAPLG00020010106
MSTRG.4285.1	123.643	103.069	144.217	1.39923	0.484629	0.664074	0.864492	15	13473974	13474968	+	949	MSTRG.4285	MSTRG.4285
MSTRG.6306.1	188.591	157.281	219.9	1.39814	0.483505	0.624006	0.835406	2	82525891	82528089	+	1693	MSTRG.6306	MSTRG.6306
ENSAPLT00020025733	0.632759	0.528048	0.73747	1.3966	0.481915	1	1	21	2334960	2336403	-	1148	ENSAPLG00020016536	ENSAPLG00020016536
MSTRG.9315.1	0.31638	0.264024	0.368735	1.3966	0.481915	1	1	20	7199307	7200308	+	249	MSTRG.9315	MSTRG.9315
ENSAPLT00020021932	0.995584	0.834815	1.15635	1.38516	0.470054	1	1	7	23173901	23202261	+	246	ENSAPLG00020014299	ENSAPLG00020014299
MSTRG.2028.1	0.995584	0.834815	1.15635	1.38516	0.470054	1	1	1	203149199	203150586	-	545	MSTRG.2028	MSTRG.2028
ENSAPLT00020007125	0.995584	0.834815	1.15635	1.38516	0.470054	1	1	27	839026	840717	-	1692	ENSAPLG00020004838	ENSAPLG00020004838
ENSAPLT00020020761	0.995584	0.834815	1.15635	1.38516	0.470054	1	1	31	905158	906041	-	712	ENSAPLG00020013645	ENSAPLG00020013645
ENSAPLT00020026020	0.995584	0.834815	1.15635	1.38516	0.470054	1	1	1	50697834	50707756	-	689	ENSAPLG00020016700	ENSAPLG00020016700
MSTRG.5719.3	0.995584	0.834815	1.15635	1.38516	0.470054	1	1	2	15415402	15416498	-	594	MSTRG.5719	MSTRG.5719
MSTRG.929.1	0.995584	0.834815	1.15635	1.38516	0.470054	1	1	1	80187217	80189826	-	836	MSTRG.929	MSTRG.929
ENSAPLT00020001926	0.995584	0.834815	1.15635	1.38516	0.470054	1	1	5	28280412	28283112	+	1288	ENSAPLG00020001311	ENSAPLG00020001311
ENSAPLT00020009037	0.995584	0.834815	1.15635	1.38516	0.470054	1	1	14	10073851	10074830	+	363	ENSAPLG00020006209	ENSAPLG00020006209
MSTRG.488.1	0.995584	0.834815	1.15635	1.38516	0.470054	1	1	1	45126638	45128185	+	809	MSTRG.488	MSTRG.488
MSTRG.5040.1	0.995584	0.834815	1.15635	1.38516	0.470054	1	1	18	1379681	1380953	+	831	MSTRG.5040	MSTRG.5040
MSTRG.6374.1	0.995584	0.834815	1.15635	1.38516	0.470054	1	1	2	96481740	96486127	-	652	MSTRG.6374	MSTRG.6374
ENSAPLT00020009940	0.995584	0.834815	1.15635	1.38516	0.470054	1	1	8	17470152	17505425	-	637	ENSAPLG00020006809	ENSAPLG00020006809
MSTRG.5556.1	0.995584	0.834815	1.15635	1.38516	0.470054	1	1	19	11314102	11314497	-	373	MSTRG.5556	MSTRG.5556
MSTRG.5873.1	0.995584	0.834815	1.15635	1.38516	0.470054	1	1	2	33509714	33513896	-	303	MSTRG.5873	MSTRG.5873
MSTRG.12379.6	0.995584	0.834815	1.15635	1.38516	0.470054	1	1	5	23977459	23978234	+	350	MSTRG.12379	MSTRG.12379
MSTRG.14453.1	0.995584	0.834815	1.15635	1.38516	0.470054	1	1	8	30094934	30095374	-	406	MSTRG.14453	MSTRG.14453
ENSAPLT00020004734	0.995584	0.834815	1.15635	1.38516	0.470054	1	1	12	1444789	1482384	-	448	ENSAPLG00020003254	ENSAPLG00020003254
MSTRG.7921.1	0.995584	0.834815	1.15635	1.38516	0.470054	1	1	3	73186492	73187194	-	428	MSTRG.7921	MSTRG.7921
MSTRG.10253.1	0.995584	0.834815	1.15635	1.38516	0.470054	1	1	3	101905027	101906428	+	267	MSTRG.10253	MSTRG.10253
MSTRG.10208.1	0.995584	0.834815	1.15635	1.38516	0.470054	1	1	3	97236188	97237053	-	211	MSTRG.10208	MSTRG.10208
MSTRG.11401.1	32.5687	27.3487	37.7888	1.38174	0.466487	0.781269	0.937149	4	16123931	16125071	+	931	MSTRG.11401	MSTRG.11401
ENSAPLT00020028913	0.314327	0.264024	0.364629	1.38105	0.465761	1	1	10	2917328	2954358	+	1465	ENSAPLG00020018252	ENSAPLG00020018252
MSTRG.1697.1	0.314327	0.264024	0.364629	1.38105	0.465761	1	1	1	165040008	165047582	-	346	MSTRG.1697	MSTRG.1697
MSTRG.15647.1	0.314327	0.264024	0.364629	1.38105	0.465761	1	1	Z	26922604	26932179	+	331	MSTRG.15647	MSTRG.15647
MSTRG.2788.1	0.679204	0.570791	0.787618	1.37987	0.464535	1	1	11	17365007	17369134	+	747	MSTRG.2788	MSTRG.2788
ENSAPLT00020027665	0.679204	0.570791	0.787618	1.37987	0.464535	1	1	5	41572249	41577219	+	212	ENSAPLG00020017604	ENSAPLG00020017604
ENSAPLT00020000718	11.2698	9.48671	13.0529	1.37592	0.460395	0.855919	0.975078	5	33126565	33130075	+	558	ENSAPLG00020000514	ENSAPLG00020000514
ENSAPLT00020009106	6.54915	5.51391	7.58439	1.3755	0.459957	0.90266	0.993664	1	84950373	84954728	-	3899	ENSAPLG00020006249	ENSAPLG00020006249
MSTRG.2000.1	5.66949	4.77371	6.56528	1.3753	0.459746	0.915483	0.99696	1	200706532	200722313	-	347	MSTRG.2000	MSTRG.2000
ENSAPLT00020025739	1.31375	1.10651	1.52098	1.37457	0.458981	0.990953	1	1	128553467	128555287	-	353	ENSAPLG00020016540	ENSAPLG00020016540
ENSAPLT00020002817	30.4776	25.6748	35.2805	1.37413	0.458517	0.780522	0.936858	1	82916111	82917479	-	1369	ENSAPLG00020001901	ENSAPLG00020001901
MSTRG.15346.3	48.3594	40.7793	55.9396	1.37177	0.456035	0.704784	0.890946	Z	29492	34521	-	3223	MSTRG.15346	MSTRG.15346
ENSAPLT00020006329	23.5044	19.8751	27.1337	1.36521	0.449125	0.832266	0.963513	2	23499171	23500753	-	1157	ENSAPLG00020004298	ENSAPLG00020004298
MSTRG.7436.5	149.702	126.716	172.688	1.36279	0.446564	0.675804	0.87221	21	1821672	1824446	-	1623	MSTRG.7436	MSTRG.7436
MSTRG.13481.1	195.597	166.41	224.785	1.35079	0.433806	0.666836	0.866739	6	39228546	39231167	-	1400	MSTRG.13481	MSTRG.13481
ENSAPLT00020016471	5.55502	4.72806	6.38199	1.34981	0.432758	0.914514	0.996473	27	963551	965233	+	1058	ENSAPLG00020011080	ENSAPLG00020011080
MSTRG.7026.3	300.224	255.748	344.7	1.34781	0.430618	0.646067	0.850832	2	161223781	161225087	+	1205	MSTRG.7026	MSTRG.7026
MSTRG.4119.5	85.1648	72.5525	97.7771	1.34767	0.430471	0.720305	0.900612	15	6618759	6624804	+	4967	MSTRG.4119	MSTRG.4119
ENSAPLT00020015146	61.2446	52.2618	70.2274	1.34376	0.426277	0.724901	0.903356	6	24607	27286	+	2305	ENSAPLG00020010245	ENSAPLG00020010245
MSTRG.7101.2	158.624	135.412	181.837	1.34284	0.425292	0.775895	0.933979	2	162784286	162802396	+	18053	MSTRG.7101	MSTRG.7101
MSTRG.15699.15	1036.34	886.378	1186.3	1.33837	0.420481	0.643615	0.849306	Z	31477122	31494998	-	5225	MSTRG.15699	MSTRG.15699
ENSAPLT00020010595	1.69483	1.4498	1.93987	1.33802	0.420101	0.983678	1	17	12697916	12701542	+	362	ENSAPLG00020007234	ENSAPLG00020007234
ENSAPLT00020023284	11.0627	9.46379	12.6615	1.33789	0.419961	0.875752	0.982297	21	8325688	8331274	+	488	ENSAPLG00020015099	ENSAPLG00020015099
MSTRG.9226.1	25.2694	21.6259	28.9129	1.33696	0.418954	0.814457	0.954759	28	5944942	5947131	-	269	MSTRG.9226	MSTRG.9226
MSTRG.8201.2	6.76453	5.79921	7.72984	1.33291	0.414583	0.904372	0.99427	24	7611842	7613264	+	1117	MSTRG.8201	MSTRG.8201
MSTRG.5866.1	11.0226	9.47292	12.5723	1.32718	0.408364	0.892452	0.991124	2	33016795	33026105	+	447	MSTRG.5866	MSTRG.5866
MSTRG.12597.1	176.339	151.58	201.098	1.32668	0.407824	0.677111	0.873086	5	31979380	31982744	+	1611	MSTRG.12597	MSTRG.12597
MSTRG.15376.5	152.079	130.734	173.424	1.32654	0.407664	0.689592	0.880991	Z	1763763	1765491	+	1578	MSTRG.15376	MSTRG.15376
ENSAPLT00020019330	3.63486	3.12565	4.14406	1.32582	0.406889	0.94374	1	3	69013256	69017893	-	1174	ENSAPLG00020012789	ENSAPLG00020012789
ENSAPLT00020021071	0.97051	0.834815	1.10621	1.32509	0.406091	0.999365	1	15	5352699	5356652	-	1101	ENSAPLG00020013832	ENSAPLG00020013832
ENSAPLT00020025741	1.66063	1.43154	1.88972	1.32006	0.400601	0.983096	1	1	128553467	128554838	-	433	ENSAPLG00020016540	ENSAPLG00020016540
MSTRG.15229.1	53.8101	46.4418	61.1784	1.31731	0.397599	0.75088	0.920587	VSDN01001236.1	61413	64799	+	554	MSTRG.15229	MSTRG.15229
MSTRG.3912.1	422.855	365.15	480.56	1.31606	0.396228	0.660001	0.861477	14	13711786	13734059	+	4242	MSTRG.3912	MSTRG.3912
MSTRG.3391.1	0.966404	0.834815	1.09799	1.31525	0.395342	0.99925	1	13	9065362	9065932	+	211	MSTRG.3391	MSTRG.3391
MSTRG.15222.22	1.62391	1.40415	1.84368	1.31302	0.392887	0.982466	1	VSDN01001107.1	27547	28988	+	1245	MSTRG.15222	MSTRG.15222
MSTRG.7435.1	0.324783	0.28083	0.368735	1.31302	0.392887	1	1	21	1693635	1694087	+	373	MSTRG.7435	MSTRG.7435
MSTRG.14545.2	0.324783	0.28083	0.368735	1.31302	0.392887	1	1	9	705477	707167	-	261	MSTRG.14545	MSTRG.14545
ENSAPLT00020005313	21.5764	18.6972	24.4557	1.30799	0.387349	0.831002	0.962764	4	43365804	43372238	-	366	ENSAPLG00020003647	ENSAPLG00020003647
MSTRG.9197.24	180.504	156.462	204.546	1.30732	0.386611	0.70269	0.889447	20	4140942	4142477	-	623	MSTRG.9197	MSTRG.9197
ENSAPLT00020001751	13.3801	11.6068	15.1534	1.30556	0.384674	0.87342	0.981194	7	31964782	31970277	-	366	ENSAPLG00020001191	ENSAPLG00020001191
MSTRG.11472.6	936.455	813.286	1059.62	1.30289	0.381718	0.672902	0.870217	4	21236717	21237143	-	358	MSTRG.11472	MSTRG.11472
ENSAPLT00020010105	11.413	9.92036	12.9057	1.30093	0.379547	0.856901	0.975779	5	52086802	52120849	+	1516	ENSAPLG00020006917	ENSAPLG00020006917
ENSAPLT00020016569	6.77732	5.89743	7.65722	1.2984	0.376733	0.898157	0.992562	8	1356098	1359048	-	2074	ENSAPLG00020011135	ENSAPLG00020011135
MSTRG.14613.1	1.29092	1.12332	1.45852	1.2984	0.376733	0.990472	1	9	5192954	5193284	+	247	MSTRG.14613	MSTRG.14613
ENSAPLT00020013730	0.968189	0.84249	1.09389	1.2984	0.376733	0.9993	1	25	3431134	3432691	-	1558	ENSAPLG00020009348	ENSAPLG00020009348
ENSAPLT00020008761	0.32273	0.28083	0.364629	1.2984	0.376733	1	1	1	206990800	206991933	+	1134	ENSAPLG00020005994	ENSAPLG00020005994
MSTRG.7752.1	0.32273	0.28083	0.364629	1.2984	0.376733	1	1	3	57087337	57087644	-	235	MSTRG.7752	MSTRG.7752
MSTRG.10414.1	1.93638	1.68498	2.18778	1.2984	0.376733	0.974665	1	3	111236743	111252220	+	400	MSTRG.10414	MSTRG.10414
MSTRG.7548.1	187.86	163.584	212.136	1.2968	0.374953	0.711198	0.894802	3	32740499	32742358	+	1836	MSTRG.7548	MSTRG.7548
MSTRG.13821.1	0.652077	0.570791	0.733364	1.28482	0.361569	1	1	7	24465885	24466919	+	330	MSTRG.13821	MSTRG.13821
MSTRG.15595.1	243.189	213.222	273.157	1.28109	0.357377	0.693416	0.88354	Z	22533007	22536090	+	3064	MSTRG.15595	MSTRG.15595
MSTRG.9197.22	422.76	371.152	474.368	1.2781	0.353996	0.692677	0.883102	20	4140942	4142477	-	623	MSTRG.9197	MSTRG.9197
MSTRG.1355.6	327.811	288.128	367.494	1.27545	0.351009	0.708678	0.89333	1	123252053	123255700	+	3310	MSTRG.1355	MSTRG.1355
ENSAPLT00020014093	13.3843	11.782	14.9866	1.27198	0.347081	0.883915	0.986767	VSDN01000251.1	7496	9409	+	759	ENSAPLG00020009592	ENSAPLG00020009592
ENSAPLT00020016078	0.329348	0.28996	0.368735	1.27167	0.346728	1	1	22	4729567	4730712	-	1146	ENSAPLG00020010840	ENSAPLG00020010840
ENSAPLT00020021927	7.52402	6.63909	8.40895	1.26658	0.340942	0.925383	1	25	3850253	3852465	-	678	ENSAPLG00020014294	ENSAPLG00020014294
MSTRG.5862.3	9.72629	8.59973	10.8529	1.262	0.335711	0.899218	0.992632	2	31927306	31934267	+	610	MSTRG.5862	MSTRG.5862
MSTRG.11781.1	246.846	218.366	275.326	1.26085	0.334393	0.709261	0.89365	4	56233327	56289896	+	2060	MSTRG.11781	MSTRG.11781
ENSAPLT00020021827	2.45372	2.17174	2.7357	1.25968	0.333055	0.989054	1	4	14971201	14972629	-	287	ENSAPLG00020014248	ENSAPLG00020014248
ENSAPLT00020010622	0.327295	0.28996	0.364629	1.25751	0.330574	1	1	1	88713707	88716347	-	187	ENSAPLG00020007251	ENSAPLG00020007251
MSTRG.6196.1	202.592	179.639	225.544	1.25554	0.328305	0.734858	0.909798	2	67359278	67366876	-	3131	MSTRG.6196	MSTRG.6196
ENSAPLT00020009964	20.1684	17.89	22.4467	1.2547	0.327345	0.891203	0.990886	3	59429901	59432533	-	1405	ENSAPLG00020006825	ENSAPLG00020006825
MSTRG.6879.4	1321.91	1172.64	1471.17	1.25457	0.327198	0.700803	0.888086	2	144772898	144782001	+	5552	MSTRG.6879	MSTRG.6879
MSTRG.5153.1	22.2461	19.7398	24.7525	1.25394	0.326466	0.866734	0.978333	18	7356161	7357003	-	770	MSTRG.5153	MSTRG.5153
ENSAPLT00020019666	50.8814	45.1627	56.6001	1.25325	0.325674	0.797241	0.946145	3	61107923	61113088	-	940	ENSAPLG00020012979	ENSAPLG00020012979
MSTRG.13792.1	10.6752	9.4806	11.8698	1.25201	0.324246	0.906895	0.994377	7	21476403	21482673	-	1298	MSTRG.13792	MSTRG.13792
ENSAPLT00020012864	3.95621	3.51634	4.39608	1.25018	0.322142	0.954767	1	2	599138	600648	-	1511	ENSAPLG00020008786	ENSAPLG00020008786
ENSAPLT00020024263	35.1931	31.2914	39.0949	1.24938	0.321215	0.828735	0.961687	2	120061267	120159810	-	607	ENSAPLG00020015664	ENSAPLG00020015664
MSTRG.14114.2	3.3311	2.96381	3.69839	1.24785	0.319444	0.995738	1	8	9197092	9198243	+	635	MSTRG.14114	MSTRG.14114
MSTRG.4198.2	97.897	87.2642	108.53	1.24369	0.314627	0.764282	0.928047	15	10954781	10961377	+	768	MSTRG.4198	MSTRG.4198
MSTRG.3309.1	33.1174	29.5299	36.7049	1.24297	0.313792	0.860874	0.977385	13	3176850	3254170	+	2623	MSTRG.3309	MSTRG.3309
MSTRG.2757.4	1074.11	959.036	1189.17	1.23997	0.310303	0.722469	0.901858	11	15679132	15684862	-	5337	MSTRG.2757	MSTRG.2757
MSTRG.11873.3	17.2816	15.4644	19.0988	1.23502	0.304538	0.909076	0.994377	4	66932029	66932948	-	245	MSTRG.11873	MSTRG.11873
MSTRG.1116.1	85.3246	76.356	94.2931	1.23491	0.30441	0.774943	0.933414	1	90142829	90179343	-	1773	MSTRG.1116	MSTRG.1116
MSTRG.542.1	33.1805	29.6976	36.6633	1.23455	0.303991	0.851866	0.972784	1	49373007	49390419	-	640	MSTRG.542	MSTRG.542
MSTRG.14951.2	74.5838	66.8034	82.3642	1.23293	0.302095	0.821244	0.957646	VSDN01000085.1	20235	112121	-	511	MSTRG.14951	MSTRG.14951
MSTRG.15276.7	3.06706	2.75021	3.38391	1.23042	0.299152	1	1	VSDN01001370.1	89445	92101	-	739	MSTRG.15276	MSTRG.15276
MSTRG.4064.2	27.2204	24.4129	30.028	1.23	0.29866	0.840218	0.96756	15	3593142	3610887	+	697	MSTRG.4064	MSTRG.4064
MSTRG.2165.1	870.187	781.589	958.784	1.22671	0.294795	0.734668	0.909663	10	537795	567863	-	6602	MSTRG.2165	MSTRG.2165
ENSAPLT00020007324	54.4824	49.0539	59.911	1.22133	0.288455	0.828702	0.961687	3	64401355	64424275	+	2780	ENSAPLG00020004980	ENSAPLG00020004980
MSTRG.771.1	189.238	170.55	207.925	1.21914	0.28587	0.794145	0.944794	1	64419791	64421526	+	1701	MSTRG.771	MSTRG.771
MSTRG.10653.6	419.975	379.136	460.815	1.21544	0.281474	0.760672	0.926592	31	48226	60172	-	3568	MSTRG.10653	MSTRG.10653
MSTRG.6847.1	2160.44	1951.35	2369.53	1.2143	0.280129	0.734306	0.909275	2	142020344	142037638	+	17176	MSTRG.6847	MSTRG.6847
ENSAPLT00020001389	9.62901	8.69911	10.5589	1.21379	0.27952	0.916515	0.997656	1	7114466	7117615	-	1191	ENSAPLG00020000946	ENSAPLG00020000946
MSTRG.7797.1	84.0153	75.9644	92.0662	1.21197	0.277349	0.820754	0.957305	22	12872578	12874425	+	827	MSTRG.7797	MSTRG.7797
MSTRG.2786.1	47.431	43.189	51.673	1.19644	0.258748	0.858434	0.976567	11	17297875	17319714	+	2224	MSTRG.2786	MSTRG.2786
MSTRG.7673.6	248.871	226.739	271.003	1.19522	0.257279	0.773495	0.932499	22	4455430	4525223	-	1382	MSTRG.7673	MSTRG.7673
MSTRG.2165.2	879.973	803.154	956.792	1.19129	0.252529	0.765451	0.928847	10	537807	567863	-	6112	MSTRG.2165	MSTRG.2165
MSTRG.1266.1	35.4896	32.4003	38.5789	1.1907	0.251806	0.867796	0.978785	1	111367579	111368243	+	544	MSTRG.1266	MSTRG.1266
MSTRG.1810.1	2.50989	2.29229	2.72748	1.18985	0.25078	0.990172	1	1	182708868	182709808	-	271	MSTRG.1810	MSTRG.1810
ENSAPLT00020011047	27.7227	25.348	30.0974	1.18737	0.247765	0.860184	0.977314	20	2918410	2925172	-	5405	ENSAPLG00020007545	ENSAPLG00020007545
MSTRG.12519.1	82.2272	75.2902	89.1641	1.18427	0.244002	0.844836	0.969148	5	30201831	30209584	-	954	MSTRG.12519	MSTRG.12519
MSTRG.13738.1	203.465	186.455	220.474	1.18245	0.241784	0.809764	0.952428	7	18025066	18028721	-	1004	MSTRG.13738	MSTRG.13738
ENSAPLT00020008080	1.56175	1.43154	1.69196	1.18191	0.241123	1	1	5	10509386	10534589	+	354	ENSAPLG00020005526	ENSAPLG00020005526
MSTRG.5355.1	1.80429	1.6605	1.94808	1.17319	0.230434	1	1	19	3198657	3199420	+	708	MSTRG.5355	MSTRG.5355
MSTRG.1417.1	808.559	744.279	872.839	1.17273	0.229871	0.791988	0.943926	1	127710966	127714922	-	3833	MSTRG.1417	MSTRG.1417
ENSAPLT00020013028	1.57088	1.4498	1.69196	1.16703	0.222836	1	1	13	10920477	10923778	-	530	ENSAPLG00020008887	ENSAPLG00020008887
ENSAPLT00020003558	92.0108	85.2454	98.7763	1.15873	0.212543	0.842103	0.967922	Z	14927130	14930987	-	2169	ENSAPLG00020002440	ENSAPLG00020002440
ENSAPLT00020012587	1.70365	1.58414	1.82315	1.15087	0.202726	1	1	14	10997673	10999962	+	1770	ENSAPLG00020008624	ENSAPLG00020008624
ENSAPLT00020016822	2.27081	2.11219	2.42943	1.15019	0.201874	1	1	15	17431842	17435491	-	2504	ENSAPLG00020011287	ENSAPLG00020011287
MSTRG.12001.1	515.933	480.074	551.791	1.14939	0.200865	0.824166	0.95921	4	76113604	76149422	-	3508	MSTRG.12001	MSTRG.12001
MSTRG.12317.1	2.41389	2.24664	2.58115	1.14889	0.200242	0.988253	1	5	18275630	18276267	-	446	MSTRG.12317	MSTRG.12317
MSTRG.2025.1	62.413	58.2478	66.5783	1.14302	0.192848	0.871425	0.980414	1	203077260	203082644	+	715	MSTRG.2025	MSTRG.2025
MSTRG.14537.2	870.273	813.535	927.011	1.13949	0.188382	0.867658	0.978785	9	486591	498464	+	10965	MSTRG.14537	MSTRG.14537
ENSAPLT00020025870	33.1973	31.0619	35.3328	1.13749	0.18586	0.9098	0.994377	13	8048145	8054711	+	1212	ENSAPLG00020016609	ENSAPLG00020016609
MSTRG.4955.1	94.4053	88.5726	100.238	1.1317	0.178497	0.853484	0.973715	17	14927321	14929292	+	1480	MSTRG.4955	MSTRG.4955
MSTRG.10016.3	15.4023	14.4721	16.3325	1.12855	0.174469	0.917703	0.998249	3	82245742	82247782	+	1917	MSTRG.10016	MSTRG.10016
MSTRG.9197.27	98.4581	92.7999	104.116	1.12194	0.166	0.877487	0.983045	20	4140942	4142477	-	395	MSTRG.9197	MSTRG.9197
MSTRG.7673.7	67.2177	63.472	70.9634	1.11803	0.160953	0.914526	0.996473	22	4455430	4458643	-	490	MSTRG.7673	MSTRG.7673
ENSAPLT00020012895	21.9638	20.7469	23.1806	1.11731	0.160024	0.918848	0.998811	27	5059437	5064485	+	560	ENSAPLG00020008801	ENSAPLG00020008801
ENSAPLT00020014386	1.39753	1.32012	1.47494	1.11728	0.159986	1	1	21	5658026	5662578	-	1133	ENSAPLG00020009800	ENSAPLG00020009800
ENSAPLT00020003896	38.8473	36.7592	40.9353	1.11361	0.15524	0.914277	0.996386	11	14207370	14211006	+	2691	ENSAPLG00020002675	ENSAPLG00020002675
MSTRG.7553.13	42.9633	40.6573	45.2694	1.11344	0.155025	0.938643	1	21	6262732	6274303	+	577	MSTRG.7553	MSTRG.7553
MSTRG.7463.3	578.178	547.256	609.1	1.11301	0.154461	0.860096	0.977286	21	2840225	2847953	-	7689	MSTRG.7463	MSTRG.7463
ENSAPLT00020025068	8.36298	7.9256	8.80037	1.11037	0.151045	0.955987	1	19	2358789	2364359	+	3705	ENSAPLG00020016146	ENSAPLG00020016146
MSTRG.7384.2	127.78	121.36	134.201	1.10581	0.145104	0.876231	0.982433	3	4522892	4525028	-	2082	MSTRG.7384	MSTRG.7384
MSTRG.607.1	1077.33	1023.35	1131.31	1.1055	0.144696	0.872961	0.981055	1	54855077	54856243	+	1147	MSTRG.607	MSTRG.607
ENSAPLT00020015117	3.29987	3.13478	3.46495	1.10533	0.144471	0.995108	1	2	80379115	80381690	+	1492	ENSAPLG00020010220	ENSAPLG00020010220
MSTRG.10718.1	191.975	182.529	201.421	1.1035	0.142088	0.879749	0.984381	31	985738	988328	-	1490	MSTRG.10718	MSTRG.10718
MSTRG.4334.1	92.3808	88.1654	96.5961	1.09562	0.131752	0.904079	0.994259	15	17594265	17599169	+	904	MSTRG.4334	MSTRG.4334
MSTRG.11232.1	841.582	804.117	879.047	1.09318	0.128535	0.878242	0.983447	4	3586787	3591725	+	2971	MSTRG.11232	MSTRG.11232
ENSAPLT00020012706	1.10417	1.0561	1.15225	1.09104	0.125709	1	1	13	21150364	21172451	-	429	ENSAPLG00020008691	ENSAPLG00020008691
[truncated: 1,000 more rows]
