# Supplementary material for: Comprehensive analysis of lncRNAs and mRNAs revealed potential participants in the process of avian reovirus infection
Source: Front Microbiol. 2025 Feb 5;16:1539903. doi: 10.3389/fmicb.2025.1539903 (PMC11835999; doi:10.3389/fmicb.2025.1539903)
Supplement: Supplementary file 5 [file Table_5.xlsx]

## Sheet: Sheet1
Supplementary Table5-miRNA prediction
miRNA	Target
apl-miR-11588-3p	ENSAPLT00020000117
apl-miR-11588-3p	ENSAPLT00020000197
apl-miR-11588-3p	ENSAPLT00020000425
apl-miR-11588-3p	ENSAPLT00020000513
apl-miR-11588-3p	ENSAPLT00020000669
apl-miR-11588-3p	ENSAPLT00020000790
apl-miR-11588-3p	ENSAPLT00020001217
apl-miR-11588-3p	ENSAPLT00020001506
apl-miR-11588-3p	ENSAPLT00020001509
apl-miR-11588-3p	ENSAPLT00020001605
apl-miR-11588-3p	ENSAPLT00020001739
apl-miR-11588-3p	ENSAPLT00020001828
apl-miR-11588-3p	ENSAPLT00020001829
apl-miR-11588-3p	ENSAPLT00020001833
apl-miR-11588-3p	ENSAPLT00020001926
apl-miR-11588-3p	ENSAPLT00020001927
apl-miR-11588-3p	ENSAPLT00020002101
apl-miR-11588-3p	ENSAPLT00020002534
apl-miR-11588-3p	ENSAPLT00020002567
apl-miR-11588-3p	ENSAPLT00020002817
apl-miR-11588-3p	ENSAPLT00020003575
apl-miR-11588-3p	ENSAPLT00020003703
apl-miR-11588-3p	ENSAPLT00020003746
apl-miR-11588-3p	ENSAPLT00020004031
apl-miR-11588-3p	ENSAPLT00020004196
apl-miR-11588-3p	ENSAPLT00020004201
apl-miR-11588-3p	ENSAPLT00020004206
apl-miR-11588-3p	ENSAPLT00020004214
apl-miR-11588-3p	ENSAPLT00020004216
apl-miR-11588-3p	ENSAPLT00020004369
apl-miR-11588-3p	ENSAPLT00020004447
apl-miR-11588-3p	ENSAPLT00020004450
apl-miR-11588-3p	ENSAPLT00020004492
apl-miR-11588-3p	ENSAPLT00020004740
apl-miR-11588-3p	ENSAPLT00020004972
apl-miR-11588-3p	ENSAPLT00020005308
apl-miR-11588-3p	ENSAPLT00020005370
apl-miR-11588-3p	ENSAPLT00020006045
apl-miR-11588-3p	ENSAPLT00020006050
apl-miR-11588-3p	ENSAPLT00020006189
apl-miR-11588-3p	ENSAPLT00020006265
apl-miR-11588-3p	ENSAPLT00020006789
apl-miR-11588-3p	ENSAPLT00020006915
apl-miR-11588-3p	ENSAPLT00020006972
apl-miR-11588-3p	ENSAPLT00020006973
apl-miR-11588-3p	ENSAPLT00020007323
apl-miR-11588-3p	ENSAPLT00020007324
apl-miR-11588-3p	ENSAPLT00020007455
apl-miR-11588-3p	ENSAPLT00020007643
apl-miR-11588-3p	ENSAPLT00020007645
apl-miR-11588-3p	ENSAPLT00020007780
apl-miR-11588-3p	ENSAPLT00020008061
apl-miR-11588-3p	ENSAPLT00020008566
apl-miR-11588-3p	ENSAPLT00020008569
apl-miR-11588-3p	ENSAPLT00020008671
apl-miR-11588-3p	ENSAPLT00020008999
apl-miR-11588-3p	ENSAPLT00020009460
apl-miR-11588-3p	ENSAPLT00020009526
apl-miR-11588-3p	ENSAPLT00020009568
apl-miR-11588-3p	ENSAPLT00020009722
apl-miR-11588-3p	ENSAPLT00020009806
apl-miR-11588-3p	ENSAPLT00020009929
apl-miR-11588-3p	ENSAPLT00020009938
apl-miR-11588-3p	ENSAPLT00020009941
apl-miR-11588-3p	ENSAPLT00020009956
apl-miR-11588-3p	ENSAPLT00020009964
apl-miR-11588-3p	ENSAPLT00020010057
apl-miR-11588-3p	ENSAPLT00020010585
apl-miR-11588-3p	ENSAPLT00020010602
apl-miR-11588-3p	ENSAPLT00020010632
apl-miR-11588-3p	ENSAPLT00020010936
apl-miR-11588-3p	ENSAPLT00020011019
apl-miR-11588-3p	ENSAPLT00020011038
apl-miR-11588-3p	ENSAPLT00020011224
apl-miR-11588-3p	ENSAPLT00020011284
apl-miR-11588-3p	ENSAPLT00020011605
apl-miR-11588-3p	ENSAPLT00020011607
apl-miR-11588-3p	ENSAPLT00020012037
apl-miR-11588-3p	ENSAPLT00020012221
apl-miR-11588-3p	ENSAPLT00020012279
apl-miR-11588-3p	ENSAPLT00020012794
apl-miR-11588-3p	ENSAPLT00020012796
apl-miR-11588-3p	ENSAPLT00020012854
apl-miR-11588-3p	ENSAPLT00020012891
apl-miR-11588-3p	ENSAPLT00020013148
apl-miR-11588-3p	ENSAPLT00020013152
apl-miR-11588-3p	ENSAPLT00020013154
apl-miR-11588-3p	ENSAPLT00020013300
apl-miR-11588-3p	ENSAPLT00020013303
apl-miR-11588-3p	ENSAPLT00020013310
apl-miR-11588-3p	ENSAPLT00020013656
apl-miR-11588-3p	ENSAPLT00020013658
apl-miR-11588-3p	ENSAPLT00020013659
apl-miR-11588-3p	ENSAPLT00020013697
apl-miR-11588-3p	ENSAPLT00020013884
apl-miR-11588-3p	ENSAPLT00020013885
apl-miR-11588-3p	ENSAPLT00020014020
apl-miR-11588-3p	ENSAPLT00020014076
apl-miR-11588-3p	ENSAPLT00020014093
apl-miR-11588-3p	ENSAPLT00020014340
apl-miR-11588-3p	ENSAPLT00020015132
apl-miR-11588-3p	ENSAPLT00020015153
apl-miR-11588-3p	ENSAPLT00020015253
apl-miR-11588-3p	ENSAPLT00020015255
apl-miR-11588-3p	ENSAPLT00020015266
apl-miR-11588-3p	ENSAPLT00020015330
apl-miR-11588-3p	ENSAPLT00020015479
apl-miR-11588-3p	ENSAPLT00020015638
apl-miR-11588-3p	ENSAPLT00020015707
apl-miR-11588-3p	ENSAPLT00020015876
apl-miR-11588-3p	ENSAPLT00020015877
apl-miR-11588-3p	ENSAPLT00020015878
apl-miR-11588-3p	ENSAPLT00020015879
apl-miR-11588-3p	ENSAPLT00020016243
apl-miR-11588-3p	ENSAPLT00020016277
apl-miR-11588-3p	ENSAPLT00020016406
apl-miR-11588-3p	ENSAPLT00020016433
apl-miR-11588-3p	ENSAPLT00020016471
apl-miR-11588-3p	ENSAPLT00020016472
apl-miR-11588-3p	ENSAPLT00020016474
apl-miR-11588-3p	ENSAPLT00020016475
apl-miR-11588-3p	ENSAPLT00020016476
apl-miR-11588-3p	ENSAPLT00020016552
apl-miR-11588-3p	ENSAPLT00020016805
apl-miR-11588-3p	ENSAPLT00020016821
apl-miR-11588-3p	ENSAPLT00020016822
apl-miR-11588-3p	ENSAPLT00020016825
apl-miR-11588-3p	ENSAPLT00020017359
apl-miR-11588-3p	ENSAPLT00020017451
apl-miR-11588-3p	ENSAPLT00020017496
apl-miR-11588-3p	ENSAPLT00020017819
apl-miR-11588-3p	ENSAPLT00020018177
apl-miR-11588-3p	ENSAPLT00020018204
apl-miR-11588-3p	ENSAPLT00020018719
apl-miR-11588-3p	ENSAPLT00020018720
apl-miR-11588-3p	ENSAPLT00020018807
apl-miR-11588-3p	ENSAPLT00020019302
apl-miR-11588-3p	ENSAPLT00020019330
apl-miR-11588-3p	ENSAPLT00020019334
apl-miR-11588-3p	ENSAPLT00020019375
apl-miR-11588-3p	ENSAPLT00020019384
apl-miR-11588-3p	ENSAPLT00020019386
apl-miR-11588-3p	ENSAPLT00020019395
apl-miR-11588-3p	ENSAPLT00020019396
apl-miR-11588-3p	ENSAPLT00020019401
apl-miR-11588-3p	ENSAPLT00020019403
apl-miR-11588-3p	ENSAPLT00020019404
apl-miR-11588-3p	ENSAPLT00020019406
apl-miR-11588-3p	ENSAPLT00020019408
apl-miR-11588-3p	ENSAPLT00020019424
apl-miR-11588-3p	ENSAPLT00020019425
apl-miR-11588-3p	ENSAPLT00020019426
apl-miR-11588-3p	ENSAPLT00020019427
apl-miR-11588-3p	ENSAPLT00020019429
apl-miR-11588-3p	ENSAPLT00020019569
apl-miR-11588-3p	ENSAPLT00020019794
apl-miR-11588-3p	ENSAPLT00020019865
apl-miR-11588-3p	ENSAPLT00020019868
apl-miR-11588-3p	ENSAPLT00020019869
apl-miR-11588-3p	ENSAPLT00020019870
apl-miR-11588-3p	ENSAPLT00020019872
apl-miR-11588-3p	ENSAPLT00020019873
apl-miR-11588-3p	ENSAPLT00020019893
apl-miR-11588-3p	ENSAPLT00020020116
apl-miR-11588-3p	ENSAPLT00020020118
apl-miR-11588-3p	ENSAPLT00020020181
apl-miR-11588-3p	ENSAPLT00020020255
apl-miR-11588-3p	ENSAPLT00020020256
apl-miR-11588-3p	ENSAPLT00020020288
apl-miR-11588-3p	ENSAPLT00020020304
apl-miR-11588-3p	ENSAPLT00020020600
apl-miR-11588-3p	ENSAPLT00020020692
apl-miR-11588-3p	ENSAPLT00020020851
apl-miR-11588-3p	ENSAPLT00020020947
apl-miR-11588-3p	ENSAPLT00020020949
apl-miR-11588-3p	ENSAPLT00020020980
apl-miR-11588-3p	ENSAPLT00020021443
apl-miR-11588-3p	ENSAPLT00020021570
apl-miR-11588-3p	ENSAPLT00020021694
apl-miR-11588-3p	ENSAPLT00020021921
apl-miR-11588-3p	ENSAPLT00020022275
apl-miR-11588-3p	ENSAPLT00020022372
apl-miR-11588-3p	ENSAPLT00020022672
apl-miR-11588-3p	ENSAPLT00020022721
apl-miR-11588-3p	ENSAPLT00020022974
apl-miR-11588-3p	ENSAPLT00020023357
apl-miR-11588-3p	ENSAPLT00020023366
apl-miR-11588-3p	ENSAPLT00020023465
apl-miR-11588-3p	ENSAPLT00020023466
apl-miR-11588-3p	ENSAPLT00020023721
apl-miR-11588-3p	ENSAPLT00020023755
apl-miR-11588-3p	ENSAPLT00020023776
apl-miR-11588-3p	ENSAPLT00020023960
apl-miR-11588-3p	ENSAPLT00020023962
apl-miR-11588-3p	ENSAPLT00020024045
apl-miR-11588-3p	ENSAPLT00020024062
apl-miR-11588-3p	ENSAPLT00020024233
apl-miR-11588-3p	ENSAPLT00020024378
apl-miR-11588-3p	ENSAPLT00020024382
apl-miR-11588-3p	ENSAPLT00020024383
apl-miR-11588-3p	ENSAPLT00020024421
apl-miR-11588-3p	ENSAPLT00020024554
apl-miR-11588-3p	ENSAPLT00020024555
apl-miR-11588-3p	ENSAPLT00020024571
apl-miR-11588-3p	ENSAPLT00020024583
apl-miR-11588-3p	ENSAPLT00020024612
apl-miR-11588-3p	ENSAPLT00020024858
apl-miR-11588-3p	ENSAPLT00020024860
apl-miR-11588-3p	ENSAPLT00020024861
apl-miR-11588-3p	ENSAPLT00020024889
apl-miR-11588-3p	ENSAPLT00020024966
apl-miR-11588-3p	ENSAPLT00020025165
apl-miR-11588-3p	ENSAPLT00020025166
apl-miR-11588-3p	ENSAPLT00020025629
apl-miR-11588-3p	ENSAPLT00020026415
apl-miR-11588-3p	ENSAPLT00020026598
apl-miR-11588-3p	ENSAPLT00020026599
apl-miR-11588-3p	ENSAPLT00020027299
apl-miR-11588-3p	ENSAPLT00020027515
apl-miR-11588-3p	ENSAPLT00020027608
apl-miR-11588-3p	ENSAPLT00020027797
apl-miR-11588-3p	ENSAPLT00020028038
apl-miR-11588-3p	ENSAPLT00020028039
apl-miR-11588-3p	ENSAPLT00020028118
apl-miR-11588-3p	ENSAPLT00020028123
apl-miR-11588-3p	ENSAPLT00020028124
apl-miR-11588-3p	ENSAPLT00020028125
apl-miR-11588-3p	ENSAPLT00020028319
apl-miR-11588-3p	ENSAPLT00020028750
apl-miR-11588-3p	ENSAPLT00020028764
apl-miR-11588-3p	ENSAPLT00020028832
apl-miR-11588-3p	ENSAPLT00020029108
apl-miR-11588-3p	ENSAPLT00020029138
apl-miR-11588-3p	ENSAPLT00020029274
apl-miR-11588-3p	ENSAPLT00020029278
apl-miR-11588-3p	ENSAPLT00020029283
apl-miR-11588-3p	MSTRG.1001.1
apl-miR-11588-3p	MSTRG.10077.15
apl-miR-11588-3p	MSTRG.10078.1
apl-miR-11588-3p	MSTRG.10078.4
apl-miR-11588-3p	MSTRG.10142.1
apl-miR-11588-3p	MSTRG.10347.1
apl-miR-11588-3p	MSTRG.10388.2
apl-miR-11588-3p	MSTRG.10516.13
apl-miR-11588-3p	MSTRG.10634.2
apl-miR-11588-3p	MSTRG.10638.19
apl-miR-11588-3p	MSTRG.10835.2
apl-miR-11588-3p	MSTRG.10944.3
apl-miR-11588-3p	MSTRG.10965.23
apl-miR-11588-3p	MSTRG.11032.1
apl-miR-11588-3p	MSTRG.11072.1
apl-miR-11588-3p	MSTRG.11072.10
apl-miR-11588-3p	MSTRG.11072.2
apl-miR-11588-3p	MSTRG.11072.4
apl-miR-11588-3p	MSTRG.11072.5
apl-miR-11588-3p	MSTRG.11072.8
apl-miR-11588-3p	MSTRG.11072.9
apl-miR-11588-3p	MSTRG.11074.1
apl-miR-11588-3p	MSTRG.11077.1
apl-miR-11588-3p	MSTRG.11082.1
apl-miR-11588-3p	MSTRG.11090.1
apl-miR-11588-3p	MSTRG.11090.2
apl-miR-11588-3p	MSTRG.1110.1
apl-miR-11588-3p	MSTRG.1113.1
apl-miR-11588-3p	MSTRG.1116.1
apl-miR-11588-3p	MSTRG.11193.3
apl-miR-11588-3p	MSTRG.11194.1
apl-miR-11588-3p	MSTRG.11213.12
apl-miR-11588-3p	MSTRG.11232.1
apl-miR-11588-3p	MSTRG.11240.1
apl-miR-11588-3p	MSTRG.11262.1
apl-miR-11588-3p	MSTRG.11279.1
apl-miR-11588-3p	MSTRG.11294.2
apl-miR-11588-3p	MSTRG.11329.1
apl-miR-11588-3p	MSTRG.11353.2
apl-miR-11588-3p	MSTRG.11384.1
apl-miR-11588-3p	MSTRG.11407.2
apl-miR-11588-3p	MSTRG.11596.2
apl-miR-11588-3p	MSTRG.11623.1
apl-miR-11588-3p	MSTRG.1164.1
apl-miR-11588-3p	MSTRG.11653.1
apl-miR-11588-3p	MSTRG.11674.1
apl-miR-11588-3p	MSTRG.11731.3
apl-miR-11588-3p	MSTRG.11781.1
apl-miR-11588-3p	MSTRG.11781.2
apl-miR-11588-3p	MSTRG.11782.1
apl-miR-11588-3p	MSTRG.11915.1
apl-miR-11588-3p	MSTRG.11988.1
apl-miR-11588-3p	MSTRG.12001.1
apl-miR-11588-3p	MSTRG.12027.6
apl-miR-11588-3p	MSTRG.12027.7
apl-miR-11588-3p	MSTRG.12114.5
apl-miR-11588-3p	MSTRG.12116.1
apl-miR-11588-3p	MSTRG.12171.1
apl-miR-11588-3p	MSTRG.12235.1
apl-miR-11588-3p	MSTRG.12245.2
apl-miR-11588-3p	MSTRG.12270.3
apl-miR-11588-3p	MSTRG.12333.1
apl-miR-11588-3p	MSTRG.12357.3
apl-miR-11588-3p	MSTRG.12360.1
apl-miR-11588-3p	MSTRG.1237.1
apl-miR-11588-3p	MSTRG.12430.3
apl-miR-11588-3p	MSTRG.12597.1
apl-miR-11588-3p	MSTRG.12688.1
apl-miR-11588-3p	MSTRG.12706.1
apl-miR-11588-3p	MSTRG.1273.10
apl-miR-11588-3p	MSTRG.12751.1
apl-miR-11588-3p	MSTRG.1291.1
apl-miR-11588-3p	MSTRG.12916.1
apl-miR-11588-3p	MSTRG.12966.1
apl-miR-11588-3p	MSTRG.12980.2
apl-miR-11588-3p	MSTRG.13060.15
apl-miR-11588-3p	MSTRG.13091.8
apl-miR-11588-3p	MSTRG.13128.10
apl-miR-11588-3p	MSTRG.132.1
apl-miR-11588-3p	MSTRG.13305.1
apl-miR-11588-3p	MSTRG.13326.1
apl-miR-11588-3p	MSTRG.13337.1
apl-miR-11588-3p	MSTRG.13348.1
apl-miR-11588-3p	MSTRG.13510.1
apl-miR-11588-3p	MSTRG.1355.6
apl-miR-11588-3p	MSTRG.13558.1
apl-miR-11588-3p	MSTRG.1365.1
apl-miR-11588-3p	MSTRG.13844.1
apl-miR-11588-3p	MSTRG.13844.2
apl-miR-11588-3p	MSTRG.13861.1
apl-miR-11588-3p	MSTRG.13863.1
apl-miR-11588-3p	MSTRG.13867.3
apl-miR-11588-3p	MSTRG.13943.2
apl-miR-11588-3p	MSTRG.14027.1
apl-miR-11588-3p	MSTRG.14070.1
apl-miR-11588-3p	MSTRG.14077.1
apl-miR-11588-3p	MSTRG.1417.1
apl-miR-11588-3p	MSTRG.14225.1
apl-miR-11588-3p	MSTRG.14284.10
apl-miR-11588-3p	MSTRG.14442.1
apl-miR-11588-3p	MSTRG.1448.1
apl-miR-11588-3p	MSTRG.14498.12
apl-miR-11588-3p	MSTRG.14502.1
apl-miR-11588-3p	MSTRG.14537.2
apl-miR-11588-3p	MSTRG.1454.4
apl-miR-11588-3p	MSTRG.14579.2
apl-miR-11588-3p	MSTRG.14590.1
apl-miR-11588-3p	MSTRG.14787.2
apl-miR-11588-3p	MSTRG.14895.1
apl-miR-11588-3p	MSTRG.14921.1
apl-miR-11588-3p	MSTRG.15013.1
apl-miR-11588-3p	MSTRG.15013.2
apl-miR-11588-3p	MSTRG.15088.1
apl-miR-11588-3p	MSTRG.15127.2
apl-miR-11588-3p	MSTRG.15172.1
apl-miR-11588-3p	MSTRG.15195.1
apl-miR-11588-3p	MSTRG.15195.2
apl-miR-11588-3p	MSTRG.15222.10
apl-miR-11588-3p	MSTRG.15222.11
apl-miR-11588-3p	MSTRG.15222.12
apl-miR-11588-3p	MSTRG.15222.16
apl-miR-11588-3p	MSTRG.15222.18
apl-miR-11588-3p	MSTRG.15222.2
apl-miR-11588-3p	MSTRG.15222.20
apl-miR-11588-3p	MSTRG.15222.3
apl-miR-11588-3p	MSTRG.15222.6
apl-miR-11588-3p	MSTRG.15222.7
apl-miR-11588-3p	MSTRG.15222.8
apl-miR-11588-3p	MSTRG.15222.9
apl-miR-11588-3p	MSTRG.15271.2
apl-miR-11588-3p	MSTRG.15276.4
apl-miR-11588-3p	MSTRG.15276.5
apl-miR-11588-3p	MSTRG.15276.7
apl-miR-11588-3p	MSTRG.15292.3
apl-miR-11588-3p	MSTRG.15309.3
apl-miR-11588-3p	MSTRG.15309.5
apl-miR-11588-3p	MSTRG.15346.1
apl-miR-11588-3p	MSTRG.15346.2
apl-miR-11588-3p	MSTRG.15346.3
apl-miR-11588-3p	MSTRG.15346.4
apl-miR-11588-3p	MSTRG.15358.1
apl-miR-11588-3p	MSTRG.15364.1
apl-miR-11588-3p	MSTRG.15402.6
apl-miR-11588-3p	MSTRG.15423.1
apl-miR-11588-3p	MSTRG.15423.2
apl-miR-11588-3p	MSTRG.15498.2
apl-miR-11588-3p	MSTRG.1561.4
apl-miR-11588-3p	MSTRG.15610.1
apl-miR-11588-3p	MSTRG.1563.3
apl-miR-11588-3p	MSTRG.15698.1
apl-miR-11588-3p	MSTRG.15699.15
apl-miR-11588-3p	MSTRG.15699.3
apl-miR-11588-3p	MSTRG.15699.5
apl-miR-11588-3p	MSTRG.15701.1
apl-miR-11588-3p	MSTRG.15701.2
apl-miR-11588-3p	MSTRG.15706.1
apl-miR-11588-3p	MSTRG.15708.6
apl-miR-11588-3p	MSTRG.1576.1
apl-miR-11588-3p	MSTRG.1577.15
apl-miR-11588-3p	MSTRG.15804.1
apl-miR-11588-3p	MSTRG.15819.7
apl-miR-11588-3p	MSTRG.15825.7
apl-miR-11588-3p	MSTRG.1586.1
apl-miR-11588-3p	MSTRG.1665.1
apl-miR-11588-3p	MSTRG.1676.4
apl-miR-11588-3p	MSTRG.1721.1
apl-miR-11588-3p	MSTRG.1725.1
apl-miR-11588-3p	MSTRG.1741.1
apl-miR-11588-3p	MSTRG.1953.1
apl-miR-11588-3p	MSTRG.1981.1
apl-miR-11588-3p	MSTRG.2029.3
apl-miR-11588-3p	MSTRG.2030.4
apl-miR-11588-3p	MSTRG.2062.1
apl-miR-11588-3p	MSTRG.207.5
apl-miR-11588-3p	MSTRG.2076.7
apl-miR-11588-3p	MSTRG.2177.1
apl-miR-11588-3p	MSTRG.2235.1
apl-miR-11588-3p	MSTRG.2288.3
apl-miR-11588-3p	MSTRG.2305.1
apl-miR-11588-3p	MSTRG.2316.1
apl-miR-11588-3p	MSTRG.2396.1
apl-miR-11588-3p	MSTRG.2397.1
apl-miR-11588-3p	MSTRG.2400.2
apl-miR-11588-3p	MSTRG.2450.1
apl-miR-11588-3p	MSTRG.2484.9
apl-miR-11588-3p	MSTRG.250.10
apl-miR-11588-3p	MSTRG.2500.3
apl-miR-11588-3p	MSTRG.2504.1
apl-miR-11588-3p	MSTRG.2536.1
apl-miR-11588-3p	MSTRG.2554.1
apl-miR-11588-3p	MSTRG.2573.20
apl-miR-11588-3p	MSTRG.2704.1
apl-miR-11588-3p	MSTRG.2706.1
apl-miR-11588-3p	MSTRG.2747.1
apl-miR-11588-3p	MSTRG.2749.1
apl-miR-11588-3p	MSTRG.2768.4
apl-miR-11588-3p	MSTRG.2870.1
apl-miR-11588-3p	MSTRG.2883.1
apl-miR-11588-3p	MSTRG.3027.1
apl-miR-11588-3p	MSTRG.3111.1
apl-miR-11588-3p	MSTRG.3228.5
apl-miR-11588-3p	MSTRG.3228.6
apl-miR-11588-3p	MSTRG.3246.1
apl-miR-11588-3p	MSTRG.3297.7
apl-miR-11588-3p	MSTRG.3358.1
apl-miR-11588-3p	MSTRG.3366.1
apl-miR-11588-3p	MSTRG.3374.3
apl-miR-11588-3p	MSTRG.3472.2
apl-miR-11588-3p	MSTRG.3506.1
apl-miR-11588-3p	MSTRG.3569.5
apl-miR-11588-3p	MSTRG.3575.1
apl-miR-11588-3p	MSTRG.3635.1
apl-miR-11588-3p	MSTRG.3758.1
apl-miR-11588-3p	MSTRG.3961.4
apl-miR-11588-3p	MSTRG.402.6
apl-miR-11588-3p	MSTRG.4047.1
apl-miR-11588-3p	MSTRG.4050.1
apl-miR-11588-3p	MSTRG.4060.1
apl-miR-11588-3p	MSTRG.4119.5
apl-miR-11588-3p	MSTRG.4193.1
apl-miR-11588-3p	MSTRG.4198.2
apl-miR-11588-3p	MSTRG.4203.3
apl-miR-11588-3p	MSTRG.4226.1
apl-miR-11588-3p	MSTRG.4277.1
apl-miR-11588-3p	MSTRG.4290.2
apl-miR-11588-3p	MSTRG.4329.1
apl-miR-11588-3p	MSTRG.4329.2
apl-miR-11588-3p	MSTRG.4334.1
apl-miR-11588-3p	MSTRG.4415.1
apl-miR-11588-3p	MSTRG.4474.1
apl-miR-11588-3p	MSTRG.4532.1
apl-miR-11588-3p	MSTRG.4547.1
apl-miR-11588-3p	MSTRG.4605.3
apl-miR-11588-3p	MSTRG.4605.4
apl-miR-11588-3p	MSTRG.4605.5
apl-miR-11588-3p	MSTRG.4682.18
apl-miR-11588-3p	MSTRG.4684.1
apl-miR-11588-3p	MSTRG.4685.1
apl-miR-11588-3p	MSTRG.4685.2
apl-miR-11588-3p	MSTRG.4685.3
apl-miR-11588-3p	MSTRG.4737.1
apl-miR-11588-3p	MSTRG.4737.2
apl-miR-11588-3p	MSTRG.4935.2
apl-miR-11588-3p	MSTRG.4956.1
apl-miR-11588-3p	MSTRG.5010.2
apl-miR-11588-3p	MSTRG.5049.5
apl-miR-11588-3p	MSTRG.5072.1
apl-miR-11588-3p	MSTRG.5124.1
apl-miR-11588-3p	MSTRG.5202.1
apl-miR-11588-3p	MSTRG.5202.2
apl-miR-11588-3p	MSTRG.5306.4
apl-miR-11588-3p	MSTRG.5314.16
apl-miR-11588-3p	MSTRG.5341.2
apl-miR-11588-3p	MSTRG.5376.1
apl-miR-11588-3p	MSTRG.5457.1
apl-miR-11588-3p	MSTRG.5542.1
apl-miR-11588-3p	MSTRG.5631.1
apl-miR-11588-3p	MSTRG.5670.8
apl-miR-11588-3p	MSTRG.5711.3
apl-miR-11588-3p	MSTRG.5739.3
apl-miR-11588-3p	MSTRG.5796.1
apl-miR-11588-3p	MSTRG.5796.2
apl-miR-11588-3p	MSTRG.5801.1
apl-miR-11588-3p	MSTRG.5857.1
apl-miR-11588-3p	MSTRG.5883.10
apl-miR-11588-3p	MSTRG.5946.5
apl-miR-11588-3p	MSTRG.5997.1
apl-miR-11588-3p	MSTRG.5998.1
apl-miR-11588-3p	MSTRG.6018.1
apl-miR-11588-3p	MSTRG.6060.2
apl-miR-11588-3p	MSTRG.6083.1
apl-miR-11588-3p	MSTRG.6130.1
apl-miR-11588-3p	MSTRG.6227.9
apl-miR-11588-3p	MSTRG.6262.1
apl-miR-11588-3p	MSTRG.6283.3
apl-miR-11588-3p	MSTRG.6289.1
apl-miR-11588-3p	MSTRG.630.1
apl-miR-11588-3p	MSTRG.6325.1
apl-miR-11588-3p	MSTRG.6340.1
apl-miR-11588-3p	MSTRG.6453.1
apl-miR-11588-3p	MSTRG.6481.1
apl-miR-11588-3p	MSTRG.6507.1
apl-miR-11588-3p	MSTRG.6529.1
apl-miR-11588-3p	MSTRG.6529.37
apl-miR-11588-3p	MSTRG.6530.1
apl-miR-11588-3p	MSTRG.6542.2
apl-miR-11588-3p	MSTRG.6623.29
apl-miR-11588-3p	MSTRG.6669.1
apl-miR-11588-3p	MSTRG.6704.3
apl-miR-11588-3p	MSTRG.6762.1
apl-miR-11588-3p	MSTRG.6847.1
apl-miR-11588-3p	MSTRG.6894.1
apl-miR-11588-3p	MSTRG.812.1
apl-miR-11588-3p	MSTRG.8237.4
apl-miR-11588-3p	MSTRG.8304.2
apl-miR-11588-3p	MSTRG.8477.1
apl-miR-11588-3p	MSTRG.8477.2
apl-miR-11588-3p	MSTRG.848.3
apl-miR-11588-3p	MSTRG.8517.1
apl-miR-11588-3p	MSTRG.8517.11
apl-miR-11588-3p	MSTRG.855.1
apl-miR-11588-3p	MSTRG.855.3
apl-miR-11588-3p	MSTRG.860.1
apl-miR-11588-3p	MSTRG.8609.4
apl-miR-11588-3p	MSTRG.8731.1
apl-miR-11588-3p	MSTRG.8731.2
apl-miR-11588-3p	MSTRG.8769.1
apl-miR-11588-3p	MSTRG.8842.4
apl-miR-11588-3p	MSTRG.8936.1
apl-miR-11588-3p	MSTRG.8937.1
apl-miR-11588-3p	MSTRG.7004.4
apl-miR-11588-3p	MSTRG.7046.1
apl-miR-11588-3p	MSTRG.7068.1
apl-miR-11588-3p	MSTRG.7069.1
apl-miR-11588-3p	MSTRG.712.2
apl-miR-11588-3p	MSTRG.7204.1
apl-miR-11588-3p	MSTRG.7204.2
apl-miR-11588-3p	MSTRG.7215.3
apl-miR-11588-3p	MSTRG.7227.28
apl-miR-11588-3p	MSTRG.7227.4
apl-miR-11588-3p	MSTRG.7228.1
apl-miR-11588-3p	MSTRG.7339.10
apl-miR-11588-3p	MSTRG.7339.11
apl-miR-11588-3p	MSTRG.7339.12
apl-miR-11588-3p	MSTRG.7349.1
apl-miR-11588-3p	MSTRG.7352.17
apl-miR-11588-3p	MSTRG.7352.18
apl-miR-11588-3p	MSTRG.7354.6
apl-miR-11588-3p	MSTRG.7364.2
apl-miR-11588-3p	MSTRG.7364.3
apl-miR-11588-3p	MSTRG.7364.4
apl-miR-11588-3p	MSTRG.7364.5
apl-miR-11588-3p	MSTRG.7384.2
apl-miR-11588-3p	MSTRG.7384.3
apl-miR-11588-3p	MSTRG.7384.4
apl-miR-11588-3p	MSTRG.741.2
apl-miR-11588-3p	MSTRG.7473.2
apl-miR-11588-3p	MSTRG.7533.1
apl-miR-11588-3p	MSTRG.7624.6
apl-miR-11588-3p	MSTRG.7688.1
apl-miR-11588-3p	MSTRG.7690.10
apl-miR-11588-3p	MSTRG.7786.5
apl-miR-11588-3p	MSTRG.7884.6
apl-miR-11588-3p	MSTRG.7920.24
apl-miR-11588-3p	MSTRG.7982.1
apl-miR-11588-3p	MSTRG.9002.3
apl-miR-11588-3p	MSTRG.9002.5
apl-miR-11588-3p	MSTRG.9101.2
apl-miR-11588-3p	MSTRG.9101.3
apl-miR-11588-3p	MSTRG.9197.11
apl-miR-11588-3p	MSTRG.9197.12
apl-miR-11588-3p	MSTRG.9197.13
apl-miR-11588-3p	MSTRG.9197.14
apl-miR-11588-3p	MSTRG.9197.15
apl-miR-11588-3p	MSTRG.9197.18
apl-miR-11588-3p	MSTRG.9197.2
apl-miR-11588-3p	MSTRG.9197.21
apl-miR-11588-3p	MSTRG.9197.22
apl-miR-11588-3p	MSTRG.9197.23
apl-miR-11588-3p	MSTRG.9197.24
apl-miR-11588-3p	MSTRG.9197.25
apl-miR-11588-3p	MSTRG.9197.26
apl-miR-11588-3p	MSTRG.9197.27
apl-miR-11588-3p	MSTRG.9197.29
apl-miR-11588-3p	MSTRG.9197.3
apl-miR-11588-3p	MSTRG.9197.30
apl-miR-11588-3p	MSTRG.9197.32
apl-miR-11588-3p	MSTRG.9197.5
apl-miR-11588-3p	MSTRG.9197.6
apl-miR-11588-3p	MSTRG.9197.7
apl-miR-11588-3p	MSTRG.9197.9
apl-miR-11588-3p	MSTRG.9269.3
apl-miR-11588-3p	MSTRG.932.1
apl-miR-11588-3p	MSTRG.9372.1
apl-miR-11588-3p	MSTRG.9381.8
apl-miR-11588-3p	MSTRG.9381.9
apl-miR-11588-3p	MSTRG.9463.3
apl-miR-11588-3p	MSTRG.9492.1
apl-miR-11588-3p	MSTRG.9499.1
apl-miR-11588-3p	MSTRG.9509.5
apl-miR-11588-3p	MSTRG.9546.11
apl-miR-11588-3p	MSTRG.9553.13
apl-miR-11588-3p	MSTRG.9557.8
apl-miR-11588-3p	MSTRG.9617.2
apl-miR-11588-3p	MSTRG.9665.6
apl-miR-11588-3p	MSTRG.9665.8
apl-miR-11588-3p	MSTRG.9669.1
apl-miR-11588-3p	MSTRG.9669.2
apl-miR-11588-3p	MSTRG.9683.3
apl-miR-11588-3p	MSTRG.970.1
apl-miR-11588-3p	MSTRG.9704.1
apl-miR-11588-3p	MSTRG.972.3
apl-miR-11588-3p	MSTRG.972.5
apl-miR-11588-3p	MSTRG.9730.11
apl-miR-11588-3p	MSTRG.9730.13
apl-miR-11588-3p	MSTRG.9730.9
apl-miR-11588-3p	MSTRG.9778.5
apl-miR-11588-3p	MSTRG.9778.7
apl-miR-11588-3p	MSTRG.9806.1
apl-miR-11588-3p	MSTRG.9848.2
apl-miR-11588-3p	MSTRG.9903.1
apl-miR-11588-3p	MSTRG.9916.2
apl-miR-11588-3p	MSTRG.9931.2
apl-miR-11588-3p	MSTRG.9974.1
apl-miR-11588-3p	MSTRG.9981.14
apl-miR-11588-3p	MSTRG.9981.15
apl-miR-11588-3p	MSTRG.9981.16
apl-miR-11588-3p	MSTRG.9981.17
apl-miR-11588-3p	MSTRG.9987.8
apl-miR-11588-5p	ENSAPLT00020000373
apl-miR-11588-5p	ENSAPLT00020000686
apl-miR-11588-5p	ENSAPLT00020001605
apl-miR-11588-5p	ENSAPLT00020001763
apl-miR-11588-5p	ENSAPLT00020001828
apl-miR-11588-5p	ENSAPLT00020001926
apl-miR-11588-5p	ENSAPLT00020001927
apl-miR-11588-5p	ENSAPLT00020002314
apl-miR-11588-5p	ENSAPLT00020002702
apl-miR-11588-5p	ENSAPLT00020002982
apl-miR-11588-5p	ENSAPLT00020003072
apl-miR-11588-5p	ENSAPLT00020003896
apl-miR-11588-5p	ENSAPLT00020003996
apl-miR-11588-5p	ENSAPLT00020004003
apl-miR-11588-5p	ENSAPLT00020004351
apl-miR-11588-5p	ENSAPLT00020004580
apl-miR-11588-5p	ENSAPLT00020004806
apl-miR-11588-5p	ENSAPLT00020004871
apl-miR-11588-5p	ENSAPLT00020004977
apl-miR-11588-5p	ENSAPLT00020004991
apl-miR-11588-5p	ENSAPLT00020005308
apl-miR-11588-5p	ENSAPLT00020006007
apl-miR-11588-5p	ENSAPLT00020006067
apl-miR-11588-5p	ENSAPLT00020006466
apl-miR-11588-5p	ENSAPLT00020006594
apl-miR-11588-5p	ENSAPLT00020006632
apl-miR-11588-5p	ENSAPLT00020006782
apl-miR-11588-5p	ENSAPLT00020006915
apl-miR-11588-5p	ENSAPLT00020007090
apl-miR-11588-5p	ENSAPLT00020007323
apl-miR-11588-5p	ENSAPLT00020007324
apl-miR-11588-5p	ENSAPLT00020007547
apl-miR-11588-5p	ENSAPLT00020007621
apl-miR-11588-5p	ENSAPLT00020007645
apl-miR-11588-5p	ENSAPLT00020008487
apl-miR-11588-5p	ENSAPLT00020009101
apl-miR-11588-5p	ENSAPLT00020009106
apl-miR-11588-5p	ENSAPLT00020009207
apl-miR-11588-5p	ENSAPLT00020009208
apl-miR-11588-5p	ENSAPLT00020009424
apl-miR-11588-5p	ENSAPLT00020009830
apl-miR-11588-5p	ENSAPLT00020009929
apl-miR-11588-5p	ENSAPLT00020010361
apl-miR-11588-5p	ENSAPLT00020010910
apl-miR-11588-5p	ENSAPLT00020011047
apl-miR-11588-5p	ENSAPLT00020011061
apl-miR-11588-5p	ENSAPLT00020011165
apl-miR-11588-5p	ENSAPLT00020011224
apl-miR-11588-5p	ENSAPLT00020011374
apl-miR-11588-5p	ENSAPLT00020011378
apl-miR-11588-5p	ENSAPLT00020011954
apl-miR-11588-5p	ENSAPLT00020011956
apl-miR-11588-5p	ENSAPLT00020011969
apl-miR-11588-5p	ENSAPLT00020012783
apl-miR-11588-5p	ENSAPLT00020013335
apl-miR-11588-5p	ENSAPLT00020013656
apl-miR-11588-5p	ENSAPLT00020013658
apl-miR-11588-5p	ENSAPLT00020013659
apl-miR-11588-5p	ENSAPLT00020013888
apl-miR-11588-5p	ENSAPLT00020014093
apl-miR-11588-5p	ENSAPLT00020014880
apl-miR-11588-5p	ENSAPLT00020014881
apl-miR-11588-5p	ENSAPLT00020015002
apl-miR-11588-5p	ENSAPLT00020015120
apl-miR-11588-5p	ENSAPLT00020015197
apl-miR-11588-5p	ENSAPLT00020015638
apl-miR-11588-5p	ENSAPLT00020015707
apl-miR-11588-5p	ENSAPLT00020016432
apl-miR-11588-5p	ENSAPLT00020016472
apl-miR-11588-5p	ENSAPLT00020016474
apl-miR-11588-5p	ENSAPLT00020016475
apl-miR-11588-5p	ENSAPLT00020016550
apl-miR-11588-5p	ENSAPLT00020016552
apl-miR-11588-5p	ENSAPLT00020016616
apl-miR-11588-5p	ENSAPLT00020016665
apl-miR-11588-5p	ENSAPLT00020016672
apl-miR-11588-5p	ENSAPLT00020017501
apl-miR-11588-5p	ENSAPLT00020017697
apl-miR-11588-5p	ENSAPLT00020017700
apl-miR-11588-5p	ENSAPLT00020017729
apl-miR-11588-5p	ENSAPLT00020018152
apl-miR-11588-5p	ENSAPLT00020018710
apl-miR-11588-5p	ENSAPLT00020019330
apl-miR-11588-5p	ENSAPLT00020019349
apl-miR-11588-5p	ENSAPLT00020019559
apl-miR-11588-5p	ENSAPLT00020019569
apl-miR-11588-5p	ENSAPLT00020019794
apl-miR-11588-5p	ENSAPLT00020019893
apl-miR-11588-5p	ENSAPLT00020019927
apl-miR-11588-5p	ENSAPLT00020019928
apl-miR-11588-5p	ENSAPLT00020020184
apl-miR-11588-5p	ENSAPLT00020020760
apl-miR-11588-5p	ENSAPLT00020020761
apl-miR-11588-5p	ENSAPLT00020020838
apl-miR-11588-5p	ENSAPLT00020021223
apl-miR-11588-5p	ENSAPLT00020021224
apl-miR-11588-5p	ENSAPLT00020021574
apl-miR-11588-5p	ENSAPLT00020021849
apl-miR-11588-5p	ENSAPLT00020022363
apl-miR-11588-5p	ENSAPLT00020022672
apl-miR-11588-5p	ENSAPLT00020022721
apl-miR-11588-5p	ENSAPLT00020022722
apl-miR-11588-5p	ENSAPLT00020022795
apl-miR-11588-5p	ENSAPLT00020023237
apl-miR-11588-5p	ENSAPLT00020023776
apl-miR-11588-5p	ENSAPLT00020024062
apl-miR-11588-5p	ENSAPLT00020024263
apl-miR-11588-5p	ENSAPLT00020024384
apl-miR-11588-5p	ENSAPLT00020024432
apl-miR-11588-5p	ENSAPLT00020024896
apl-miR-11588-5p	ENSAPLT00020024948
apl-miR-11588-5p	ENSAPLT00020025003
apl-miR-11588-5p	ENSAPLT00020025259
apl-miR-11588-5p	ENSAPLT00020025629
apl-miR-11588-5p	ENSAPLT00020025717
apl-miR-11588-5p	ENSAPLT00020026020
apl-miR-11588-5p	ENSAPLT00020026022
apl-miR-11588-5p	ENSAPLT00020026598
apl-miR-11588-5p	ENSAPLT00020026599
apl-miR-11588-5p	ENSAPLT00020027224
apl-miR-11588-5p	ENSAPLT00020027297
apl-miR-11588-5p	ENSAPLT00020027298
apl-miR-11588-5p	ENSAPLT00020027802
apl-miR-11588-5p	ENSAPLT00020027914
apl-miR-11588-5p	ENSAPLT00020027915
apl-miR-11588-5p	ENSAPLT00020028038
apl-miR-11588-5p	ENSAPLT00020028118
apl-miR-11588-5p	ENSAPLT00020028321
apl-miR-11588-5p	ENSAPLT00020028832
apl-miR-11588-5p	ENSAPLT00020028913
apl-miR-11588-5p	ENSAPLT00020028914
apl-miR-11588-5p	ENSAPLT00020028915
apl-miR-11588-5p	ENSAPLT00020028916
apl-miR-11588-5p	ENSAPLT00020028917
apl-miR-11588-5p	ENSAPLT00020028924
apl-miR-11588-5p	ENSAPLT00020029274
apl-miR-11588-5p	MSTRG.10015.2
apl-miR-11588-5p	MSTRG.10016.5
apl-miR-11588-5p	MSTRG.10060.2
apl-miR-11588-5p	MSTRG.10077.15
apl-miR-11588-5p	MSTRG.10078.1
apl-miR-11588-5p	MSTRG.10078.4
apl-miR-11588-5p	MSTRG.10149.1
apl-miR-11588-5p	MSTRG.10166.1
apl-miR-11588-5p	MSTRG.10166.2
apl-miR-11588-5p	MSTRG.10286.1
apl-miR-11588-5p	MSTRG.10347.1
apl-miR-11588-5p	MSTRG.10373.1
apl-miR-11588-5p	MSTRG.10466.3
apl-miR-11588-5p	MSTRG.10650.1
apl-miR-11588-5p	MSTRG.10653.6
apl-miR-11588-5p	MSTRG.10739.3
apl-miR-11588-5p	MSTRG.10739.5
apl-miR-11588-5p	MSTRG.1075.4
apl-miR-11588-5p	MSTRG.10883.1
apl-miR-11588-5p	MSTRG.11039.1
apl-miR-11588-5p	MSTRG.11072.1
apl-miR-11588-5p	MSTRG.11072.10
apl-miR-11588-5p	MSTRG.11072.2
apl-miR-11588-5p	MSTRG.11072.4
apl-miR-11588-5p	MSTRG.11072.5
apl-miR-11588-5p	MSTRG.11072.6
apl-miR-11588-5p	MSTRG.11072.8
apl-miR-11588-5p	MSTRG.11072.9
apl-miR-11588-5p	MSTRG.1115.6
apl-miR-11588-5p	MSTRG.1116.1
apl-miR-11588-5p	MSTRG.11194.1
apl-miR-11588-5p	MSTRG.11262.1
apl-miR-11588-5p	MSTRG.11623.1
apl-miR-11588-5p	MSTRG.11755.1
apl-miR-11588-5p	MSTRG.1177.9
apl-miR-11588-5p	MSTRG.12001.1
apl-miR-11588-5p	MSTRG.12027.6
apl-miR-11588-5p	MSTRG.12053.1
apl-miR-11588-5p	MSTRG.12114.5
apl-miR-11588-5p	MSTRG.12161.3
apl-miR-11588-5p	MSTRG.12216.2
apl-miR-11588-5p	MSTRG.12333.1
apl-miR-11588-5p	MSTRG.1235.1
apl-miR-11588-5p	MSTRG.12357.3
apl-miR-11588-5p	MSTRG.12360.1
apl-miR-11588-5p	MSTRG.1237.1
apl-miR-11588-5p	MSTRG.1243.1
apl-miR-11588-5p	MSTRG.1248.1
apl-miR-11588-5p	MSTRG.12609.2
apl-miR-11588-5p	MSTRG.12723.2
apl-miR-11588-5p	MSTRG.12723.3
apl-miR-11588-5p	MSTRG.12723.4
apl-miR-11588-5p	MSTRG.12723.6
apl-miR-11588-5p	MSTRG.12757.1
apl-miR-11588-5p	MSTRG.12820.1
apl-miR-11588-5p	MSTRG.12966.1
apl-miR-11588-5p	MSTRG.12980.2
apl-miR-11588-5p	MSTRG.13097.1
apl-miR-11588-5p	MSTRG.13128.10
apl-miR-11588-5p	MSTRG.13169.1
apl-miR-11588-5p	MSTRG.13511.1
apl-miR-11588-5p	MSTRG.13728.1
apl-miR-11588-5p	MSTRG.13738.2
apl-miR-11588-5p	MSTRG.13882.1
apl-miR-11588-5p	MSTRG.13890.1
apl-miR-11588-5p	MSTRG.14038.1
apl-miR-11588-5p	MSTRG.14114.2
apl-miR-11588-5p	MSTRG.14248.1
apl-miR-11588-5p	MSTRG.14275.1
apl-miR-11588-5p	MSTRG.14284.10
apl-miR-11588-5p	MSTRG.14454.1
apl-miR-11588-5p	MSTRG.14498.12
apl-miR-11588-5p	MSTRG.14502.1
apl-miR-11588-5p	MSTRG.14543.6
apl-miR-11588-5p	MSTRG.14579.2
apl-miR-11588-5p	MSTRG.14682.1
apl-miR-11588-5p	MSTRG.14714.1
apl-miR-11588-5p	MSTRG.14792.3
apl-miR-11588-5p	MSTRG.14836.1
apl-miR-11588-5p	MSTRG.14836.2
apl-miR-11588-5p	MSTRG.14836.3
apl-miR-11588-5p	MSTRG.14836.4
apl-miR-11588-5p	MSTRG.14836.5
apl-miR-11588-5p	MSTRG.14836.6
apl-miR-11588-5p	MSTRG.14911.1
apl-miR-11588-5p	MSTRG.14951.1
apl-miR-11588-5p	MSTRG.14954.3
apl-miR-11588-5p	MSTRG.14992.1
apl-miR-11588-5p	MSTRG.14992.2
apl-miR-11588-5p	MSTRG.15088.1
apl-miR-11588-5p	MSTRG.15127.2
apl-miR-11588-5p	MSTRG.15159.4
apl-miR-11588-5p	MSTRG.15168.5
apl-miR-11588-5p	MSTRG.15222.11
apl-miR-11588-5p	MSTRG.15222.12
apl-miR-11588-5p	MSTRG.15222.16
apl-miR-11588-5p	MSTRG.15222.17
apl-miR-11588-5p	MSTRG.15222.2
apl-miR-11588-5p	MSTRG.15222.20
apl-miR-11588-5p	MSTRG.15222.5
apl-miR-11588-5p	MSTRG.15222.6
apl-miR-11588-5p	MSTRG.15222.7
apl-miR-11588-5p	MSTRG.15222.8
apl-miR-11588-5p	MSTRG.15282.1
apl-miR-11588-5p	MSTRG.15292.3
apl-miR-11588-5p	MSTRG.15309.1
apl-miR-11588-5p	MSTRG.15309.2
apl-miR-11588-5p	MSTRG.15309.3
apl-miR-11588-5p	MSTRG.15309.4
apl-miR-11588-5p	MSTRG.15309.5
apl-miR-11588-5p	MSTRG.15348.4
apl-miR-11588-5p	MSTRG.15348.5
apl-miR-11588-5p	MSTRG.15348.6
apl-miR-11588-5p	MSTRG.15348.8
apl-miR-11588-5p	MSTRG.15364.1
apl-miR-11588-5p	MSTRG.15402.6
apl-miR-11588-5p	MSTRG.15610.1
apl-miR-11588-5p	MSTRG.1563.3
apl-miR-11588-5p	MSTRG.15699.3
apl-miR-11588-5p	MSTRG.1577.15
apl-miR-11588-5p	MSTRG.1676.3
apl-miR-11588-5p	MSTRG.1955.2
apl-miR-11588-5p	MSTRG.1981.1
apl-miR-11588-5p	MSTRG.2029.3
apl-miR-11588-5p	MSTRG.2062.1
apl-miR-11588-5p	MSTRG.2248.8
apl-miR-11588-5p	MSTRG.2370.2
apl-miR-11588-5p	MSTRG.2370.3
apl-miR-11588-5p	MSTRG.2396.1
apl-miR-11588-5p	MSTRG.2397.1
apl-miR-11588-5p	MSTRG.2400.2
apl-miR-11588-5p	MSTRG.2484.9
apl-miR-11588-5p	MSTRG.250.10
apl-miR-11588-5p	MSTRG.2573.20
apl-miR-11588-5p	MSTRG.26.1
apl-miR-11588-5p	MSTRG.264.4
apl-miR-11588-5p	MSTRG.2698.1
apl-miR-11588-5p	MSTRG.2768.4
apl-miR-11588-5p	MSTRG.2788.1
apl-miR-11588-5p	MSTRG.2883.1
apl-miR-11588-5p	MSTRG.3228.5
apl-miR-11588-5p	MSTRG.3228.6
apl-miR-11588-5p	MSTRG.3246.1
apl-miR-11588-5p	MSTRG.3285.1
apl-miR-11588-5p	MSTRG.3366.1
apl-miR-11588-5p	MSTRG.3472.2
apl-miR-11588-5p	MSTRG.3506.1
apl-miR-11588-5p	MSTRG.3569.5
apl-miR-11588-5p	MSTRG.3658.1
apl-miR-11588-5p	MSTRG.3658.2
apl-miR-11588-5p	MSTRG.3658.3
apl-miR-11588-5p	MSTRG.3662.2
apl-miR-11588-5p	MSTRG.3763.2
apl-miR-11588-5p	MSTRG.3884.34
apl-miR-11588-5p	MSTRG.3951.7
apl-miR-11588-5p	MSTRG.4060.1
apl-miR-11588-5p	MSTRG.4119.5
apl-miR-11588-5p	MSTRG.4226.1
apl-miR-11588-5p	MSTRG.4352.1
apl-miR-11588-5p	MSTRG.4352.2
apl-miR-11588-5p	MSTRG.4474.1
apl-miR-11588-5p	MSTRG.452.11
apl-miR-11588-5p	MSTRG.4590.5
apl-miR-11588-5p	MSTRG.4684.1
apl-miR-11588-5p	MSTRG.4685.1
apl-miR-11588-5p	MSTRG.4685.2
apl-miR-11588-5p	MSTRG.4685.3
apl-miR-11588-5p	MSTRG.4953.2
apl-miR-11588-5p	MSTRG.4953.3
apl-miR-11588-5p	MSTRG.4955.1
apl-miR-11588-5p	MSTRG.4989.1
apl-miR-11588-5p	MSTRG.5053.1
apl-miR-11588-5p	MSTRG.5124.1
apl-miR-11588-5p	MSTRG.5202.1
apl-miR-11588-5p	MSTRG.5266.6
apl-miR-11588-5p	MSTRG.5266.7
apl-miR-11588-5p	MSTRG.5306.4
apl-miR-11588-5p	MSTRG.5560.1
apl-miR-11588-5p	MSTRG.5670.8
apl-miR-11588-5p	MSTRG.5711.3
apl-miR-11588-5p	MSTRG.5830.1
apl-miR-11588-5p	MSTRG.5862.2
apl-miR-11588-5p	MSTRG.5900.1
apl-miR-11588-5p	MSTRG.6053.1
apl-miR-11588-5p	MSTRG.6074.2
apl-miR-11588-5p	MSTRG.6130.1
apl-miR-11588-5p	MSTRG.6283.3
apl-miR-11588-5p	MSTRG.6306.1
apl-miR-11588-5p	MSTRG.632.3
apl-miR-11588-5p	MSTRG.6325.1
apl-miR-11588-5p	MSTRG.6362.1
apl-miR-11588-5p	MSTRG.6497.22
apl-miR-11588-5p	MSTRG.6519.1
apl-miR-11588-5p	MSTRG.6860.1
apl-miR-11588-5p	MSTRG.6975.4
apl-miR-11588-5p	MSTRG.8181.3
apl-miR-11588-5p	MSTRG.8210.4
apl-miR-11588-5p	MSTRG.8517.1
apl-miR-11588-5p	MSTRG.8517.11
apl-miR-11588-5p	MSTRG.8519.1
apl-miR-11588-5p	MSTRG.873.3
apl-miR-11588-5p	MSTRG.7004.4
apl-miR-11588-5p	MSTRG.7046.1
apl-miR-11588-5p	MSTRG.7068.1
apl-miR-11588-5p	MSTRG.7204.1
apl-miR-11588-5p	MSTRG.7204.2
apl-miR-11588-5p	MSTRG.7215.3
apl-miR-11588-5p	MSTRG.7216.1
apl-miR-11588-5p	MSTRG.7216.2
apl-miR-11588-5p	MSTRG.7237.4
apl-miR-11588-5p	MSTRG.7237.5
apl-miR-11588-5p	MSTRG.7339.10
apl-miR-11588-5p	MSTRG.7339.11
apl-miR-11588-5p	MSTRG.7339.12
apl-miR-11588-5p	MSTRG.7352.16
apl-miR-11588-5p	MSTRG.7352.17
apl-miR-11588-5p	MSTRG.7352.18
apl-miR-11588-5p	MSTRG.7362.1
apl-miR-11588-5p	MSTRG.7364.2
apl-miR-11588-5p	MSTRG.7364.3
apl-miR-11588-5p	MSTRG.7364.4
apl-miR-11588-5p	MSTRG.7364.5
apl-miR-11588-5p	MSTRG.7624.6
apl-miR-11588-5p	MSTRG.7690.10
apl-miR-11588-5p	MSTRG.7884.6
apl-miR-11588-5p	MSTRG.7920.24
apl-miR-11588-5p	MSTRG.7982.1
apl-miR-11588-5p	MSTRG.9197.36
apl-miR-11588-5p	MSTRG.9381.5
apl-miR-11588-5p	MSTRG.9405.14
apl-miR-11588-5p	MSTRG.9424.3
apl-miR-11588-5p	MSTRG.9460.1
apl-miR-11588-5p	MSTRG.9463.3
apl-miR-11588-5p	MSTRG.9492.1
apl-miR-11588-5p	MSTRG.9599.3
apl-miR-11588-5p	MSTRG.9673.33
apl-miR-11588-5p	MSTRG.9673.35
apl-miR-11588-5p	MSTRG.972.5
apl-miR-11588-5p	MSTRG.9806.1
apl-miR-11588-5p	MSTRG.9917.1
apl-miR-11588-5p	MSTRG.9925.5
apl-miR-11588-5p	MSTRG.9974.1
apl-miR-11588-5p	MSTRG.9987.8
apl-miR-11589-3p	ENSAPLT00020000117
apl-miR-11589-3p	ENSAPLT00020000515
apl-miR-11589-3p	ENSAPLT00020000686
apl-miR-11589-3p	ENSAPLT00020000697
apl-miR-11589-3p	ENSAPLT00020000762
apl-miR-11589-3p	ENSAPLT00020000824
apl-miR-11589-3p	ENSAPLT00020000980
apl-miR-11589-3p	ENSAPLT00020001056
apl-miR-11589-3p	ENSAPLT00020001112
apl-miR-11589-3p	ENSAPLT00020001155
apl-miR-11589-3p	ENSAPLT00020001178
apl-miR-11589-3p	ENSAPLT00020001410
apl-miR-11589-3p	ENSAPLT00020001428
apl-miR-11589-3p	ENSAPLT00020001664
apl-miR-11589-3p	ENSAPLT00020001837
apl-miR-11589-3p	ENSAPLT00020002108
apl-miR-11589-3p	ENSAPLT00020002245
apl-miR-11589-3p	ENSAPLT00020002303
apl-miR-11589-3p	ENSAPLT00020002450
apl-miR-11589-3p	ENSAPLT00020002534
apl-miR-11589-3p	ENSAPLT00020002702
apl-miR-11589-3p	ENSAPLT00020002817
apl-miR-11589-3p	ENSAPLT00020002875
apl-miR-11589-3p	ENSAPLT00020003052
apl-miR-11589-3p	ENSAPLT00020003065
apl-miR-11589-3p	ENSAPLT00020003319
apl-miR-11589-3p	ENSAPLT00020003330
apl-miR-11589-3p	ENSAPLT00020003334
apl-miR-11589-3p	ENSAPLT00020003365
apl-miR-11589-3p	ENSAPLT00020003505
apl-miR-11589-3p	ENSAPLT00020003563
apl-miR-11589-3p	ENSAPLT00020003638
apl-miR-11589-3p	ENSAPLT00020003896
apl-miR-11589-3p	ENSAPLT00020004206
apl-miR-11589-3p	ENSAPLT00020004238
apl-miR-11589-3p	ENSAPLT00020004241
apl-miR-11589-3p	ENSAPLT00020004351
apl-miR-11589-3p	ENSAPLT00020004492
apl-miR-11589-3p	ENSAPLT00020004500
apl-miR-11589-3p	ENSAPLT00020004511
apl-miR-11589-3p	ENSAPLT00020004617
apl-miR-11589-3p	ENSAPLT00020004740
apl-miR-11589-3p	ENSAPLT00020004893
apl-miR-11589-3p	ENSAPLT00020004946
apl-miR-11589-3p	ENSAPLT00020004973
apl-miR-11589-3p	ENSAPLT00020004977
apl-miR-11589-3p	ENSAPLT00020005050
apl-miR-11589-3p	ENSAPLT00020005370
apl-miR-11589-3p	ENSAPLT00020006013
apl-miR-11589-3p	ENSAPLT00020006015
apl-miR-11589-3p	ENSAPLT00020006064
apl-miR-11589-3p	ENSAPLT00020006329
apl-miR-11589-3p	ENSAPLT00020006368
apl-miR-11589-3p	ENSAPLT00020006549
apl-miR-11589-3p	ENSAPLT00020006819
apl-miR-11589-3p	ENSAPLT00020006991
apl-miR-11589-3p	ENSAPLT00020007027
apl-miR-11589-3p	ENSAPLT00020007323
apl-miR-11589-3p	ENSAPLT00020007324
apl-miR-11589-3p	ENSAPLT00020007384
apl-miR-11589-3p	ENSAPLT00020007385
apl-miR-11589-3p	ENSAPLT00020007547
apl-miR-11589-3p	ENSAPLT00020007550
apl-miR-11589-3p	ENSAPLT00020007645
apl-miR-11589-3p	ENSAPLT00020007759
apl-miR-11589-3p	ENSAPLT00020007793
apl-miR-11589-3p	ENSAPLT00020008085
apl-miR-11589-3p	ENSAPLT00020008087
apl-miR-11589-3p	ENSAPLT00020008088
apl-miR-11589-3p	ENSAPLT00020008091
apl-miR-11589-3p	ENSAPLT00020008487
apl-miR-11589-3p	ENSAPLT00020008671
apl-miR-11589-3p	ENSAPLT00020009054
apl-miR-11589-3p	ENSAPLT00020009208
apl-miR-11589-3p	ENSAPLT00020009420
apl-miR-11589-3p	ENSAPLT00020009428
apl-miR-11589-3p	ENSAPLT00020009460
apl-miR-11589-3p	ENSAPLT00020009568
apl-miR-11589-3p	ENSAPLT00020009722
apl-miR-11589-3p	ENSAPLT00020009866
apl-miR-11589-3p	ENSAPLT00020009870
apl-miR-11589-3p	ENSAPLT00020009959
apl-miR-11589-3p	ENSAPLT00020010004
apl-miR-11589-3p	ENSAPLT00020010103
apl-miR-11589-3p	ENSAPLT00020010105
apl-miR-11589-3p	ENSAPLT00020010107
apl-miR-11589-3p	ENSAPLT00020010201
apl-miR-11589-3p	ENSAPLT00020010445
apl-miR-11589-3p	ENSAPLT00020010585
apl-miR-11589-3p	ENSAPLT00020010914
apl-miR-11589-3p	ENSAPLT00020010926
apl-miR-11589-3p	ENSAPLT00020011002
apl-miR-11589-3p	ENSAPLT00020011047
apl-miR-11589-3p	ENSAPLT00020011061
apl-miR-11589-3p	ENSAPLT00020011165
apl-miR-11589-3p	ENSAPLT00020011358
apl-miR-11589-3p	ENSAPLT00020011499
apl-miR-11589-3p	ENSAPLT00020011520
apl-miR-11589-3p	ENSAPLT00020011600
apl-miR-11589-3p	ENSAPLT00020011948
apl-miR-11589-3p	ENSAPLT00020012072
apl-miR-11589-3p	ENSAPLT00020012074
apl-miR-11589-3p	ENSAPLT00020012082
apl-miR-11589-3p	ENSAPLT00020012447
apl-miR-11589-3p	ENSAPLT00020012587
apl-miR-11589-3p	ENSAPLT00020012891
apl-miR-11589-3p	ENSAPLT00020013083
apl-miR-11589-3p	ENSAPLT00020013085
apl-miR-11589-3p	ENSAPLT00020013121
apl-miR-11589-3p	ENSAPLT00020013157
apl-miR-11589-3p	ENSAPLT00020013158
apl-miR-11589-3p	ENSAPLT00020013333
apl-miR-11589-3p	ENSAPLT00020013570
apl-miR-11589-3p	ENSAPLT00020013599
apl-miR-11589-3p	ENSAPLT00020013877
apl-miR-11589-3p	ENSAPLT00020013884
apl-miR-11589-3p	ENSAPLT00020013888
apl-miR-11589-3p	ENSAPLT00020013927
apl-miR-11589-3p	ENSAPLT00020014020
apl-miR-11589-3p	ENSAPLT00020014076
apl-miR-11589-3p	ENSAPLT00020014082
apl-miR-11589-3p	ENSAPLT00020014084
apl-miR-11589-3p	ENSAPLT00020014114
apl-miR-11589-3p	ENSAPLT00020014133
apl-miR-11589-3p	ENSAPLT00020014263
apl-miR-11589-3p	ENSAPLT00020014305
apl-miR-11589-3p	ENSAPLT00020014340
apl-miR-11589-3p	ENSAPLT00020014689
apl-miR-11589-3p	ENSAPLT00020014690
apl-miR-11589-3p	ENSAPLT00020015002
apl-miR-11589-3p	ENSAPLT00020015132
apl-miR-11589-3p	ENSAPLT00020015146
apl-miR-11589-3p	ENSAPLT00020015197
apl-miR-11589-3p	ENSAPLT00020015876
apl-miR-11589-3p	ENSAPLT00020015877
apl-miR-11589-3p	ENSAPLT00020015878
apl-miR-11589-3p	ENSAPLT00020016163
apl-miR-11589-3p	ENSAPLT00020016243
apl-miR-11589-3p	ENSAPLT00020016483
apl-miR-11589-3p	ENSAPLT00020016568
apl-miR-11589-3p	ENSAPLT00020016569
apl-miR-11589-3p	ENSAPLT00020016570
apl-miR-11589-3p	ENSAPLT00020016665
apl-miR-11589-3p	ENSAPLT00020016818
apl-miR-11589-3p	ENSAPLT00020016825
apl-miR-11589-3p	ENSAPLT00020016897
apl-miR-11589-3p	ENSAPLT00020016899
apl-miR-11589-3p	ENSAPLT00020017015
apl-miR-11589-3p	ENSAPLT00020017467
apl-miR-11589-3p	ENSAPLT00020017496
apl-miR-11589-3p	ENSAPLT00020017547
apl-miR-11589-3p	ENSAPLT00020017702
apl-miR-11589-3p	ENSAPLT00020017729
apl-miR-11589-3p	ENSAPLT00020017732
apl-miR-11589-3p	ENSAPLT00020017929
apl-miR-11589-3p	ENSAPLT00020017983
apl-miR-11589-3p	ENSAPLT00020018178
apl-miR-11589-3p	ENSAPLT00020018710
apl-miR-11589-3p	ENSAPLT00020018807
apl-miR-11589-3p	ENSAPLT00020019104
apl-miR-11589-3p	ENSAPLT00020019105
apl-miR-11589-3p	ENSAPLT00020019238
apl-miR-11589-3p	ENSAPLT00020019302
apl-miR-11589-3p	ENSAPLT00020019386
apl-miR-11589-3p	ENSAPLT00020019559
apl-miR-11589-3p	ENSAPLT00020019658
apl-miR-11589-3p	ENSAPLT00020019666
apl-miR-11589-3p	ENSAPLT00020019734
apl-miR-11589-3p	ENSAPLT00020019749
apl-miR-11589-3p	ENSAPLT00020019865
apl-miR-11589-3p	ENSAPLT00020019868
apl-miR-11589-3p	ENSAPLT00020019869
apl-miR-11589-3p	ENSAPLT00020019870
apl-miR-11589-3p	ENSAPLT00020019873
apl-miR-11589-3p	ENSAPLT00020019959
apl-miR-11589-3p	ENSAPLT00020019961
apl-miR-11589-3p	ENSAPLT00020020051
apl-miR-11589-3p	ENSAPLT00020020186
apl-miR-11589-3p	ENSAPLT00020020255
apl-miR-11589-3p	ENSAPLT00020020360
apl-miR-11589-3p	ENSAPLT00020020417
apl-miR-11589-3p	ENSAPLT00020020510
apl-miR-11589-3p	ENSAPLT00020020512
apl-miR-11589-3p	ENSAPLT00020020600
apl-miR-11589-3p	ENSAPLT00020020891
apl-miR-11589-3p	ENSAPLT00020020942
apl-miR-11589-3p	ENSAPLT00020020943
apl-miR-11589-3p	ENSAPLT00020020950
apl-miR-11589-3p	ENSAPLT00020020980
apl-miR-11589-3p	ENSAPLT00020021036
apl-miR-11589-3p	ENSAPLT00020021443
apl-miR-11589-3p	ENSAPLT00020021455
apl-miR-11589-3p	ENSAPLT00020021921
apl-miR-11589-3p	ENSAPLT00020022043
apl-miR-11589-3p	ENSAPLT00020022722
apl-miR-11589-3p	ENSAPLT00020022778
apl-miR-11589-3p	ENSAPLT00020022787
apl-miR-11589-3p	ENSAPLT00020022788
apl-miR-11589-3p	ENSAPLT00020022795
apl-miR-11589-3p	ENSAPLT00020022951
apl-miR-11589-3p	ENSAPLT00020023237
apl-miR-11589-3p	ENSAPLT00020023357
apl-miR-11589-3p	ENSAPLT00020023465
apl-miR-11589-3p	ENSAPLT00020023466
apl-miR-11589-3p	ENSAPLT00020023469
apl-miR-11589-3p	ENSAPLT00020023470
apl-miR-11589-3p	ENSAPLT00020023528
apl-miR-11589-3p	ENSAPLT00020023529
apl-miR-11589-3p	ENSAPLT00020023733
apl-miR-11589-3p	ENSAPLT00020023869
apl-miR-11589-3p	ENSAPLT00020024048
apl-miR-11589-3p	ENSAPLT00020024278
apl-miR-11589-3p	ENSAPLT00020024305
apl-miR-11589-3p	ENSAPLT00020024342
apl-miR-11589-3p	ENSAPLT00020024343
apl-miR-11589-3p	ENSAPLT00020024378
apl-miR-11589-3p	ENSAPLT00020024382
apl-miR-11589-3p	ENSAPLT00020024383
apl-miR-11589-3p	ENSAPLT00020024418
apl-miR-11589-3p	ENSAPLT00020024419
apl-miR-11589-3p	ENSAPLT00020024858
apl-miR-11589-3p	ENSAPLT00020024882
apl-miR-11589-3p	ENSAPLT00020024891
apl-miR-11589-3p	ENSAPLT00020025068
apl-miR-11589-3p	ENSAPLT00020025130
apl-miR-11589-3p	ENSAPLT00020025717
apl-miR-11589-3p	ENSAPLT00020025760
apl-miR-11589-3p	ENSAPLT00020026121
apl-miR-11589-3p	ENSAPLT00020026608
apl-miR-11589-3p	ENSAPLT00020026898
apl-miR-11589-3p	ENSAPLT00020027127
apl-miR-11589-3p	ENSAPLT00020027128
apl-miR-11589-3p	ENSAPLT00020027129
apl-miR-11589-3p	ENSAPLT00020027224
apl-miR-11589-3p	ENSAPLT00020027515
apl-miR-11589-3p	ENSAPLT00020027797
apl-miR-11589-3p	ENSAPLT00020027802
apl-miR-11589-3p	ENSAPLT00020027914
apl-miR-11589-3p	ENSAPLT00020027915
apl-miR-11589-3p	ENSAPLT00020028153
apl-miR-11589-3p	ENSAPLT00020028154
apl-miR-11589-3p	ENSAPLT00020028321
apl-miR-11589-3p	ENSAPLT00020028913
apl-miR-11589-3p	ENSAPLT00020028914
apl-miR-11589-3p	ENSAPLT00020028915
apl-miR-11589-3p	ENSAPLT00020028916
apl-miR-11589-3p	ENSAPLT00020029108
apl-miR-11589-3p	ENSAPLT00020029138
apl-miR-11589-3p	MSTRG.10016.5
apl-miR-11589-3p	MSTRG.10030.1
apl-miR-11589-3p	MSTRG.10077.15
apl-miR-11589-3p	MSTRG.10078.1
apl-miR-11589-3p	MSTRG.10078.4
apl-miR-11589-3p	MSTRG.10118.1
apl-miR-11589-3p	MSTRG.10126.6
apl-miR-11589-3p	MSTRG.10142.1
apl-miR-11589-3p	MSTRG.10149.1
apl-miR-11589-3p	MSTRG.10270.9
apl-miR-11589-3p	MSTRG.10272.1
apl-miR-11589-3p	MSTRG.10272.2
apl-miR-11589-3p	MSTRG.10272.3
apl-miR-11589-3p	MSTRG.10286.1
apl-miR-11589-3p	MSTRG.10313.1
apl-miR-11589-3p	MSTRG.10347.1
apl-miR-11589-3p	MSTRG.10388.2
apl-miR-11589-3p	MSTRG.10488.5
apl-miR-11589-3p	MSTRG.10517.8
apl-miR-11589-3p	MSTRG.10521.1
apl-miR-11589-3p	MSTRG.10523.4
apl-miR-11589-3p	MSTRG.10523.5
apl-miR-11589-3p	MSTRG.10613.1
apl-miR-11589-3p	MSTRG.10613.2
apl-miR-11589-3p	MSTRG.10632.1
apl-miR-11589-3p	MSTRG.10644.9
apl-miR-11589-3p	MSTRG.10653.6
apl-miR-11589-3p	MSTRG.1085.8
apl-miR-11589-3p	MSTRG.10944.3
apl-miR-11589-3p	MSTRG.11072.1
apl-miR-11589-3p	MSTRG.11072.10
apl-miR-11589-3p	MSTRG.11072.2
apl-miR-11589-3p	MSTRG.11072.4
apl-miR-11589-3p	MSTRG.11072.5
apl-miR-11589-3p	MSTRG.11072.8
apl-miR-11589-3p	MSTRG.11072.9
apl-miR-11589-3p	MSTRG.11090.1
apl-miR-11589-3p	MSTRG.11090.2
apl-miR-11589-3p	MSTRG.1113.1
apl-miR-11589-3p	MSTRG.1115.6
apl-miR-11589-3p	MSTRG.11193.3
apl-miR-11589-3p	MSTRG.11194.1
apl-miR-11589-3p	MSTRG.11213.12
apl-miR-11589-3p	MSTRG.11232.1
apl-miR-11589-3p	MSTRG.11240.1
apl-miR-11589-3p	MSTRG.11261.2
apl-miR-11589-3p	MSTRG.11262.1
apl-miR-11589-3p	MSTRG.11279.1
apl-miR-11589-3p	MSTRG.113.1
apl-miR-11589-3p	MSTRG.11312.1
apl-miR-11589-3p	MSTRG.11319.1
apl-miR-11589-3p	MSTRG.11329.1
apl-miR-11589-3p	MSTRG.11436.16
apl-miR-11589-3p	MSTRG.11485.1
apl-miR-11589-3p	MSTRG.11488.1
apl-miR-11589-3p	MSTRG.11550.1
apl-miR-11589-3p	MSTRG.11596.2
apl-miR-11589-3p	MSTRG.11603.1
apl-miR-11589-3p	MSTRG.11623.1
apl-miR-11589-3p	MSTRG.11626.1
apl-miR-11589-3p	MSTRG.1164.1
apl-miR-11589-3p	MSTRG.11653.1
apl-miR-11589-3p	MSTRG.11654.1
apl-miR-11589-3p	MSTRG.11674.1
apl-miR-11589-3p	MSTRG.11685.1
apl-miR-11589-3p	MSTRG.11731.3
apl-miR-11589-3p	MSTRG.11755.1
apl-miR-11589-3p	MSTRG.1177.9
apl-miR-11589-3p	MSTRG.11781.1
apl-miR-11589-3p	MSTRG.11781.2
apl-miR-11589-3p	MSTRG.11924.1
apl-miR-11589-3p	MSTRG.11972.2
apl-miR-11589-3p	MSTRG.12001.1
apl-miR-11589-3p	MSTRG.12027.6
apl-miR-11589-3p	MSTRG.12045.1
apl-miR-11589-3p	MSTRG.12048.1
apl-miR-11589-3p	MSTRG.12054.1
apl-miR-11589-3p	MSTRG.1208.1
apl-miR-11589-3p	MSTRG.12114.5
apl-miR-11589-3p	MSTRG.12161.3
apl-miR-11589-3p	MSTRG.12168.1
apl-miR-11589-3p	MSTRG.12169.1
apl-miR-11589-3p	MSTRG.12171.1
apl-miR-11589-3p	MSTRG.12172.1
apl-miR-11589-3p	MSTRG.12207.10
apl-miR-11589-3p	MSTRG.1221.8
apl-miR-11589-3p	MSTRG.12214.9
apl-miR-11589-3p	MSTRG.12218.1
apl-miR-11589-3p	MSTRG.12245.2
apl-miR-11589-3p	MSTRG.12252.1
apl-miR-11589-3p	MSTRG.12279.1
apl-miR-11589-3p	MSTRG.12333.1
apl-miR-11589-3p	MSTRG.12357.3
apl-miR-11589-3p	MSTRG.12430.3
apl-miR-11589-3p	MSTRG.1247.1
apl-miR-11589-3p	MSTRG.12472.1
apl-miR-11589-3p	MSTRG.12517.1
apl-miR-11589-3p	MSTRG.126.1
apl-miR-11589-3p	MSTRG.12678.5
apl-miR-11589-3p	MSTRG.12682.1
apl-miR-11589-3p	MSTRG.12685.5
apl-miR-11589-3p	MSTRG.12688.1
apl-miR-11589-3p	MSTRG.12723.3
apl-miR-11589-3p	MSTRG.12723.4
apl-miR-11589-3p	MSTRG.1273.10
apl-miR-11589-3p	MSTRG.12737.1
apl-miR-11589-3p	MSTRG.12782.1
apl-miR-11589-3p	MSTRG.12795.1
apl-miR-11589-3p	MSTRG.1291.1
apl-miR-11589-3p	MSTRG.1295.1
apl-miR-11589-3p	MSTRG.12963.1
apl-miR-11589-3p	MSTRG.12966.1
apl-miR-11589-3p	MSTRG.12980.2
apl-miR-11589-3p	MSTRG.13028.1
apl-miR-11589-3p	MSTRG.13037.1
apl-miR-11589-3p	MSTRG.13054.1
apl-miR-11589-3p	MSTRG.13072.1
apl-miR-11589-3p	MSTRG.13091.8
apl-miR-11589-3p	MSTRG.13128.10
apl-miR-11589-3p	MSTRG.13164.1
apl-miR-11589-3p	MSTRG.132.1
apl-miR-11589-3p	MSTRG.13227.1
apl-miR-11589-3p	MSTRG.13241.1
apl-miR-11589-3p	MSTRG.1325.1
apl-miR-11589-3p	MSTRG.13255.1
apl-miR-11589-3p	MSTRG.13263.1
apl-miR-11589-3p	MSTRG.13263.6
apl-miR-11589-3p	MSTRG.13325.1
apl-miR-11589-3p	MSTRG.13326.1
apl-miR-11589-3p	MSTRG.13337.1
apl-miR-11589-3p	MSTRG.13348.1
apl-miR-11589-3p	MSTRG.13438.1
apl-miR-11589-3p	MSTRG.13480.13
apl-miR-11589-3p	MSTRG.13481.1
apl-miR-11589-3p	MSTRG.135.1
apl-miR-11589-3p	MSTRG.13502.5
apl-miR-11589-3p	MSTRG.13510.1
apl-miR-11589-3p	MSTRG.1355.6
apl-miR-11589-3p	MSTRG.1362.1
apl-miR-11589-3p	MSTRG.13642.4
apl-miR-11589-3p	MSTRG.1370.1
apl-miR-11589-3p	MSTRG.13792.1
apl-miR-11589-3p	MSTRG.13800.1
apl-miR-11589-3p	MSTRG.13805.1
apl-miR-11589-3p	MSTRG.13867.3
apl-miR-11589-3p	MSTRG.13978.13
apl-miR-11589-3p	MSTRG.13997.10
apl-miR-11589-3p	MSTRG.14004.1
apl-miR-11589-3p	MSTRG.14027.1
apl-miR-11589-3p	MSTRG.14046.1
apl-miR-11589-3p	MSTRG.14070.1
apl-miR-11589-3p	MSTRG.14159.1
apl-miR-11589-3p	MSTRG.1416.2
apl-miR-11589-3p	MSTRG.1417.1
apl-miR-11589-3p	MSTRG.14177.1
apl-miR-11589-3p	MSTRG.14228.1
apl-miR-11589-3p	MSTRG.14251.1
apl-miR-11589-3p	MSTRG.14251.2
apl-miR-11589-3p	MSTRG.14284.10
apl-miR-11589-3p	MSTRG.14385.2
apl-miR-11589-3p	MSTRG.1448.1
apl-miR-11589-3p	MSTRG.14498.12
apl-miR-11589-3p	MSTRG.14502.1
apl-miR-11589-3p	MSTRG.14503.1
apl-miR-11589-3p	MSTRG.14517.2
apl-miR-11589-3p	MSTRG.14537.2
apl-miR-11589-3p	MSTRG.1454.4
apl-miR-11589-3p	MSTRG.14579.2
apl-miR-11589-3p	MSTRG.14590.1
apl-miR-11589-3p	MSTRG.14731.1
apl-miR-11589-3p	MSTRG.14732.1
apl-miR-11589-3p	MSTRG.14877.1
apl-miR-11589-3p	MSTRG.14880.2
apl-miR-11589-3p	MSTRG.14888.2
apl-miR-11589-3p	MSTRG.149.1
apl-miR-11589-3p	MSTRG.14913.1
apl-miR-11589-3p	MSTRG.14921.1
apl-miR-11589-3p	MSTRG.14991.1
apl-miR-11589-3p	MSTRG.15016.1
apl-miR-11589-3p	MSTRG.15022.1
apl-miR-11589-3p	MSTRG.15049.1
apl-miR-11589-3p	MSTRG.15049.2
apl-miR-11589-3p	MSTRG.15052.1
apl-miR-11589-3p	MSTRG.15052.2
apl-miR-11589-3p	MSTRG.15052.3
apl-miR-11589-3p	MSTRG.15055.2
apl-miR-11589-3p	MSTRG.15073.2
apl-miR-11589-3p	MSTRG.15088.1
apl-miR-11589-3p	MSTRG.15122.1
apl-miR-11589-3p	MSTRG.1522.10
apl-miR-11589-3p	MSTRG.15220.1
apl-miR-11589-3p	MSTRG.15222.3
apl-miR-11589-3p	MSTRG.15268.2
apl-miR-11589-3p	MSTRG.15276.5
apl-miR-11589-3p	MSTRG.15314.1
apl-miR-11589-3p	MSTRG.15346.1
apl-miR-11589-3p	MSTRG.15346.2
apl-miR-11589-3p	MSTRG.15346.3
apl-miR-11589-3p	MSTRG.15346.4
apl-miR-11589-3p	MSTRG.15348.4
apl-miR-11589-3p	MSTRG.15348.5
apl-miR-11589-3p	MSTRG.15348.6
apl-miR-11589-3p	MSTRG.15348.8
apl-miR-11589-3p	MSTRG.15358.1
apl-miR-11589-3p	MSTRG.15364.1
apl-miR-11589-3p	MSTRG.15399.1
apl-miR-11589-3p	MSTRG.15402.6
apl-miR-11589-3p	MSTRG.15423.1
apl-miR-11589-3p	MSTRG.15423.2
apl-miR-11589-3p	MSTRG.15509.3
apl-miR-11589-3p	MSTRG.1561.4
apl-miR-11589-3p	MSTRG.1563.3
apl-miR-11589-3p	MSTRG.15639.2
apl-miR-11589-3p	MSTRG.15676.1
apl-miR-11589-3p	MSTRG.15680.1
apl-miR-11589-3p	MSTRG.15691.1
apl-miR-11589-3p	MSTRG.15694.1
apl-miR-11589-3p	MSTRG.15696.1
apl-miR-11589-3p	MSTRG.15698.1
apl-miR-11589-3p	MSTRG.15699.15
apl-miR-11589-3p	MSTRG.15699.3
apl-miR-11589-3p	MSTRG.15699.5
apl-miR-11589-3p	MSTRG.15706.1
apl-miR-11589-3p	MSTRG.15708.6
apl-miR-11589-3p	MSTRG.1577.15
apl-miR-11589-3p	MSTRG.15771.2
apl-miR-11589-3p	MSTRG.15810.1
apl-miR-11589-3p	MSTRG.15819.7
apl-miR-11589-3p	MSTRG.15820.1
apl-miR-11589-3p	MSTRG.15825.7
apl-miR-11589-3p	MSTRG.15875.1
apl-miR-11589-3p	MSTRG.15911.1
apl-miR-11589-3p	MSTRG.15911.2
apl-miR-11589-3p	MSTRG.1606.1
apl-miR-11589-3p	MSTRG.163.1
apl-miR-11589-3p	MSTRG.1662.10
apl-miR-11589-3p	MSTRG.1676.1
apl-miR-11589-3p	MSTRG.1676.4
apl-miR-11589-3p	MSTRG.1676.5
apl-miR-11589-3p	MSTRG.1678.5
apl-miR-11589-3p	MSTRG.172.4
apl-miR-11589-3p	MSTRG.1721.1
apl-miR-11589-3p	MSTRG.1725.1
apl-miR-11589-3p	MSTRG.1811.2
apl-miR-11589-3p	MSTRG.1815.1
apl-miR-11589-3p	MSTRG.1881.1
apl-miR-11589-3p	MSTRG.1925.1
apl-miR-11589-3p	MSTRG.1925.2
apl-miR-11589-3p	MSTRG.1925.3
apl-miR-11589-3p	MSTRG.1949.1
apl-miR-11589-3p	MSTRG.1953.1
apl-miR-11589-3p	MSTRG.1955.2
apl-miR-11589-3p	MSTRG.1975.3
apl-miR-11589-3p	MSTRG.1981.1
apl-miR-11589-3p	MSTRG.1997.11
apl-miR-11589-3p	MSTRG.1997.12
apl-miR-11589-3p	MSTRG.1997.13
apl-miR-11589-3p	MSTRG.1997.14
apl-miR-11589-3p	MSTRG.2028.1
apl-miR-11589-3p	MSTRG.2029.3
apl-miR-11589-3p	MSTRG.2030.4
apl-miR-11589-3p	MSTRG.2062.1
apl-miR-11589-3p	MSTRG.207.5
apl-miR-11589-3p	MSTRG.2076.7
apl-miR-11589-3p	MSTRG.2101.1
apl-miR-11589-3p	MSTRG.2165.3
apl-miR-11589-3p	MSTRG.2183.2
apl-miR-11589-3p	MSTRG.2248.8
apl-miR-11589-3p	MSTRG.2279.6
apl-miR-11589-3p	MSTRG.2316.1
apl-miR-11589-3p	MSTRG.2336.1
apl-miR-11589-3p	MSTRG.2396.1
apl-miR-11589-3p	MSTRG.2397.1
apl-miR-11589-3p	MSTRG.2400.2
apl-miR-11589-3p	MSTRG.2434.1
apl-miR-11589-3p	MSTRG.2484.9
apl-miR-11589-3p	MSTRG.250.10
apl-miR-11589-3p	MSTRG.2554.1
apl-miR-11589-3p	MSTRG.2573.20
apl-miR-11589-3p	MSTRG.2574.1
apl-miR-11589-3p	MSTRG.2593.4
apl-miR-11589-3p	MSTRG.264.4
apl-miR-11589-3p	MSTRG.2697.1
apl-miR-11589-3p	MSTRG.2704.1
apl-miR-11589-3p	MSTRG.2706.1
apl-miR-11589-3p	MSTRG.2757.4
apl-miR-11589-3p	MSTRG.2761.1
apl-miR-11589-3p	MSTRG.2774.1
apl-miR-11589-3p	MSTRG.2788.1
apl-miR-11589-3p	MSTRG.2795.3
apl-miR-11589-3p	MSTRG.2796.3
apl-miR-11589-3p	MSTRG.2838.1
apl-miR-11589-3p	MSTRG.2886.1
apl-miR-11589-3p	MSTRG.2967.1
apl-miR-11589-3p	MSTRG.3042.1
apl-miR-11589-3p	MSTRG.3108.1
apl-miR-11589-3p	MSTRG.3111.1
apl-miR-11589-3p	MSTRG.3116.1
apl-miR-11589-3p	MSTRG.3117.1
apl-miR-11589-3p	MSTRG.314.1
apl-miR-11589-3p	MSTRG.3162.3
apl-miR-11589-3p	MSTRG.319.1
apl-miR-11589-3p	MSTRG.3233.1
apl-miR-11589-3p	MSTRG.3246.1
apl-miR-11589-3p	MSTRG.3284.6
apl-miR-11589-3p	MSTRG.3290.1
apl-miR-11589-3p	MSTRG.3297.7
apl-miR-11589-3p	MSTRG.3309.1
apl-miR-11589-3p	MSTRG.3358.1
apl-miR-11589-3p	MSTRG.3506.1
apl-miR-11589-3p	MSTRG.3513.1
apl-miR-11589-3p	MSTRG.3531.1
apl-miR-11589-3p	MSTRG.3569.5
apl-miR-11589-3p	MSTRG.3574.1
apl-miR-11589-3p	MSTRG.3599.1
apl-miR-11589-3p	MSTRG.3623.5
apl-miR-11589-3p	MSTRG.3635.1
apl-miR-11589-3p	MSTRG.3658.1
apl-miR-11589-3p	MSTRG.3658.2
apl-miR-11589-3p	MSTRG.3658.3
apl-miR-11589-3p	MSTRG.3683.1
apl-miR-11589-3p	MSTRG.3890.1
apl-miR-11589-3p	MSTRG.3891.1
apl-miR-11589-3p	MSTRG.3912.1
apl-miR-11589-3p	MSTRG.3913.1
apl-miR-11589-3p	MSTRG.3946.1
apl-miR-11589-3p	MSTRG.3951.7
apl-miR-11589-3p	MSTRG.3965.3
apl-miR-11589-3p	MSTRG.4003.1
apl-miR-11589-3p	MSTRG.402.6
apl-miR-11589-3p	MSTRG.4037.4
apl-miR-11589-3p	MSTRG.4181.1
apl-miR-11589-3p	MSTRG.419.1
apl-miR-11589-3p	MSTRG.4226.1
apl-miR-11589-3p	MSTRG.4227.1
apl-miR-11589-3p	MSTRG.4227.3
apl-miR-11589-3p	MSTRG.4277.1
apl-miR-11589-3p	MSTRG.4285.1
apl-miR-11589-3p	MSTRG.4350.1
apl-miR-11589-3p	MSTRG.4350.2
apl-miR-11589-3p	MSTRG.4350.3
apl-miR-11589-3p	MSTRG.4350.4
apl-miR-11589-3p	MSTRG.4350.5
apl-miR-11589-3p	MSTRG.4352.2
apl-miR-11589-3p	MSTRG.4386.1
apl-miR-11589-3p	MSTRG.4457.4
apl-miR-11589-3p	MSTRG.452.11
apl-miR-11589-3p	MSTRG.4523.1
apl-miR-11589-3p	MSTRG.4620.1
apl-miR-11589-3p	MSTRG.4682.18
apl-miR-11589-3p	MSTRG.4685.1
apl-miR-11589-3p	MSTRG.4685.2
apl-miR-11589-3p	MSTRG.4685.3
apl-miR-11589-3p	MSTRG.4715.6
apl-miR-11589-3p	MSTRG.4928.4
apl-miR-11589-3p	MSTRG.4955.1
apl-miR-11589-3p	MSTRG.4956.1
apl-miR-11589-3p	MSTRG.4964.1
apl-miR-11589-3p	MSTRG.5.1
apl-miR-11589-3p	MSTRG.5053.1
apl-miR-11589-3p	MSTRG.5072.1
apl-miR-11589-3p	MSTRG.5124.1
apl-miR-11589-3p	MSTRG.5197.3
apl-miR-11589-3p	MSTRG.5306.4
apl-miR-11589-3p	MSTRG.5314.16
apl-miR-11589-3p	MSTRG.5341.2
apl-miR-11589-3p	MSTRG.5423.2
apl-miR-11589-3p	MSTRG.5457.1
apl-miR-11589-3p	MSTRG.546.1
apl-miR-11589-3p	MSTRG.548.1
apl-miR-11589-3p	MSTRG.548.3
apl-miR-11589-3p	MSTRG.5560.1
apl-miR-11589-3p	MSTRG.559.2
apl-miR-11589-3p	MSTRG.5631.1
apl-miR-11589-3p	MSTRG.5633.19
apl-miR-11589-3p	MSTRG.5669.1
apl-miR-11589-3p	MSTRG.5670.8
apl-miR-11589-3p	MSTRG.5694.1
apl-miR-11589-3p	MSTRG.5694.2
apl-miR-11589-3p	MSTRG.5694.3
apl-miR-11589-3p	MSTRG.5711.3
apl-miR-11589-3p	MSTRG.572.5
apl-miR-11589-3p	MSTRG.573.1
apl-miR-11589-3p	MSTRG.5757.1
apl-miR-11589-3p	MSTRG.5796.1
apl-miR-11589-3p	MSTRG.5801.1
apl-miR-11589-3p	MSTRG.5816.17
apl-miR-11589-3p	MSTRG.5818.1
apl-miR-11589-3p	MSTRG.5830.1
apl-miR-11589-3p	MSTRG.5847.1
apl-miR-11589-3p	MSTRG.5857.1
apl-miR-11589-3p	MSTRG.5862.3
apl-miR-11589-3p	MSTRG.5865.1
apl-miR-11589-3p	MSTRG.5883.10
apl-miR-11589-3p	MSTRG.5914.1
apl-miR-11589-3p	MSTRG.5946.5
apl-miR-11589-3p	MSTRG.5967.1
apl-miR-11589-3p	MSTRG.5997.1
apl-miR-11589-3p	MSTRG.5997.2
apl-miR-11589-3p	MSTRG.5998.1
apl-miR-11589-3p	MSTRG.6.1
apl-miR-11589-3p	MSTRG.6060.2
apl-miR-11589-3p	MSTRG.6074.2
apl-miR-11589-3p	MSTRG.6077.2
apl-miR-11589-3p	MSTRG.6098.1
apl-miR-11589-3p	MSTRG.6146.7
apl-miR-11589-3p	MSTRG.6196.3
apl-miR-11589-3p	MSTRG.6227.9
apl-miR-11589-3p	MSTRG.6263.1
apl-miR-11589-3p	MSTRG.6274.1
apl-miR-11589-3p	MSTRG.6283.3
apl-miR-11589-3p	MSTRG.6288.1
apl-miR-11589-3p	MSTRG.6289.1
apl-miR-11589-3p	MSTRG.6312.1
apl-miR-11589-3p	MSTRG.6331.1
apl-miR-11589-3p	MSTRG.6340.1
apl-miR-11589-3p	MSTRG.6359.3
apl-miR-11589-3p	MSTRG.6371.5
apl-miR-11589-3p	MSTRG.6371.7
apl-miR-11589-3p	MSTRG.6375.1
apl-miR-11589-3p	MSTRG.6376.1
apl-miR-11589-3p	MSTRG.6376.2
apl-miR-11589-3p	MSTRG.6453.1
apl-miR-11589-3p	MSTRG.6471.1
apl-miR-11589-3p	MSTRG.6471.2
apl-miR-11589-3p	MSTRG.6485.1
apl-miR-11589-3p	MSTRG.6529.1
apl-miR-11589-3p	MSTRG.6529.37
apl-miR-11589-3p	MSTRG.6530.1
apl-miR-11589-3p	MSTRG.6531.1
apl-miR-11589-3p	MSTRG.6542.2
apl-miR-11589-3p	MSTRG.6545.1
apl-miR-11589-3p	MSTRG.657.1
apl-miR-11589-3p	MSTRG.658.1
apl-miR-11589-3p	MSTRG.658.2
apl-miR-11589-3p	MSTRG.6623.29
apl-miR-11589-3p	MSTRG.6650.1
apl-miR-11589-3p	MSTRG.6704.3
apl-miR-11589-3p	MSTRG.6720.1
apl-miR-11589-3p	MSTRG.6739.1
apl-miR-11589-3p	MSTRG.6764.6
apl-miR-11589-3p	MSTRG.6805.15
apl-miR-11589-3p	MSTRG.6839.1
apl-miR-11589-3p	MSTRG.6847.1
apl-miR-11589-3p	MSTRG.6857.1
apl-miR-11589-3p	MSTRG.6879.4
apl-miR-11589-3p	MSTRG.6911.2
apl-miR-11589-3p	MSTRG.6913.1
apl-miR-11589-3p	MSTRG.6928.14
apl-miR-11589-3p	MSTRG.6975.4
apl-miR-11589-3p	MSTRG.8021.1
apl-miR-11589-3p	MSTRG.8181.3
apl-miR-11589-3p	MSTRG.8221.2
apl-miR-11589-3p	MSTRG.8227.1
apl-miR-11589-3p	MSTRG.8254.1
apl-miR-11589-3p	MSTRG.8304.2
apl-miR-11589-3p	MSTRG.8469.11
apl-miR-11589-3p	MSTRG.8477.1
apl-miR-11589-3p	MSTRG.8477.2
apl-miR-11589-3p	MSTRG.848.3
apl-miR-11589-3p	MSTRG.8517.1
apl-miR-11589-3p	MSTRG.8517.11
apl-miR-11589-3p	MSTRG.855.1
apl-miR-11589-3p	MSTRG.855.7
apl-miR-11589-3p	MSTRG.860.1
apl-miR-11589-3p	MSTRG.8609.4
apl-miR-11589-3p	MSTRG.8612.1
apl-miR-11589-3p	MSTRG.8769.1
apl-miR-11589-3p	MSTRG.8936.1
apl-miR-11589-3p	MSTRG.7004.4
apl-miR-11589-3p	MSTRG.7068.1
apl-miR-11589-3p	MSTRG.7104.6
apl-miR-11589-3p	MSTRG.712.2
apl-miR-11589-3p	MSTRG.7170.1
apl-miR-11589-3p	MSTRG.7175.3
apl-miR-11589-3p	MSTRG.7192.6
apl-miR-11589-3p	MSTRG.7215.3
apl-miR-11589-3p	MSTRG.7216.1
apl-miR-11589-3p	MSTRG.7216.2
apl-miR-11589-3p	MSTRG.7227.28
apl-miR-11589-3p	MSTRG.7227.4
apl-miR-11589-3p	MSTRG.7237.4
apl-miR-11589-3p	MSTRG.7237.5
apl-miR-11589-3p	MSTRG.7339.10
apl-miR-11589-3p	MSTRG.7339.11
apl-miR-11589-3p	MSTRG.7339.12
apl-miR-11589-3p	MSTRG.7349.1
apl-miR-11589-3p	MSTRG.7351.1
apl-miR-11589-3p	MSTRG.7352.17
apl-miR-11589-3p	MSTRG.7352.18
apl-miR-11589-3p	MSTRG.7391.6
apl-miR-11589-3p	MSTRG.741.2
apl-miR-11589-3p	MSTRG.7421.1
apl-miR-11589-3p	MSTRG.7473.2
apl-miR-11589-3p	MSTRG.7481.1
apl-miR-11589-3p	MSTRG.7533.1
apl-miR-11589-3p	MSTRG.7559.1
apl-miR-11589-3p	MSTRG.7560.1
apl-miR-11589-3p	MSTRG.7566.2
apl-miR-11589-3p	MSTRG.7619.1
apl-miR-11589-3p	MSTRG.7624.6
apl-miR-11589-3p	MSTRG.763.1
apl-miR-11589-3p	MSTRG.7668.1
apl-miR-11589-3p	MSTRG.7690.10
apl-miR-11589-3p	MSTRG.7723.1
apl-miR-11589-3p	MSTRG.7749.1
apl-miR-11589-3p	MSTRG.7790.1
apl-miR-11589-3p	MSTRG.7848.18
apl-miR-11589-3p	MSTRG.7861.1
apl-miR-11589-3p	MSTRG.7879.1
apl-miR-11589-3p	MSTRG.7884.6
apl-miR-11589-3p	MSTRG.7919.2
apl-miR-11589-3p	MSTRG.7920.24
apl-miR-11589-3p	MSTRG.7982.1
apl-miR-11589-3p	MSTRG.9026.3
apl-miR-11589-3p	MSTRG.9101.2
apl-miR-11589-3p	MSTRG.9101.3
apl-miR-11589-3p	MSTRG.9178.7
apl-miR-11589-3p	MSTRG.9192.1
apl-miR-11589-3p	MSTRG.9269.3
apl-miR-11589-3p	MSTRG.9364.1
apl-miR-11589-3p	MSTRG.9372.1
apl-miR-11589-3p	MSTRG.9405.14
apl-miR-11589-3p	MSTRG.9436.5
apl-miR-11589-3p	MSTRG.9460.1
apl-miR-11589-3p	MSTRG.9463.3
apl-miR-11589-3p	MSTRG.9467.18
apl-miR-11589-3p	MSTRG.9492.1
apl-miR-11589-3p	MSTRG.9498.1
apl-miR-11589-3p	MSTRG.9546.11
apl-miR-11589-3p	MSTRG.9598.4
apl-miR-11589-3p	MSTRG.9617.2
apl-miR-11589-3p	MSTRG.9665.10
apl-miR-11589-3p	MSTRG.9665.4
apl-miR-11589-3p	MSTRG.9665.5
apl-miR-11589-3p	MSTRG.9665.6
apl-miR-11589-3p	MSTRG.9665.7
apl-miR-11589-3p	MSTRG.9665.9
apl-miR-11589-3p	MSTRG.9669.2
apl-miR-11589-3p	MSTRG.970.1
apl-miR-11589-3p	MSTRG.9717.1
apl-miR-11589-3p	MSTRG.972.3
apl-miR-11589-3p	MSTRG.972.5
apl-miR-11589-3p	MSTRG.9778.5
apl-miR-11589-3p	MSTRG.9778.7
apl-miR-11589-3p	MSTRG.9842.1
apl-miR-11589-3p	MSTRG.9846.4
apl-miR-11589-3p	MSTRG.9903.1
apl-miR-11589-3p	MSTRG.9917.1
apl-miR-11589-3p	MSTRG.9925.5
apl-miR-11589-3p	MSTRG.9931.2
apl-miR-11589-3p	MSTRG.9934.1
apl-miR-11589-3p	MSTRG.9974.1
apl-miR-11589-3p	MSTRG.9981.14
apl-miR-11589-3p	MSTRG.9981.15
apl-miR-11589-3p	MSTRG.9981.16
apl-miR-11589-3p	MSTRG.9981.17
apl-miR-11589-3p	MSTRG.9987.8
apl-miR-11589-5p	ENSAPLT00020000015
apl-miR-11589-5p	ENSAPLT00020000197
apl-miR-11589-5p	ENSAPLT00020000515
apl-miR-11589-5p	ENSAPLT00020001101
apl-miR-11589-5p	ENSAPLT00020001214
apl-miR-11589-5p	ENSAPLT00020001389
apl-miR-11589-5p	ENSAPLT00020001631
apl-miR-11589-5p	ENSAPLT00020001731
apl-miR-11589-5p	ENSAPLT00020001734
apl-miR-11589-5p	ENSAPLT00020001736
apl-miR-11589-5p	ENSAPLT00020001739
apl-miR-11589-5p	ENSAPLT00020001828
apl-miR-11589-5p	ENSAPLT00020001829
apl-miR-11589-5p	ENSAPLT00020001833
apl-miR-11589-5p	ENSAPLT00020002101
apl-miR-11589-5p	ENSAPLT00020002534
apl-miR-11589-5p	ENSAPLT00020002817
apl-miR-11589-5p	ENSAPLT00020002875
apl-miR-11589-5p	ENSAPLT00020003638
apl-miR-11589-5p	ENSAPLT00020003719
apl-miR-11589-5p	ENSAPLT00020003896
apl-miR-11589-5p	ENSAPLT00020004206
apl-miR-11589-5p	ENSAPLT00020004447
apl-miR-11589-5p	ENSAPLT00020004450
apl-miR-11589-5p	ENSAPLT00020004580
apl-miR-11589-5p	ENSAPLT00020004794
apl-miR-11589-5p	ENSAPLT00020004797
apl-miR-11589-5p	ENSAPLT00020004865
apl-miR-11589-5p	ENSAPLT00020004977
apl-miR-11589-5p	ENSAPLT00020005066
apl-miR-11589-5p	ENSAPLT00020005071
apl-miR-11589-5p	ENSAPLT00020005169
apl-miR-11589-5p	ENSAPLT00020005714
apl-miR-11589-5p	ENSAPLT00020005722
apl-miR-11589-5p	ENSAPLT00020006013
apl-miR-11589-5p	ENSAPLT00020006045
apl-miR-11589-5p	ENSAPLT00020006050
apl-miR-11589-5p	ENSAPLT00020006265
apl-miR-11589-5p	ENSAPLT00020006295
apl-miR-11589-5p	ENSAPLT00020006327
apl-miR-11589-5p	ENSAPLT00020006632
apl-miR-11589-5p	ENSAPLT00020006915
apl-miR-11589-5p	ENSAPLT00020007027
apl-miR-11589-5p	ENSAPLT00020007030
apl-miR-11589-5p	ENSAPLT00020007090
apl-miR-11589-5p	ENSAPLT00020007325
apl-miR-11589-5p	ENSAPLT00020007547
apl-miR-11589-5p	ENSAPLT00020007793
apl-miR-11589-5p	ENSAPLT00020008069
apl-miR-11589-5p	ENSAPLT00020008999
apl-miR-11589-5p	ENSAPLT00020009101
apl-miR-11589-5p	ENSAPLT00020009428
apl-miR-11589-5p	ENSAPLT00020009526
apl-miR-11589-5p	ENSAPLT00020009568
apl-miR-11589-5p	ENSAPLT00020009720
apl-miR-11589-5p	ENSAPLT00020009750
apl-miR-11589-5p	ENSAPLT00020009935
apl-miR-11589-5p	ENSAPLT00020010004
apl-miR-11589-5p	ENSAPLT00020010592
apl-miR-11589-5p	ENSAPLT00020010602
apl-miR-11589-5p	ENSAPLT00020010626
apl-miR-11589-5p	ENSAPLT00020011047
apl-miR-11589-5p	ENSAPLT00020011233
apl-miR-11589-5p	ENSAPLT00020011600
apl-miR-11589-5p	ENSAPLT00020011605
apl-miR-11589-5p	ENSAPLT00020011607
apl-miR-11589-5p	ENSAPLT00020011952
apl-miR-11589-5p	ENSAPLT00020012076
apl-miR-11589-5p	ENSAPLT00020012221
apl-miR-11589-5p	ENSAPLT00020012279
apl-miR-11589-5p	ENSAPLT00020012551
apl-miR-11589-5p	ENSAPLT00020012582
apl-miR-11589-5p	ENSAPLT00020012585
apl-miR-11589-5p	ENSAPLT00020012587
apl-miR-11589-5p	ENSAPLT00020013304
apl-miR-11589-5p	ENSAPLT00020013659
apl-miR-11589-5p	ENSAPLT00020013877
apl-miR-11589-5p	ENSAPLT00020013884
apl-miR-11589-5p	ENSAPLT00020013887
apl-miR-11589-5p	ENSAPLT00020013888
apl-miR-11589-5p	ENSAPLT00020013994
apl-miR-11589-5p	ENSAPLT00020014020
apl-miR-11589-5p	ENSAPLT00020014114
apl-miR-11589-5p	ENSAPLT00020014305
apl-miR-11589-5p	ENSAPLT00020014340
apl-miR-11589-5p	ENSAPLT00020014386
apl-miR-11589-5p	ENSAPLT00020015153
apl-miR-11589-5p	ENSAPLT00020015253
apl-miR-11589-5p	ENSAPLT00020015255
apl-miR-11589-5p	ENSAPLT00020015265
apl-miR-11589-5p	ENSAPLT00020015479
apl-miR-11589-5p	ENSAPLT00020015705
apl-miR-11589-5p	ENSAPLT00020015707
apl-miR-11589-5p	ENSAPLT00020015791
apl-miR-11589-5p	ENSAPLT00020015807
apl-miR-11589-5p	ENSAPLT00020015876
apl-miR-11589-5p	ENSAPLT00020015877
apl-miR-11589-5p	ENSAPLT00020016405
apl-miR-11589-5p	ENSAPLT00020016406
apl-miR-11589-5p	ENSAPLT00020016552
apl-miR-11589-5p	ENSAPLT00020016821
apl-miR-11589-5p	ENSAPLT00020016825
apl-miR-11589-5p	ENSAPLT00020016885
apl-miR-11589-5p	ENSAPLT00020016894
apl-miR-11589-5p	ENSAPLT00020017469
apl-miR-11589-5p	ENSAPLT00020017702
apl-miR-11589-5p	ENSAPLT00020017729
apl-miR-11589-5p	ENSAPLT00020017929
apl-miR-11589-5p	ENSAPLT00020018090
apl-miR-11589-5p	ENSAPLT00020018177
apl-miR-11589-5p	ENSAPLT00020018421
apl-miR-11589-5p	ENSAPLT00020018615
apl-miR-11589-5p	ENSAPLT00020018807
apl-miR-11589-5p	ENSAPLT00020019334
apl-miR-11589-5p	ENSAPLT00020019387
apl-miR-11589-5p	ENSAPLT00020019388
apl-miR-11589-5p	ENSAPLT00020019389
apl-miR-11589-5p	ENSAPLT00020019390
apl-miR-11589-5p	ENSAPLT00020019400
apl-miR-11589-5p	ENSAPLT00020019401
apl-miR-11589-5p	ENSAPLT00020019402
apl-miR-11589-5p	ENSAPLT00020019403
apl-miR-11589-5p	ENSAPLT00020019404
apl-miR-11589-5p	ENSAPLT00020019406
apl-miR-11589-5p	ENSAPLT00020019408
apl-miR-11589-5p	ENSAPLT00020019410
apl-miR-11589-5p	ENSAPLT00020019411
apl-miR-11589-5p	ENSAPLT00020019749
apl-miR-11589-5p	ENSAPLT00020019865
apl-miR-11589-5p	ENSAPLT00020019868
apl-miR-11589-5p	ENSAPLT00020019869
apl-miR-11589-5p	ENSAPLT00020019870
apl-miR-11589-5p	ENSAPLT00020019872
apl-miR-11589-5p	ENSAPLT00020019873
apl-miR-11589-5p	ENSAPLT00020020510
apl-miR-11589-5p	ENSAPLT00020020600
apl-miR-11589-5p	ENSAPLT00020021071
apl-miR-11589-5p	ENSAPLT00020021138
apl-miR-11589-5p	ENSAPLT00020021455
apl-miR-11589-5p	ENSAPLT00020021546
apl-miR-11589-5p	ENSAPLT00020021849
apl-miR-11589-5p	ENSAPLT00020022116
apl-miR-11589-5p	ENSAPLT00020022275
apl-miR-11589-5p	ENSAPLT00020022372
apl-miR-11589-5p	ENSAPLT00020022672
apl-miR-11589-5p	ENSAPLT00020022787
apl-miR-11589-5p	ENSAPLT00020022951
apl-miR-11589-5p	ENSAPLT00020023469
apl-miR-11589-5p	ENSAPLT00020023470
apl-miR-11589-5p	ENSAPLT00020023721
apl-miR-11589-5p	ENSAPLT00020023733
apl-miR-11589-5p	ENSAPLT00020023960
apl-miR-11589-5p	ENSAPLT00020023962
apl-miR-11589-5p	ENSAPLT00020024053
apl-miR-11589-5p	ENSAPLT00020024055
apl-miR-11589-5p	ENSAPLT00020024304
apl-miR-11589-5p	ENSAPLT00020024307
apl-miR-11589-5p	ENSAPLT00020024309
apl-miR-11589-5p	ENSAPLT00020024966
apl-miR-11589-5p	ENSAPLT00020024998
apl-miR-11589-5p	ENSAPLT00020025003
apl-miR-11589-5p	ENSAPLT00020025030
apl-miR-11589-5p	ENSAPLT00020025065
apl-miR-11589-5p	ENSAPLT00020025136
apl-miR-11589-5p	ENSAPLT00020025137
apl-miR-11589-5p	ENSAPLT00020025231
apl-miR-11589-5p	ENSAPLT00020025232
apl-miR-11589-5p	ENSAPLT00020025870
[truncated: 3,019 more rows]
