# Supplementary material for: Comprehensive analysis of lncRNAs and mRNAs revealed potential participants in the process of avian reovirus infection
Source: Front Microbiol. 2025 Feb 5;16:1539903. doi: 10.3389/fmicb.2025.1539903 (PMC11835999; doi:10.3389/fmicb.2025.1539903)
Supplement: Supplementary file 6 [file Table_6.xlsx]

## Sheet: Sheet1
Supplementary Table 6 The screening of lncRNA can be amplified
id	baseMean	baseMean_DEF_C	baseMean_DEF_V	foldChange(DEF_V/DEF_C)	log2FoldChange	pval	padj	Chromosome	Start Site	End Site	Direction	Length	Gene ID	Name
ENSAPLT00020010936	65.6968	0.28996	131.104	452.143	8.82064	2.78386e-06	5.5348e-05	9	3571338	3574913	-	2923	ENSAPLG00020007456	ENSAPLG00020007456
ENSAPLT00020002116	39.0366	0.264024	77.8091	294.705	8.20313	0.000132087	0.0014661	4	12370294	12375098	-	2888	ENSAPLG00020001442	ENSAPLG00020001442
MSTRG.12751.1	38.1135	0.869881	75.3571	86.6292	6.43678	0.000657271	0.00552854	5	45539685	45542599	-	2763	MSTRG.12751	MSTRG.12751
MSTRG.129.1	120.473	3.18956	237.756	74.542	6.21998	3.90989e-06	7.41683e-05	1	10030539	10033812	-	1529	MSTRG.129	MSTRG.129
MSTRG.14503.8	160.504	4.75243	316.256	66.5461	6.05628	2.35774e-06	4.79346e-05	8	32735307	32739330	-	1448	MSTRG.14503	MSTRG.14503
MSTRG.11782.1	74.9301	0.528048	149.332	282.8	8.14364	2.2902e-06	4.67832e-05	4	57464566	57465860	-	1224	MSTRG.11782	MSTRG.11782
MSTRG.4620.1	16.871	0.28083	33.4612	119.151	6.89665	0.0140793	0.0630458	16	15200067	15203055	+	1205	MSTRG.4620	MSTRG.4620
MSTRG.137.1	44.3172	1.15984	87.4745	75.4194	6.23686	0.000373234	0.00347621	1	11813319	11822198	+	1098	MSTRG.137	MSTRG.137
MSTRG.7364.5	681.274	3.08913	1359.46	440.078	8.78162	4.15317e-12	3.36724e-10	3	3997981	4007463	-	1035	MSTRG.7364	MSTRG.7364
MSTRG.6928.14	47.1202	1.40415	92.8363	66.1157	6.04692	0.000393561	0.00363159	2	151600631	151607748	-	1022	MSTRG.6928	MSTRG.6928
MSTRG.10330.1	238.862	1.3888	476.335	342.983	8.42199	8.97139e-10	4.35364e-08	3	107247349	107294366	-	974	MSTRG.10330	MSTRG.10330
MSTRG.6359.3	13.6317	0.28083	26.9826	96.0815	6.58619	0.160303	0.346305	2	94490250	94492450	+	940	MSTRG.6359	MSTRG.6359
MSTRG.6388.1	75.4303	1.68498	149.176	88.5326	6.46814	2.22458e-05	0.000329334	2	97043176	97046238	-	929	MSTRG.6388	MSTRG.6388
MSTRG.11991.1	47.8439	1.15984	94.528	81.5008	6.34874	0.000224774	0.00227497	4	75412121	75419283	+	929	MSTRG.11991	MSTRG.11991
MSTRG.2697.3	40.6878	0.528048	80.8476	153.106	7.25839	0.000210725	0.00216021	11	14824558	14895537	-	898	MSTRG.2697	MSTRG.2697
MSTRG.13007.1	76.6544	0.544854	152.764	280.376	8.13122	1.77764e-06	3.74505e-05	5	64645488	64646504	-	890	MSTRG.13007	MSTRG.13007
MSTRG.9284.1	5567.17	7.55707	11126.8	1472.37	10.5239	3.64783e-27	1.48274e-23	20	11344121	11345766	-	889	MSTRG.9284	MSTRG.9284
MSTRG.9284.5	2280.61	52.1088	4509.11	86.5326	6.43517	6.50279e-14	1.97886e-11	20	11344121	11370042	-	885	MSTRG.9284	MSTRG.9284
MSTRG.12220.1	38.0942	0.528048	75.6604	143.283	7.16272	0.000356886	0.00334516	5	10555722	10566716	-	884	MSTRG.12220	MSTRG.12220
MSTRG.5504.1	69.6423	1.40415	137.88	98.1948	6.61758	2.65198e-05	0.000383623	19	9264121	9266069	+	876	MSTRG.5504	MSTRG.5504
MSTRG.9197.18	203.457	5.79921	401.115	69.1671	6.11201	7.00341e-07	1.68654e-05	20	4140942	4142477	-	851	MSTRG.9197	MSTRG.9197
MSTRG.7778.6	66.4897	1.10797	131.871	119.021	6.89507	2.40766e-05	0.000353504	22	11983030	11988278	+	791	MSTRG.7778	MSTRG.7778
MSTRG.7751.1	144.244	1.84817	286.639	155.094	7.277	1.90747e-07	5.37909e-06	22	10570965	10577196	+	788	MSTRG.7751	MSTRG.7751
MSTRG.548.2	38.5479	0.528048	76.5678	145.002	7.17992	0.000308206	0.0029679	1	49751083	49825420	+	782	MSTRG.548	MSTRG.548
MSTRG.7767.1	45.1463	1.12332	89.1693	79.3801	6.31071	0.000352251	0.00331284	22	11482730	11509929	-	753	MSTRG.7767	MSTRG.7767
MSTRG.7825.1	33.6167	0.792072	66.4413	83.8828	6.3903	0.00138344	0.0102031	3	64025377	64028122	-	704	MSTRG.7825	MSTRG.7825
MSTRG.7913.4	27.3149	0.579921	54.05	93.2023	6.54229	0.00261938	0.0171053	3	71923004	71944225	-	692	MSTRG.7913	MSTRG.7913
MSTRG.6552.4	1545.87	30.8032	3060.95	99.3711	6.63476	1.83256e-09	8.35552e-08	2	115098283	115100489	-	676	MSTRG.6552	MSTRG.6552
MSTRG.7365.1	43.6193	1.0561	86.1825	81.6047	6.35058	0.000421082	0.00383544	3	4014492	4026655	+	609	MSTRG.7365	MSTRG.7365
MSTRG.14122.2	14.3626	0.264024	28.4612	107.798	6.75218	0.0247328	0.0943464	8	9528418	9529132	+	594	MSTRG.14122	MSTRG.14122
MSTRG.1684.1	56.9655	1.0561	112.875	106.879	6.73984	7.75524e-05	0.000946021	1	163738755	163740035	+	561	MSTRG.1684	MSTRG.1684
MSTRG.15824.2	18.0082	0.264024	35.7524	135.413	7.08123	0.0109945	0.0524875	Z	47360292	47372042	-	520	MSTRG.15824	MSTRG.15824
MSTRG.15084.2	40.6626	0.28083	81.0444	288.589	8.17287	0.000108213	0.00124391	VSDN01000502.1	5297	13294	+	401	MSTRG.15084	MSTRG.15084
MSTRG.9197.5	82.1369	0.818009	163.456	199.822	7.64257	2.21127e-06	4.53367e-05	20	4140942	4142477	-	395	MSTRG.9197	MSTRG.9197
MSTRG.7438.1	22.4702	0.28083	44.6596	159.027	7.31313	0.00353446	0.0216632	3	13540942	13545072	+	341	MSTRG.7438	MSTRG.7438
MSTRG.12217.1	9.34403	0.264024	18.424	69.7816	6.12478	0.0901973	0.232711	5	10540507	10548901	-	315	MSTRG.12217	MSTRG.12217
MSTRG.7298.1	364.06	1.73976	726.379	417.516	8.70569	5.76585e-11	3.64005e-09	3	1331217	1341277	-	303	MSTRG.7298	MSTRG.7298
MSTRG.11488.2	222.674	4.51154	440.837	97.7131	6.61048	0.123687	0.290176	4	25056166	25065732	-	282	MSTRG.11488	MSTRG.11488
MSTRG.1208.2	3454.38	48.0524	6860.71	142.776	7.1576	0.109869	0.267242	1	101266854	101420710	+	259	MSTRG.1208	MSTRG.1208
MSTRG.292.1	1080.56	30.433	2130.7	70.0126	6.12954	0.00409101	0.0243039	1	30308808	30387773	-	247	MSTRG.292	MSTRG.292
MSTRG.1208.1	3409.88	82.5568	6737.2	81.6068	6.35062	0.118032	0.280753	1	101265855	101379734	+	237	MSTRG.1208	MSTRG.1208
MSTRG.6381.1	541.263	0.528048	1082	2049.05	11.0007	7.90491e-14	9.34655e-12	2	96705972	96706226	-	215	MSTRG.6381	MSTRG.6381
MSTRG.7457.1	11.6189	0.28083	22.957	81.7468	6.35309	0.0499698	0.153356	3	16342729	16343061	+	213	MSTRG.7457	MSTRG.7457
